# Supplementary material for: The twin-arginine translocation system is vital for cell adhesion and uptake of iron in the cystic fibrosis pathogen Achromobacter xylosoxidans
Source: Virulence. 2023 Nov 16;15(1):2284513. doi: 10.1080/21505594.2023.2284513 (PMC11533796; doi:10.1080/21505594.2023.2284513)
Supplement: Supplementary Table S1.xlsx [file KVIR_A_2284513_SM3419.xlsx]

## Sheet: Sheet1
Protein product	Uniprot ID for taxon 85698	Gene name	#Replicon Name	Replicon Accession	Start	Stop	Strand	GeneID	Locus	Locus tag	Length	Protein name	PRED-Tat	TatFind	TatP	PRED-Tat probability score	Signals in TatP
WP_006386246.1	A0A0D6IPK9_ALCXX		chr	NZ_CP025774.1	2544667	2545749	-	-	-	CE206_RS11675	360	MULTISPECIES: ABC transporter substrate-binding protein	X	X	X	0.999	5
WP_006386527.1	A0A2Z5B6T8_ALCXX	ssuA	chr	NZ_CP025774.1	5136521	5137528	-	-	-	CE206_RS23170	335	MULTISPECIES: ABC transporter substrate-binding protein	X	X	X	1	4
WP_006386544.1	A0A0D6IAU8_ALCXX	nosZ	chr	NZ_CP025774.1	5157013	5158929	-	-	nosZ	CE206_RS23265	638	MULTISPECIES: TAT-dependent nitrous-oxide reductase	X	X	X	0.991	4
WP_006387034.1	A0A2Z5B3C6_ALCXX	siaP	chr	NZ_CP025774.1	2811405	2812418	-	-	-	CE206_RS12905	337	MULTISPECIES: TRAP transporter substrate-binding protein	X	X	X	0.998	5
WP_006387281.1	A0A2J9PVJ9_ALCXX		chr	NZ_CP025774.1	400235	401470	-	-	-	CE206_RS01855	411	MULTISPECIES: molybdopterin-dependent oxidoreductase	X	X	X	0.99	5
WP_006387321.1	A0A0J5J350_ALCXX	fdoG	chr	NZ_CP025774.1	439770	440360	+	-	-	CE206_RS02055	196	molybdopterin-dependent oxidoreductase	X	X	X	1	5
WP_006387353.1	A0A0D6IK50_ALCXX	plcN	chr	NZ_CP025774.1	5728396	5730639	-	-	-	CE206_RS26030	747	phospholipase C, phosphocholine-specific	X	X	X	0.999	5
WP_006384885.1	A0A2J9Q4U9_ALCXX		chr	NZ_CP025774.1	3548470	3549447	-	-	-	CE206_RS16225	325	tripartite tricarboxylate transporter substrate binding protein	X	X	X	0.989	5
WP_006384886.1	A0A0W3G6S2_ALCXX	gnl	chr	NZ_CP025774.1	3549472	3550518	-	-	-	CE206_RS16230	348	SMP-30/gluconolactonase/LRE family protein	X	X	X	0.994	4
WP_006385306.1	A0A0D6HE12_ALCXX	glnH	chr	NZ_CP025774.1	3072227	3072970	+	-	-	CE206_RS14070	247	MULTISPECIES: transporter substrate-binding domain-containing protein	X	X	X	0.994	4
WP_006385341.1	A0A2Z5B3I1_ALCXX		chr	NZ_CP025774.1	3646873	3647862	-	-	-	CE206_RS16665	329	tripartite tricarboxylate transporter substrate binding protein	X	X	X	0.841	5
WP_006385769.1	A0A0D6INI5_ALCXX		chr	NZ_CP025774.1	2662303	2663277	-	-	-	CE206_RS12215	324	MULTISPECIES: tripartite tricarboxylate transporter substrate binding protein	X	X	X	0.995	5
WP_006387810.1	A0A0D6H1Z5_ALCXX	aauA	chr	NZ_CP025774.1	2036887	2037402	+	-	-	CE206_RS09300	171	MULTISPECIES: amine dehydrogenase	X	X	X	0.988	4
WP_006387836.1	A0A0D6H151_ALCXX	ugpB	chr	NZ_CP025774.1	2066681	2068021	+	-	-	CE206_RS09425	446	MULTISPECIES: extracellular solute-binding protein	X	X	X	0.867	5
WP_006387956.1	A0A0D6H3R4_ALCXX		chr	NZ_CP025774.1	2159246	2160340	+	-	-	CE206_RS09790	364	MULTISPECIES: ABC transporter substrate-binding protein	X	X	X	0.999	5
WP_006388027.1	A0A2Z5B0J7_ALCXX		chr	NZ_CP025774.1	2227852	2228883	+	-	-	CE206_RS10170	343	MULTISPECIES: ABC transporter substrate-binding protein	X	X	X	0.998	5
WP_006389757.1	A0A2Z5B9C3_ALCXX	fimA	chr	NZ_CP025774.1	6125721	6126716	-	-	-	CE206_RS27720	331	MULTISPECIES: metal ABC transporter substrate-binding protein	X	X	X	0.876	4
WP_006389772.1	A0A109E5Z3_ALCXX	livK	chr	NZ_CP025774.1	6109452	6110642	+	-	-	CE206_RS27650	396	MULTISPECIES: ABC transporter substrate-binding protein	X	X	X	1	5
WP_020924703.1	A0A0W3GHV3_ALCXX	msrP	chr	NZ_CP025774.1	1495706	1496674	+	-	-	CE206_RS06825	322	protein-methionine-sulfoxide reductase catalytic subunit MsrP	X	X	X	0.999	4
WP_020926454.1	A0A0D6IKG8_ALCXX	fpvA	chr	NZ_CP025774.1	5795492	5797996	-	-	-	CE206_RS26320	834	MULTISPECIES: TonB-dependent siderophore receptor	X	X	X	0.997	3
WP_020926770.1	A0A0D6IGC9_ALCXX		chr	NZ_CP025774.1	5366934	5367974	-	-	-	CE206_RS24250	346	MULTISPECIES: PhnD/SsuA/transferrin family substrate-binding protein	X	X	X	0.999	4
WP_020927058.1	A0A0M7NB40_ALCXX		chr	NZ_CP025774.1	2216469	2217470	-	-	-	CE206_RS10095	333	hypothetical protein	X	X	X	0.994	2
WP_020927174.1	A0A0M7L0P0_ALCXX	torA	chr	NZ_CP025774.1	2745122	2747635	+	-	-	CE206_RS12600	837	MULTISPECIES: trimethylamine-N-oxide reductase TorA	X	X	X	0.999	3
WP_020928681.1	A0A0D6I797_ALCXX	siaP	chr	NZ_CP025774.1	4741473	4742597	-	-	-	CE206_RS21305	374	MULTISPECIES: TRAP transporter substrate-binding protein	X	X	X	0.971	4
WP_024067333.1	A0A0D6FDV3_ALCXX		chr	NZ_CP025774.1	107404	108435	-	-	-	CE206_RS00500	343	MULTISPECIES: BMP family ABC transporter substrate-binding protein	X	X	X	0.995	5
WP_038504522.1	A0A0D6IQY6_ALCXX		chr	NZ_CP025774.1	2450207	2451190	+	-	-	CE206_RS11235	327	tripartite tricarboxylate transporter substrate binding protein	X	X	X	0.999	5
WP_026383101.1	A0A0M7F3N6_ALCXX		chr	NZ_CP025774.1	3627435	3628457	-	-	-	CE206_RS16565	340	tripartite tricarboxylate transporter substrate binding protein	X	X	X	0.997	5
WP_024068252.1	A0A0D6GVW1_ALCXX		chr	NZ_CP025774.1	1886407	1887396	-	-	-	CE206_RS08570	329	MULTISPECIES: tripartite tricarboxylate transporter substrate binding protein BugE	X	X	X	0.975	1
WP_026384277.1	A0A7U0I6W3_ALCXX		chr	NZ_CP025774.1	3659134	3659946	-	-	-	CE206_RS16725	270	MULTISPECIES: alpha/beta hydrolase	X	X	X	0.971	5
WP_024068527.1	A0A0D6HB42_ALCXX	napA	chr	NZ_CP025774.1	2761854	2764349	-	-	napA	CE206_RS12680	831	MULTISPECIES: periplasmic nitrate reductase subunit alpha	X	X	X	0.988	4
WP_054470191.1	A0A2Z5BA88_ALCXX		chr	NZ_CP025774.1	3387962	3388696	-	-	-	CE206_RS15505	244	gluconate 2-dehydrogenase subunit 3 family protein	X	X	X	0.946	5
WP_054483039.1	A0A2Z5BEZ0_ALCXX	clcD	chr	NZ_CP025774.1	5536188	5537072	-	-	-	CE206_RS25090	294	dienelactone hydrolase family protein	X	X	X	0.988	5
WP_054507184.1	A0A2Z5BCT1_ALCXX	yiaO	chr	NZ_CP025774.1	4648459	4649553	+	-	-	CE206_RS20955	364	ABC transporter substrate-binding protein	X	X	X	0.992	4
WP_054507756.1	A0A2Z5BB09_ALCXX		chr	NZ_CP025774.1	5569873	5571273	+	-	-	CE206_RS25255	466	DUF1501 domain-containing protein	X	X	X	0.993	4
WP_054496732.1	A0A2Z5B196_ALCXX		chr	NZ_CP025774.1	1320567	1322669	+	-	-	CE206_RS06115	700	PhoX family phosphatase	X	X	X	0.992	1
WP_104413797.1	A0A2Z5B0U7_ALCXX		chr	NZ_CP025774.1	591710	593503	-	-	-	CE206_RS02795	597	copper resistance system multicopper oxidase	X	X	X	0.979	5
WP_107315709.1	A0A2Z5B4P1_ALCXX	pbpC	chr	NZ_CP025774.1	4447491	4449713	-	-	pbpC	CE206_RS20045	740	MULTISPECIES: penicillin-binding protein 1C	X	X	X	0.97	4
WP_070542917.1	A0A2Z5AYW9_ALCXX		chr	NZ_CP025774.1	792231	793445	+	-	-	CE206_RS03670	404	twin-arginine translocation signal domain-containing protein	X	X	X	0.999	5
WP_080981501.1	A0A2Z5B9W6_ALCXX		chr	NZ_CP025774.1	5145027	5146211	+	-	-	CE206_RS23205	394	DUF1513 domain-containing protein	X	X	X	0.989	2
WP_070781270.1	A0A2Z5B5N7_ALCXX		chr	NZ_CP025774.1	1464543	1466693	-	-	-	CE206_RS06690	716	phospholipase C, phosphocholine-specific	X	X	X	0.999	5
WP_076408173.1	A0A1R1K1J2_ALCXX		chr	NZ_CP025774.1	123428	124486	-	-	-	CE206_RS00590	352	MULTISPECIES: ABC transporter substrate-binding protein	X	X	X	1	4
WP_112958031.1	A0A2Z5BBZ9_ALCXX		chr	NZ_CP025774.1	683606	685042	-	-	-	CE206_RS03195	478	extracellular solute-binding protein	X	X	X	0.997	5
WP_112958055.1	A0A2Z5B9I3_ALCXX		chr	NZ_CP025774.1	2750323	2753508	+	-	-	CE206_RS12620	1061	tetrathionate reductase subunit TtrA	X	X	X	0.921	2
WP_112957807.1	A0A2Z5B5J1_ALCXX		chr	NZ_CP025774.1	4744799	4745821	+	-	-	CE206_RS21320	340	TRAP transporter substrate-binding protein	X	X	X	0.992	5
WP_112957825.1	A0A2Z5B602_ALCXX		chr	NZ_CP025774.1	4823852	4824898	+	-	-	CE206_RS21665	348	alpha/beta hydrolase	X	X	X	0.99	5
WP_112957780.1	A0A2Z5BCR7_ALCXX		chr	NZ_CP025774.1	4547673	4548668	+	-	-	CE206_RS20510	331	tripartite tricarboxylate transporter substrate binding protein	X	X	X	0.999	4
WP_112957162.1	A0A2Z5B247_ALCXX		chr	NZ_CP025774.1	65098	67092	+	-	-	CE206_RS00300	664	amidohydrolase	X	X	X	0.974	4
WP_053089400.1	A0A2Z5B939_ALCXX		chr	NZ_CP025774.1	5152421	5153431	-	-	-	CE206_RS23240	336	FAD:protein FMN transferase	X	X	X	0.997	4
WP_053497852.1	A0A1R1JJR7_ALCXX		chr	NZ_CP025774.1	4092188	4093183	+	-	-	CE206_RS18555	331	tripartite tricarboxylate transporter substrate binding protein	X	X	X	0.999	5
WP_049051505.1	A0A109E4X8_ALCXX	urtA	chr	NZ_CP025774.1	477403	478599	+	-	urtA	CE206_RS02230	398	MULTISPECIES: urea ABC transporter substrate-binding protein	X	X	X	0.992	3
WP_053498234.1	A0A0M1C810_ALCXX	iorB	chr	NZ_CP025774.1	4757714	4760002	-	-	-	CE206_RS21380	762	xanthine dehydrogenase family protein molybdopterin-binding subunit	X	X	X	1	5
WP_054443152.1	A0A2Z5B077_ALCXX		chr	NZ_CP025774.1	1278292	1279269	+	-	-	CE206_RS05925	325	MULTISPECIES: tripartite tricarboxylate transporter substrate binding protein	X	X	X	1	5
WP_112957873.1	A0A2Z5BEN6_ALCXX		chr	NZ_CP025774.1	5211785	5213422	+	-	-	CE206_RS23520	545	NAD(P)-binding protein	X	X	X	0.993	3
WP_110135010.1	A0A2Z5AXX8_ALCXX		chr	NZ_CP025774.1	1096093	1097283	+	-	-	CE206_RS05070	396	MULTISPECIES: ABC transporter permease	X	X	X	0.999	1
WP_108914026.1	A0A2Z5BCI3_ALCXX		chr	NZ_CP025774.1	3452505	3453608	+	-	-	CE206_RS15775	367	MULTISPECIES: LD-carboxypeptidase	X	X	X	0.953	5
WP_054444380.1	A0A2Z5AXM7_ALCXX		chr	NZ_CP025774.1	1028396	1029379	+	-	-	CE206_RS04785	327	tripartite tricarboxylate transporter substrate binding protein	X	X	X	0.986	5
WP_052719220.1	A0A7U0E933_ALCXX	fepG	chr	NZ_CP025774.1	335936	336979	+	-	-	CE206_RS01575	347	MULTISPECIES: iron chelate uptake ABC transporter family permease subunit	X	X		0.968	1
WP_054438351.1	A0A125PB39_ALCXX	oprM	chr	NZ_CP025774.1	3106607	3108085	-	-	-	CE206_RS14250	492	efflux transporter outer membrane subunit	X	X		0.978	1
WP_054438659.1	A0A125PB39_ALCXX		chr	NZ_CP025774.1	5300833	5301681	+	-	-	CE206_RS23935	282	MULTISPECIES: ABC transporter permease	X	X		0.709	1
WP_109864572.1	A0A2Z5B6S5_ALCXX	bcr	chr	NZ_CP025774.1	3576549	3577790	+	-	-	CE206_RS16340	413	multidrug effflux MFS transporter	X	X		0.896	1
WP_112957177.1	A0A2Z5AZU4_ALCXX		chr	NZ_CP025774.1	139589	140371	-	-	-	CE206_RS00650	260	transporter substrate-binding domain-containing protein	X	X		0.897	1
WP_054443851.1	A0A2Z5B658_ALCXX	paaH	chr	NZ_CP025774.1	4843144	4844106	-	-	-	CE206_RS21765	320	3-hydroxyacyl-CoA dehydrogenase	X	X		0.789	1
WP_112958017.1	A0A2Z5BGE6_ALCXX		chr	NZ_CP025774.1	6190314	6191735	+	-	-	CE206_RS28015	473	MFS transporter	X	X		0.988	1
WP_024068524.1	A0A0D6HAF9_ALCXX	ccmE	chr	NZ_CP025774.1	2757982	2758437	-	-	-	CE206_RS12645	151	MULTISPECIES: cytochrome c maturation protein CcmE	X	X		0.985	1
WP_047993329.1	A0A0J5J062_ALCXX		chr	NZ_CP025774.1	5628783	5629400	+	-	-	CE206_RS25525	205	SCO family protein	X	X		0.979	1
WP_006389693.1	A0A0D6IUV1_ALCXX	yijE	chr	NZ_CP025774.1	6191749	6192636	+	-	-	CE206_RS28020	295	MULTISPECIES: DMT family transporter	X	X		0.922	1
WP_020925237.1	A0A0D6FWL1_ALCXX		chr	NZ_CP025774.1	826949	827941	-	-	-	CE206_RS03830	330	tripartite tricarboxylate transporter substrate binding protein	X		X	0.981	1
WP_020928462.1	A0A0D6I447_ALCXX		chr	NZ_CP025774.1	4481163	4482158	-	-	-	CE206_RS20170	331	tripartite tricarboxylate transporter substrate binding protein	X		X	0.936	4
WP_024067859.1	A0A0D6G5C4_ALCXX		chr	NZ_CP025774.1	1158236	1159540	-	-	-	CE206_RS05335	434	hypothetical protein	X		X	0.937	5
WP_024068064.1	A0A0D6G5C4_ALCXX		chr	NZ_CP025774.1	1393076	1394506	+	-	-	CE206_RS06390	476	MULTISPECIES: TolC family protein	X		X	0.69	1
WP_024068647.1	A0A0D6HF24_ALCXX	skp	chr	NZ_CP025774.1	3045088	3045648	+	-	-	CE206_RS13920	186	MULTISPECIES: OmpH family outer membrane protein	X		X	0.966	4
WP_006384026.1	A0A0D6H1F2_ALCXX		chr	NZ_CP025774.1	2003817	2004044	+	-	-	CE206_RS09150	75	MULTISPECIES: hypothetical protein	X		X	0.99	5
WP_006384388.1	A0A0D6H8E4_ALCXX	ywqN	chr	NZ_CP025774.1	2280001	2280663	-	-	-	CE206_RS10415	220	MULTISPECIES: NAD(P)H-dependent oxidoreductase	X		X	0.689	3
WP_006384397.1	A0A0D6FKY5_ALCXX	resA	chr	NZ_CP025774.1	450186	450728	-	-	-	CE206_RS02100	180	MULTISPECIES: TlpA family protein disulfide reductase	X		X	0.964	5
WP_006385083.1	A0A0D6HTZ9_ALCXX		chr	NZ_CP025774.1	3982031	3983017	+	-	-	CE206_RS18065	328	MULTISPECIES: tripartite tricarboxylate transporter substrate binding protein	X		X	0.991	5
WP_006385547.1	A0A0J5LUZ2_ALCXX		chr	NZ_CP025774.1	5422469	5423485	+	-	-	CE206_RS24490	338	tripartite tricarboxylate transporter substrate binding protein	X		X	0.965	4
WP_006386009.1	A0A120DQL6_ALCXX		chr	NZ_CP025774.1	5806626	5807585	-	-	-	CE206_RS26365	319	tripartite tricarboxylate transporter substrate binding protein	X		X	0.965	3
WP_006386133.1	A0A0M1AZB3_ALCXX	amiC	chr	NZ_CP025774.1	5583821	5585074	+	-	urtA	CE206_RS25315	417	MULTISPECIES: urea ABC transporter substrate-binding protein	X		X	0.789	2
WP_006387672.1	A0A0D6IDN1_ALCXX		chr	NZ_CP025774.1	5084467	5084757	+	-	-	CE206_RS22885	96	MULTISPECIES: hypothetical protein	X		X	0.867	4
WP_006388016.1	A0A0D6H5H3_ALCXX		chr	NZ_CP025774.1	2219205	2219798	+	-	-	CE206_RS10110	197	MULTISPECIES: hypothetical protein	X		X	0.756	1
WP_006388042.1	A0A0D6FH58_ALCXX	petA	chr	NZ_CP025774.1	259786	260427	-	-	petA	CE206_RS01200	213	MULTISPECIES: ubiquinol-cytochrome c reductase iron-sulfur subunit	X		X	0.998	3
WP_006388101.1	A0A0D6FIS4_ALCXX	ypmQ	chr	NZ_CP025774.1	315973	316578	+	-	-	CE206_RS01485	201	MULTISPECIES: SCO family protein	X		X	0.873	5
WP_006389364.1	A0A0D6GP36_ALCXX	sdhA	chr	NZ_CP025774.1	1584990	1586768	+	-	-	CE206_RS07270	592	MULTISPECIES: succinate dehydrogenase flavoprotein subunit	X		X	0.933	2
WP_024068897.1	A0A7T2VKG2_ALCXX		chr	NZ_CP025774.1	3547110	3547568	-	-	-	CE206_RS16215	152	hypothetical protein	X		X	0.995	2
WP_024070768.1	A0A0D6IVR4_ALCXX	yajR	chr	NZ_CP025774.1	6225505	6226689	-	-	-	CE206_RS28175	394	MULTISPECIES: MFS transporter	X		X	0.734	5
WP_026382007.1	A0A0M7JWP5_ALCXX		chr	NZ_CP025774.1	3941470	3942111	+	-	-	CE206_RS17895	213	hypothetical protein	X		X	0.957	4
WP_038503644.1	A0A120M4P6_ALCXX	msrB	chr	NZ_CP025774.1	3718223	3718720	+	-	msrB	CE206_RS16960	165	peptide-methionine (R)-S-oxide reductase MsrB	X		X	0.999	5
WP_045953616.1	A0A7U0I3I2_ALCXX		chr	NZ_CP025774.1	4624236	4624880	+	-	-	CE206_RS20885	214	MULTISPECIES: hemolysin III family protein	X		X	0.845	4
WP_047991095.1	A0A0J5JA46_ALCXX		chr	NZ_CP025774.1	4115364	4116356	+	-	-	CE206_RS18680	330	tripartite tricarboxylate transporter substrate binding protein	X		X	0.987	3
WP_049051055.1	A0A109E0I6_ALCXX	nrtA	chr	NZ_CP025774.1	5501399	5502697	-	-	-	CE206_RS24900	432	ABC transporter substrate-binding protein	X		X	1	1
WP_049051093.1	A0A2Z5B3F2_ALCXX		chr	NZ_CP025774.1	3517522	3518619	-	-	-	CE206_RS16085	365	amino acid ABC transporter permease	X		X	0.928	1
WP_049054122.1	A0A2Z5AZU6_ALCXX	mdtA	chr	NZ_CP025774.1	665894	667171	+	-	-	CE206_RS03135	425	MULTISPECIES: MdtA/MuxA family multidrug efflux RND transporter periplasmic adaptor subunit	X		X	0.918	2
WP_053498171.1	A0A0M1BF85_ALCXX	ygaD	chr	NZ_CP025774.1	5861765	5862331	-	-	-	CE206_RS26625	188	CinA family protein	X		X	0.989	1
WP_053499554.1	A0A0M1ALQ2_ALCXX	plcB	chr	NZ_CP025774.1	4979019	4980761	+	-	acpA	CE206_RS22355	580	acid phosphatase	X		X	0.985	3
WP_053499843.1	A0A2Z5BH37_ALCXX		chr	NZ_CP025774.1	2688571	2689539	-	-	-	CE206_RS12325	322	DUF4880 domain-containing protein	X		X	0.727	1
WP_054444396.1	A0A2Z5B8T8_ALCXX		chr	NZ_CP025774.1	4666534	4667235	-	-	-	CE206_RS21060	233	hypothetical protein	X		X	0.994	2
WP_054444398.1	A0A2Z5B7P9_ALCXX	nrtA	chr	NZ_CP025774.1	4659394	4660779	+	-	-	CE206_RS21015	461	nitrate ABC transporter substrate-binding protein	X		X	0.998	1
WP_054447492.1	A0A2Z5B3B9_ALCXX	fcuA	chr	NZ_CP025774.1	3742785	3745205	-	-	-	CE206_RS17075	806	TonB-dependent receptor	X		X	0.653	2
WP_054472524.1	A0A2Z5B102_ALCXX		chr	NZ_CP025774.1	2801997	2803001	+	-	-	CE206_RS12860	334	tripartite tricarboxylate transporter substrate binding protein	X		X	0.733	5
WP_054483514.1	A0A2Z5B0G8_ALCXX		chr	NZ_CP025774.1	450743	451846	-	-	-	CE206_RS02105	367	transglutaminase domain-containing protein	X		X	0.993	4
WP_054483564.1	A0A2Z5AWJ6_ALCXX		chr	NZ_CP025774.1	641936	642952	+	-	-	CE206_RS03000	338	tripartite tricarboxylate transporter substrate binding protein	X		X	0.855	4
WP_054497466.1	A0A2Z5B450_ALCXX		chr	NZ_CP025774.1	4189677	4190669	-	-	-	CE206_RS18955	330	tripartite tricarboxylate transporter substrate binding protein	X		X	0.994	1
WP_054498664.1	A0A2Z5BAU0_ALCXX		chr	NZ_CP025774.1	4652297	4652956	+	-	-	CE206_RS20975	219	4'-phosphopantetheinyl transferase superfamily protein	X		X	0.959	1
WP_054515832.1	A0A2Z5B3V3_ALCXX		chr	NZ_CP025774.1	2715524	2716513	-	-	-	CE206_RS12455	329	tripartite tricarboxylate transporter substrate binding protein	X		X	0.902	4
WP_070542426.1	A0A2Z5B3W6_ALCXX		chr	NZ_CP025774.1	753477	754007	+	-	-	CE206_RS03500	176	TlpA family protein disulfide reductase	X		X	0.999	2
WP_070543222.1	A0A2J9PZ45_ALCXX		chr	NZ_CP025774.1	5678638	5681100	-	-	-	CE206_RS25790	820	MULTISPECIES: ferric-rhodotorulic acid/ferric-coprogen receptor FhuE	X		X	0.949	1
WP_076468683.1	A0A2Z5B3K5_ALCXX	mdtA	chr	NZ_CP025774.1	3688304	3689476	+	-	-	CE206_RS16845	390	efflux RND transporter periplasmic adaptor subunit	X		X	0.952	2
WP_082388570.1	A0A2Z5B942_ALCXX		chr	NZ_CP025774.1	2782635	2783321	-	-	-	CE206_RS12770	228	YiiX family permuted papain-like enzyme	X		X	0.999	5
WP_082390980.1	A0A2Z5BEE0_ALCXX		chr	NZ_CP025774.1	5314595	5315353	+	-	-	CE206_RS24010	252	hypothetical protein	X		X	0.799	3
WP_109421475.1	A0A7T2RFI8_ALCXX		chr	NZ_CP025774.1	6139396	6140658	-	-	-	CE206_RS27800	420	MULTISPECIES: D-alanyl-D-alanine carboxypeptidase	X		X	0.7	5
WP_110135195.1	A0A2Z5B6A7_ALCXX	gabT	chr	NZ_CP025774.1	4910365	4911627	+	-	gabT	CE206_RS22045	420	MULTISPECIES: 4-aminobutyrate--2-oxoglutarate transaminase	X		X	0.853	2
WP_112957790.1	A0A2Z5B8N9_ALCXX		chr	NZ_CP025774.1	4580653	4581630	+	-	-	CE206_RS20680	325	tripartite tricarboxylate transporter substrate binding protein	X		X	0.959	4
WP_112957978.1	A0A2Z5BFP0_ALCXX		chr	NZ_CP025774.1	5872023	5876270	-	-	-	CE206_RS26685	1415	autotransporter outer membrane beta-barrel domain-containing protein	X		X	0.963	3
WP_024069582.1	A0A0D6I6C2_ALCXX		chr	NZ_CP025774.1	4550462	4551460	+	-	-	CE206_RS20525	332	MULTISPECIES: tripartite tricarboxylate transporter substrate binding protein		X	X		5
WP_112957906.1	A0A2Z5B7C5_ALCXX		chr	NZ_CP025774.1	5487843	5488949	+	-	-	CE206_RS24825	368	hypothetical protein		X	X		5
WP_006388590.1	A0A0D6FTV8_ALCXX	pbpD	chr	NZ_CP025774.1	738676	739410	-	-	-	CE206_RS03445	244	MULTISPECIES: monofunctional biosynthetic peptidoglycan transglycosylase		X	X		3
WP_112957189.1	A0A2Z5AVF0_ALCXX		chr	NZ_CP025774.1	160911	161861	-	-	-	CE206_RS00750	316	hypothetical protein		X	X		5
WP_112957244.1	A0A2Z5AVZ0_ALCXX		chr	NZ_CP025774.1	574238	575251	-	-	-	CE206_RS02700	337	tripartite tricarboxylate transporter substrate binding protein		X	X		5
WP_112957339.1	A0A2Z5AXP2_ALCXX		chr	NZ_CP025774.1	1365178	1366155	+	-	bla	CE206_RS06300	325	class A beta-lactamase		X	X		1
WP_112957350.1	A0A2Z5B1R7_ALCXX		chr	NZ_CP025774.1	1521119	1522036	-	-	-	CE206_RS06965	305	aldo/keto reductase		X	X		4
WP_112957492.1	A0A2Z5B625_ALCXX		chr	NZ_CP025774.1	2737455	2738018	-	-	-	CE206_RS12550	187	cytochrome c-type biogenesis protein CcmH		X	X		5
WP_112957610.1	A0A2Z5BAT9_ALCXX		chr	NZ_CP025774.1	3654324	3655514	-	-	-	CE206_RS16700	396	ABC transporter substrate-binding protein		X	X		2
WP_112957696.1	A0A2Z5B4A9_ALCXX		chr	NZ_CP025774.1	4034329	4035039	-	-	-	CE206_RS18290	236	gluconate 2-dehydrogenase subunit 3 family protein		X	X		5
WP_006385357.1	A0A0D6HQ03_ALCXX		chr	NZ_CP025774.1	3632401	3632967	+	-	-	CE206_RS16590	188	MULTISPECIES: hypothetical protein		X	X		3
WP_006386131.1	A0A0D6IIW0_ALCXX	urtC	chr	NZ_CP025774.1	5586723	5587850	+	-	urtC	CE206_RS25325	375	MULTISPECIES: urea ABC transporter permease subunit UrtC		X	X		5
WP_006387576.1	A0A0D6ICG4_ALCXX	dipZ	chr	NZ_CP025774.1	5040941	5041486	+	-	-	CE206_RS22660	181	MULTISPECIES: thioredoxin family protein		X	X		4
WP_054443610.1	A0A2Z5BBD8_ALCXX	livF	chr	NZ_CP025774.1	6111539	6114028	+	-	-	CE206_RS27660	829	ATP-binding cassette domain-containing protein		X	X		1
WP_020927191.1	A0A109DZS2_ALCXX		chr	NZ_CP025774.1	2770756	2771751	+	-	-	CE206_RS12720	331	tripartite tricarboxylate transporter substrate binding protein		X	X		1
