# Supplementary material for: The twin-arginine translocation system is vital for cell adhesion and uptake of iron in the cystic fibrosis pathogen Achromobacter xylosoxidans
Source: Virulence. 2023 Nov 16;15(1):2284513. doi: 10.1080/21505594.2023.2284513 (PMC11533796; doi:10.1080/21505594.2023.2284513)
Supplement: Supplementary Table S2.xlsx [file KVIR_A_2284513_SM3418.xlsx]

## Sheet: Proteins
Uniprot accession ID	Entry	Protein names	Gene Names	Gene Names (primary)	Gene Names (ORF)	Length	Organism	Organism (ID)	Coverage [%]	FASTA Title Lines	# Peptides	# Unique Peptides	# Decoy Protein: Combined	# AAs	MW [kDa]	calc. pI	# Protein Unique Peptides	mut, no Fe, cytosol	mut, no Fe, cytosol	mut, no Fe, membrane	mut, no Fe, membrane	mut, no Fe, membrane	mut, no Fe, periplasma	mut, no Fe, periplasma	mut, no Fe, periplasma	mut, with Fe, cytosol	mut, with Fe, cytosol	mut, with Fe, membrane	mut, with Fe, membrane	mut, with Fe, membrane	mut, with Fe, periplasma	mut, with Fe, periplasma	mut, with Fe, periplasma	wt, no Fe, cytosol	wt, no Fe, cytosol	wt, no Fe, membrane	wt, no Fe, membrane	wt, no Fe, membrane	wt, no Fe, periplasma	wt, no Fe, periplasma	wt, no Fe, periplasma	wt, with Fe, cytosol	wt, with Fe, cytosol	wt, with Fe, membrane	wt, with Fe, membrane	wt, with Fe, membrane	wt, with Fe, periplasma	wt, with Fe, periplasma	wt, with Fe, periplasma
A0A0D6IX87_ALCXX	A0A0D6IX87	DNA-directed RNA polymerase subunit beta (RNAP subunit beta) (EC 2.7.7.6) (RNA polymerase subunit beta) (Transcriptase subunit beta)	rpoB ERS369984_06199 ERS451415_06159 I6G72_05710	rpoB	ERS369984_06199 ERS451415_06159 I6G72_05710	1370	Alcaligenes xylosoxydans xylosoxydans (Achromobacter xylosoxidans)	85698	76	>tr|A0A0D6IX87|A0A0D6IX87_ALCXX DNA-directed RNA polymerase subunit beta OS=Alcaligenes xylosoxydans xylosoxydans OX=85698 GN=rpoB PE=3 SV=1	90	90	0	1370	153.2	5.74	90	1.2523e+08	9.98055e+07	1.40875e+08	5.54274e+07	3.34059e+07	1.42671e+08	1.74826e+08	4.80089e+06	8.11097e+07	3.6063e+07	1.32912e+06	2.26782e+07	1.82978e+07	8.20152e+07	1.47775e+08	3.299e+07	1.25426e+08	1.90613e+08	8.39689e+07	2.24266e+07	4.35863e+07	4.6797e+07	1.93453e+07	2.35836e+06	5.34908e+06	1.10073e+07	190039	444446	2.01388e+07	1.74942e+06	1.11969e+07	953053
A0A0D6IWF6_ALCXX	A0A0D6IWF6	DNA-directed RNA polymerase subunit beta' (RNAP subunit beta') (EC 2.7.7.6) (RNA polymerase subunit beta') (Transcriptase subunit beta')	rpoC ERS451415_06158 I6G72_05715	rpoC	ERS451415_06158 I6G72_05715	1414	Alcaligenes xylosoxydans xylosoxydans (Achromobacter xylosoxidans)	85698	76	>tr|A0A0D6IWF6|A0A0D6IWF6_ALCXX DNA-directed RNA polymerase subunit beta' OS=Alcaligenes xylosoxydans xylosoxydans OX=85698 GN=rpoC PE=3 SV=1	103	103	0	1414	156.1	6.87	103	1.30827e+08	1.07906e+08	1.69447e+08	6.62368e+07	3.91683e+07	1.57781e+08	1.84802e+08	6.24936e+06	8.34164e+07	3.73866e+07	1.49057e+06	2.55611e+07	2.16815e+07	9.0331e+07	1.52229e+08	2.03201e+07	1.33501e+08	2.18871e+08	1.00585e+08	2.8014e+07	5.92322e+07	5.86881e+07	3.09437e+07	1.93677e+07	5.70105e+06	1.20763e+07	97508.8	419407	2.61538e+07	2.79995e+06	3.43593e+07	1.11865e+07
A0A0D6GBW2_ALCXX	A0A0D6GBW2	Chaperone protein DnaK (HSP70) (Heat shock 70 kDa protein) (Heat shock protein 70)	dnaK_1 dnaK ERS451415_01212 I6G72_30725	dnaK_1	ERS451415_01212 I6G72_30725	641	Alcaligenes xylosoxydans xylosoxydans (Achromobacter xylosoxidans)	85698	77	>tr|A0A0D6GBW2|A0A0D6GBW2_ALCXX Chaperone protein DnaK OS=Alcaligenes xylosoxydans xylosoxydans OX=85698 GN=dnaK_1 PE=2 SV=1	56	56	0	641	69.4	5.05	56	3.71888e+08	4.21804e+08	8.31901e+07	7.58349e+07	2.4351e+07	4.21616e+08	3.97644e+08	4.73504e+07	2.13366e+08	2.33644e+08	3.10764e+06	6.40864e+07	2.14903e+07	3.00991e+08	3.29549e+08	2.67698e+08	3.16685e+08	2.29493e+08	7.14438e+07	2.89797e+07	2.03808e+07	1.57713e+08	7.42751e+07	2.1633e+07	1.29296e+07	4.17122e+07	98768.8	944930	1.39197e+07	9.10743e+06	6.57128e+07	1.45281e+07
A0A0D6I4V3_ALCXX	A0A0D6I4V3	Branched-chain amino acid ABC transporter substrate-binding protein (Leucine-, isoleucine-, valine-, threonine-, and alanine-binding protein)	braC_8 braC_2 ERS369984_00546 ERS451415_03911 I6G72_17140	braC_8	ERS369984_00546 ERS451415_03911 I6G72_17140	381	Alcaligenes xylosoxydans xylosoxydans (Achromobacter xylosoxidans)	85698	88	>tr|A0A0D6I4V3|A0A0D6I4V3_ALCXX Branched-chain amino acid ABC transporter substrate-binding protein OS=Alcaligenes xylosoxydans xylosoxydans OX=85698 GN=braC_8 PE=4 SV=1	41	41	0	381	40.7	8.09	41	1.01392e+07	1.12137e+07	3.8734e+06	2.17708e+06	9.11627e+06	3.30288e+08	9.94264e+08	1.46095e+09	1.2869e+07	5.09627e+06	574551	2.16022e+06	8.41373e+06	5.05402e+08	8.67432e+08	4.70414e+09	4.905e+08	6.84513e+08	9.36617e+07	7.82608e+07	2.92935e+07	5.58688e+09	3.31874e+09	4.02117e+09	5.73473e+07	2.24075e+08	70725.4	440632	2.11655e+07	433748820	4.91174e+09	1.74304e+09
A0A0D6IWA1_ALCXX	A0A0D6IWA1	Elongation factor G (EF-G)	fusA_2 fusA BIZ92_02115 ERS369984_06189 ERS451415_06149 I6G72_05760	fusA_2	BIZ92_02115 ERS369984_06189 ERS451415_06149 I6G72_05760	700	Alcaligenes xylosoxydans xylosoxydans (Achromobacter xylosoxidans)	85698	78	>tr|A0A0D6IWA1|A0A0D6IWA1_ALCXX Elongation factor G OS=Alcaligenes xylosoxydans xylosoxydans OX=85698 GN=fusA_2 PE=3 SV=1	47	39	0	700	77.1	5.34	39	3.20093e+08	2.60406e+08	2.50651e+07	1.51726e+07	6.92155e+06	3.37138e+08	3.97236e+08	1.04492e+06	9.13334e+07	7.2418e+07	1.00942e+06	9.40137e+06	2.17215e+06	1.5183e+08	3.54845e+08	6.55816e+06	4.19935e+08	3.04753e+08	4.88936e+07	2.49958e+07	4.66081e+06	1.39611e+08	4.65259e+07	977549	1.60748e+07	6.2329e+07	62295	1.41589e+06	2.04978e+06	4.60532e+06	3.81646e+07	784513
A0A0D6I3L4_ALCXX	A0A0D6I3L4	Bifunctional protein PutA [Includes: Proline dehydrogenase (EC 1.5.5.2) (Proline oxidase); Delta-1-pyrroline-5-carboxylate dehydrogenase (P5C dehydrogenase) (EC 1.2.1.88) (L-glutamate gamma-semialdehyde dehydrogenase)]	putA ERS451415_03912 I6G72_17135	putA	ERS451415_03912 I6G72_17135	1273	Alcaligenes xylosoxydans xylosoxydans (Achromobacter xylosoxidans)	85698	64	>tr|A0A0D6I3L4|A0A0D6I3L4_ALCXX Bifunctional protein PutA OS=Alcaligenes xylosoxydans xylosoxydans OX=85698 GN=putA PE=3 SV=1	60	60	0	1273	136.4	6.01	60	1.33991e+08	1.20197e+08	3.69467e+07	2.03787e+07	7.1221e+06	9.43225e+07	1.12208e+08	3.76374e+06	5.34994e+07	4.05045e+07	949295	1.26528e+07	3.19209e+06	5.66509e+07	1.0112e+08	3.8477e+07	1.78818e+08	1.30841e+08	3.05048e+07	1.28069e+07	6.29427e+06	4.62077e+07	2.05076e+07	4.07841e+07	5.5093e+06	1.89112e+07	35988.4	103246	2.1541e+06	2.241e+06	2.47226e+07	2.06905e+07
A0A0D6IKY6_ALCXX	A0A0D6IKY6	Chaperonin GroEL (EC 5.6.1.7) (60 kDa chaperonin) (Chaperonin-60) (Cpn60)	groL_2 groEL groL AL520_11040 BIZ92_16295 ERS369984_02082 ERS451415_05305 I6G72_10140	groL_2	AL520_11040 BIZ92_16295 ERS369984_02082 ERS451415_05305 I6G72_10140	546	Alcaligenes xylosoxydans xylosoxydans (Achromobacter xylosoxidans)	85698	90	>tr|A0A0D6IKY6|A0A0D6IKY6_ALCXX 60 kDa chaperonin OS=Alcaligenes xylosoxydans xylosoxydans OX=85698 GN=groL_2 PE=3 SV=1	49	45	0	546	57.4	5.19	45	1.06853e+09	1.19612e+09	7.50278e+08	3.01972e+08	8.45189e+07	1.01111e+09	1.07094e+09	7.1088e+07	7.06991e+08	5.32724e+08	1.41609e+07	3.19815e+08	6.56673e+07	4.56346e+08	1.04058e+09	6.50631e+08	1.07338e+09	8.52459e+08	3.73124e+08	7.38162e+07	5.7732e+07	4.28842e+08	1.86387e+08	3.64265e+07	7.73621e+07	1.91439e+08	979437	5.49421e+06	4.38494e+07	3.01989e+07	2.82867e+08	2.44151e+07
A0A0D6HNW5_ALCXX	A0A0D6HNW5	Isocitrate dehydrogenase [NADP] (EC 1.1.1.42) (Oxalosuccinate decarboxylase)	icd_2 ERS451415_02963 I6G72_21915	icd_2	ERS451415_02963 I6G72_21915	742	Alcaligenes xylosoxydans xylosoxydans (Achromobacter xylosoxidans)	85698	80	>tr|A0A0D6HNW5|A0A0D6HNW5_ALCXX Isocitrate dehydrogenase [NADP] OS=Alcaligenes xylosoxydans xylosoxydans OX=85698 GN=icd_2 PE=3 SV=1	50	50	0	742	79.9	6.51	50	1.71169e+08	1.36444e+08	1.52725e+07	1.09701e+07	1.81582e+06	1.55405e+08	1.99049e+08	1.35102e+06	4.81675e+07	3.59239e+07	856306	5.56522e+06	878930	6.60093e+07	1.67268e+08	6.22467e+06	2.61774e+08	2.08143e+08	2.49798e+07	2.00538e+07	2.12421e+06	7.53459e+07	3.50201e+07	2.60655e+06	1.1011e+07	3.94229e+07	38290.3	279153	446445	1.87395e+06	2.4811e+07	1.47031e+06
A0A0D6HZU7_ALCXX	A0A0D6HZU7	Chaperonin GroEL (EC 5.6.1.7) (60 kDa chaperonin) (Chaperonin-60) (Cpn60)	groL_1 groEL groL ERS369984_00772 ERS451415_03665 I6G72_18350	groL_1	ERS369984_00772 ERS451415_03665 I6G72_18350	540	Alcaligenes xylosoxydans xylosoxydans (Achromobacter xylosoxidans)	85698	83	>tr|A0A0D6HZU7|A0A0D6HZU7_ALCXX 60 kDa chaperonin OS=Alcaligenes xylosoxydans xylosoxydans OX=85698 GN=groL_1 PE=3 SV=1	48	44	0	540	57	5.41	44	4.28445e+08	2.12689e+08	2.76694e+08	7.13399e+07	3.72706e+07	3.82064e+08	2.69772e+08	2.6343e+07	2.52887e+08	1.68069e+08	4.00366e+06	7.91695e+07	1.74168e+07	1.81379e+08	3.75184e+08	2.24398e+08	2.18137e+08	1.52294e+08	7.21403e+07	1.21679e+07	2.41116e+07	7.10001e+07	2.50288e+07	1.07346e+07	1.25259e+07	1.83298e+07	170981	1.55837e+06	9.71771e+06	3.32904e+06	5.0952e+07	5.30365e+06
A0A0D6IVR1_ALCXX	A0A0D6IVR1	Elongation factor Tu (EF-Tu)	tufA_1 tuf tufA ERS369984_03092 ERS451415_06148 I6G72_05765	tufA_1	ERS369984_03092 ERS451415_06148 I6G72_05765	396	Alcaligenes xylosoxydans xylosoxydans (Achromobacter xylosoxidans)	85698	81	>tr|A0A0D6IVR1|A0A0D6IVR1_ALCXX Elongation factor Tu OS=Alcaligenes xylosoxydans xylosoxydans OX=85698 GN=tufA_1 PE=3 SV=1	26	26	0	396	42.8	5.52	0	1.31429e+09	9.25887e+08	4.60711e+07	3.23491e+07	2.47992e+07	2.31248e+09	1.95922e+09	1.52426e+07	3.63307e+08	2.46542e+08	4.13012e+06	3.06569e+07	7.88064e+06	8.158e+08	1.72898e+09	7.60028e+07	1.56001e+09	1.19553e+09	1.19546e+08	5.57139e+07	1.81483e+07	5.6536e+08	1.55032e+08	8.95795e+06	2.95061e+07	1.33719e+08	606820	7.52096e+06	8.29667e+06	2.22518e+07	1.77587e+08	6.33905e+06
A0A0D6I4R6_ALCXX	A0A0D6I4R6	Chaperone protein ClpB	clpB ERS369984_00482 ERS451415_03977 I6G72_16810	clpB	ERS369984_00482 ERS451415_03977 I6G72_16810	868	Alcaligenes xylosoxydans xylosoxydans (Achromobacter xylosoxidans)	85698	76	>tr|A0A0D6I4R6|A0A0D6I4R6_ALCXX Chaperone protein ClpB OS=Alcaligenes xylosoxydans xylosoxydans OX=85698 GN=clpB PE=3 SV=1	57	56	0	868	96.5	5.41	56	1.2568e+08	8.56977e+07	2.21956e+07	8.44024e+06	7.02452e+06	1.20719e+08	1.25534e+08	1.05629e+06	4.32843e+07	4.08145e+07	439375	6.54913e+06	4.05923e+06	5.76731e+07	1.01812e+08	7.02822e+06	9.5813e+07	6.72228e+07	1.56075e+07	4.80804e+06	4.0611e+06	2.62322e+07	1.02678e+07	813244	3.01178e+06	1.25432e+07	3885.27	198672	1.88772e+06	461654	5.96305e+06	655453
A0A0D6GSX5_ALCXX	A0A0D6GSX5	Translation initiation factor IF-2	infB ERS369984_04535 ERS451415_01680 I6G72_28390	infB	ERS369984_04535 ERS451415_01680 I6G72_28390	1017	Alcaligenes xylosoxydans xylosoxydans (Achromobacter xylosoxidans)	85698	66	>tr|A0A0D6GSX5|A0A0D6GSX5_ALCXX Translation initiation factor IF-2 OS=Alcaligenes xylosoxydans xylosoxydans OX=85698 GN=infB PE=3 SV=1	55	55	0	1017	107.1	5.69	55	8.07631e+07	5.90333e+07	2.79673e+07	1.55036e+07	2.03076e+07	4.96685e+07	5.67867e+07	1.83975e+06	3.34346e+07	2.0352e+07	785462	7.1541e+06	1.29022e+07	3.33467e+07	4.97501e+07	4.36539e+06	7.41526e+07	6.40299e+07	2.52112e+07	8.74227e+06	3.14252e+07	1.5483e+07	6.95316e+06	1.87197e+06	487185	1.39271e+06	307882	1.09653e+06	1.44124e+07	501536	3.66238e+06	744766
A0A0D6IG43_ALCXX	A0A0D6IG43	Carbamoyl-phosphate synthase large chain (EC 6.3.5.5) (Carbamoyl-phosphate synthetase ammonia chain)	carB ERS451415_04842 I6G72_12445	carB	ERS451415_04842 I6G72_12445	1080	Alcaligenes xylosoxydans xylosoxydans (Achromobacter xylosoxidans)	85698	69	>tr|A0A0D6IG43|A0A0D6IG43_ALCXX Carbamoyl-phosphate synthase large chain OS=Alcaligenes xylosoxydans xylosoxydans OX=85698 GN=carB PE=3 SV=1	57	57	0	1080	117.8	5.43	57	7.10329e+07	5.44375e+07	1.24282e+07	5.30081e+06	879900	6.53709e+07	8.37619e+07	1.31086e+06	2.01524e+07	1.40961e+07	520020	3.17571e+06	721811	3.14074e+07	6.97597e+07	6.1333e+06	8.84763e+07	6.5472e+07	1.35607e+07	6.44862e+06	940628	1.83161e+07	6.38635e+06	269502	3.14043e+06	7.24974e+06	3939.56	36653.8	490803	1.19506e+06	8.63068e+06	484378
A0A0D6GPJ0_ALCXX	A0A0D6GPJ0	oxoglutarate dehydrogenase (succinyl-transferring) (EC 1.2.4.2)	sucA ERS369984_04669 ERS451415_01544 I6G72_29065	sucA	ERS369984_04669 ERS451415_01544 I6G72_29065	955	Alcaligenes xylosoxydans xylosoxydans (Achromobacter xylosoxidans)	85698	65	>tr|A0A0D6GPJ0|A0A0D6GPJ0_ALCXX Oxoglutarate dehydrogenase (succinyl-transferring) OS=Alcaligenes xylosoxydans xylosoxydans OX=85698 GN=sucA PE=4 SV=1	48	48	0	955	106.1	6.14	48	1.41115e+08	9.95521e+07	6.73687e+07	3.03744e+07	6.83992e+06	1.30571e+08	1.67117e+08	755879	6.88888e+07	3.72885e+07	1.39653e+06	2.10113e+07	3.19372e+06	7.28202e+07	1.54906e+08	4.46711e+06	1.84815e+08	1.43091e+08	4.45955e+07	1.67508e+07	5.62831e+06	4.90511e+07	2.2735e+07	663567	7.31668e+06	2.39312e+07	87488.9	225838	2.88575e+06	3.05505e+06	2.16837e+07	1.26628e+06
A0A0D6GJF1_ALCXX	A0A0D6GJF1	Chromosome partition protein Smc	smc ERS451415_01400 I6G72_29785	smc	ERS451415_01400 I6G72_29785	1177	Alcaligenes xylosoxydans xylosoxydans (Achromobacter xylosoxidans)	85698	66	>tr|A0A0D6GJF1|A0A0D6GJF1_ALCXX Chromosome partition protein Smc OS=Alcaligenes xylosoxydans xylosoxydans OX=85698 GN=smc PE=3 SV=1	65	64	0	1177	130.7	5.1	64	5.34728e+07	4.3025e+07	1.27711e+07	6.61167e+06	4.21123e+06	5.41849e+07	7.48012e+07	2.37249e+06	2.30721e+07	1.27084e+07	694374	3.69937e+06	2.93382e+06	2.46305e+07	4.98411e+07	1.0848e+07	2.85539e+07	2.24316e+07	5.43686e+06	2.36853e+06	1.81137e+06	9.75487e+06	3.51034e+06	639472	1.27427e+06	4.13984e+06	23806.8	74419.9	2.97417e+06	402328	2.93312e+06	418499
A0A0D6HBL0_ALCXX	A0A0D6HBL0	Pyruvate dehydrogenase E1 component (EC 1.2.4.1)	aceE_3 aceE ERS369984_05056 ERS451415_02400 I6G72_24750	aceE_3	ERS369984_05056 ERS451415_02400 I6G72_24750	902	Alcaligenes xylosoxydans xylosoxydans (Achromobacter xylosoxidans)	85698	69	>tr|A0A0D6HBL0|A0A0D6HBL0_ALCXX Pyruvate dehydrogenase E1 component OS=Alcaligenes xylosoxydans xylosoxydans OX=85698 GN=aceE_3 PE=4 SV=1	62	62	0	902	100.7	6.62	61	1.05548e+08	7.63371e+07	6.94619e+07	2.90939e+07	2.35067e+07	9.63548e+07	1.17818e+08	2.00745e+06	6.14315e+07	3.77677e+07	1.33972e+06	1.3284e+07	9.39405e+06	5.98497e+07	1.04011e+08	6.57946e+06	1.40267e+08	1.13062e+08	5.46082e+07	1.44083e+07	3.85052e+07	3.30437e+07	1.46567e+07	3.70953e+06	8.09131e+06	2.4788e+07	72466.6	92048.6	1.34634e+07	824054	1.17902e+07	2.9284e+06
A0A0D6FMC4_ALCXX	A0A0D6FMC4	ATP synthase subunit beta (EC 7.1.2.2) (ATP synthase F1 sector subunit beta) (F-ATPase subunit beta)	atpD BIZ92_05095 ERS369984_05325 ERS451415_00405 I6G72_03400	atpD	BIZ92_05095 ERS369984_05325 ERS451415_00405 I6G72_03400	466	Alcaligenes xylosoxydans xylosoxydans (Achromobacter xylosoxidans)	85698	85	>tr|A0A0D6FMC4|A0A0D6FMC4_ALCXX ATP synthase subunit beta OS=Alcaligenes xylosoxydans xylosoxydans OX=85698 GN=atpD PE=3 SV=1	28	28	0	466	50.5	5.21	28	7.0532e+07	6.27792e+07	1.32658e+08	5.32735e+07	6.68134e+07	9.68559e+07	8.45949e+07	1.5001e+06	4.30077e+07	1.66279e+07	7.92037e+06	4.32039e+07	3.36546e+07	6.52929e+07	1.09945e+08	1.19438e+07	1.31382e+08	1.08849e+08	1.0359e+08	1.73355e+07	8.18392e+07	2.30797e+07	1.46464e+07	945431	5.09153e+06	1.47849e+07	196703	437725	3.29137e+07	3.20941e+06	2.27377e+07	1.06538e+06
A0A0A5J8B6_ALCXX	A0A0A5J8B6	30S ribosomal protein S1	rpsA BIZ92_08800 ERS369984_04602 ERS451415_01611 I6G72_28730	rpsA	BIZ92_08800 ERS369984_04602 ERS451415_01611 I6G72_28730	570	Alcaligenes xylosoxydans xylosoxydans (Achromobacter xylosoxidans)	85698	76	>tr|A0A0A5J8B6|A0A0A5J8B6_ALCXX 30S ribosomal protein S1 OS=Alcaligenes xylosoxydans xylosoxydans OX=85698 GN=rpsA PE=3 SV=1	40	40	0	570	62.2	5.24	40	1.9908e+08	2.35509e+08	1.03594e+08	3.98185e+07	3.00672e+07	1.46251e+08	1.35374e+08	922285	1.48557e+08	1.45516e+08	1.47385e+06	2.50938e+07	1.98463e+07	1.0939e+08	1.58229e+08	1.10915e+07	2.00723e+08	1.63106e+08	6.46975e+07	1.70297e+07	3.66049e+07	6.62359e+07	1.91961e+07	312888	1.0398e+07	3.00788e+07	93310.9	540728	2.48509e+07	1.91904e+06	1.93074e+07	636475
A0A0D6HJX2_ALCXX	A0A0D6HJX2	Maltodextrin-binding protein mdxE (sn-glycerol-3-phosphate ABC transporter substrate-binding protein) (sn-glycerol-3-phosphate ABC transporter substrate-binding protein UgpB)	mdxE ugpB BIZ92_25970 ERS451415_02738 I6G72_23045	mdxE	BIZ92_25970 ERS451415_02738 I6G72_23045	437	Alcaligenes xylosoxydans xylosoxydans (Achromobacter xylosoxidans)	85698	78	>tr|A0A0D6HJX2|A0A0D6HJX2_ALCXX Maltodextrin-binding protein mdxE OS=Alcaligenes xylosoxydans xylosoxydans OX=85698 GN=mdxE PE=3 SV=1	49	49	0	437	47.5	8.62	49	4.20022e+06	5.55962e+06	1.05281e+06	1.23911e+06	2.8187e+06	3.17134e+07	5.61806e+07	7.53831e+07	2.92388e+06	2.69863e+06	153289	578150	3.45442e+06	4.4517e+07	6.61983e+07	3.00286e+08	3.73909e+07	4.41648e+07	2.28669e+07	1.26736e+07	5.77414e+06	3.48516e+08	3.00733e+08	2.39658e+08	9.1741e+06	3.50877e+07	44081.9	157654	3.99038e+06	5.94209e+07	1.47809e+09	1.40465e+08
A0A0D6GIV8_ALCXX	A0A0D6GIV8	NADH-quinone oxidoreductase (EC 7.1.1.-)	nqo3 ERS451415_01377 I6G72_29900	nqo3	ERS451415_01377 I6G72_29900	775	Alcaligenes xylosoxydans xylosoxydans (Achromobacter xylosoxidans)	85698	80	>tr|A0A0D6GIV8|A0A0D6GIV8_ALCXX NADH-quinone oxidoreductase OS=Alcaligenes xylosoxydans xylosoxydans OX=85698 GN=nqo3 PE=3 SV=1	43	43	0	775	81.7	6.11	43	7.13396e+07	5.17646e+07	2.58304e+07	9.81204e+06	5.1366e+06	3.11066e+07	3.66787e+07	1.46006e+06	3.43937e+07	1.82201e+07	1.63932e+06	9.62314e+06	4.66994e+06	2.62675e+07	5.22431e+07	1.51932e+06	6.77127e+07	4.65298e+07	1.2888e+07	4.84874e+06	4.27913e+06	7.75002e+06	3.30163e+06	430116	1.97599e+06	6.92827e+06	20083.3	181751	1.23053e+06	261761	2.80534e+06	102341
A0A0D6FUM6_ALCXX	A0A0D6FUM6	Ribonucleoside-diphosphate reductase (EC 1.17.4.1)	nrdA ERS451415_00648 I6G72_02185	nrdA	ERS451415_00648 I6G72_02185	976	Alcaligenes xylosoxydans xylosoxydans (Achromobacter xylosoxidans)	85698	66	>tr|A0A0D6FUM6|A0A0D6FUM6_ALCXX Ribonucleoside-diphosphate reductase OS=Alcaligenes xylosoxydans xylosoxydans OX=85698 GN=nrdA PE=3 SV=1	53	53	0	976	107.7	6.23	52	6.36647e+07	5.01235e+07	2.10112e+07	1.11486e+07	2.4373e+06	5.55779e+07	7.2495e+07	3.7344e+06	3.07933e+07	2.00135e+07	690204	5.14328e+06	1.12266e+06	2.46715e+07	5.68968e+07	2.6888e+06	6.94516e+07	5.40367e+07	1.55462e+07	4.59789e+06	1.73425e+06	1.79703e+07	6.13393e+06	703468	1.95388e+06	7.87077e+06	44004	350872	923474	240176	1.63498e+06	203848
A0A0D6IP23_ALCXX	A0A0D6IP23	Chaperone protein HtpG (Heat shock protein HtpG) (High temperature protein G)	htpG ERS451415_05557 I6G72_08875	htpG	ERS451415_05557 I6G72_08875	629	Alcaligenes xylosoxydans xylosoxydans (Achromobacter xylosoxidans)	85698	72	>tr|A0A0D6IP23|A0A0D6IP23_ALCXX Chaperone protein HtpG OS=Alcaligenes xylosoxydans xylosoxydans OX=85698 GN=htpG PE=3 SV=1	46	46	0	629	70.8	5.21	46	1.24396e+08	7.17488e+07	1.77767e+07	7.30141e+06	1.6373e+06	9.42788e+07	1.01299e+08	2.38253e+06	4.03104e+07	2.52601e+07	574297	6.84689e+06	1.34079e+06	5.03492e+07	1.06286e+08	3.41029e+06	1.22344e+08	8.48111e+07	1.84209e+07	5.88628e+06	548155	2.78568e+07	7.76226e+06	797348	2.82953e+06	1.0345e+07	4383.38	187552	259712	886947	7.85774e+06	4.97116e+06
A0A0D6IET1_ALCXX	A0A0D6IET1	Aconitate hydratase B (EC 4.2.1.3) (EC 4.2.1.99) (2-methylisocitrate dehydratase)	acnB ERS451415_04740 I6G72_12960	acnB	ERS451415_04740 I6G72_12960	863	Alcaligenes xylosoxydans xylosoxydans (Achromobacter xylosoxidans)	85698	71	>tr|A0A0D6IET1|A0A0D6IET1_ALCXX Aconitate hydratase B OS=Alcaligenes xylosoxydans xylosoxydans OX=85698 GN=acnB PE=3 SV=1	48	48	0	863	93	5.62	48	4.51536e+07	3.20429e+07	4.27328e+06	2.69595e+06	1.96255e+06	4.65063e+07	4.79154e+07	1.87203e+06	1.8005e+07	1.35026e+07	284282	1.85502e+06	1.10028e+06	2.58828e+07	6.39503e+07	3.51065e+06	6.55934e+07	4.5889e+07	7.91396e+06	2.84789e+06	1.41817e+06	1.58741e+07	4.62096e+06	1.2735e+06	2.31991e+06	9.73215e+06	30386.9	123810	273080	386855	6.9656e+06	1.03867e+06
A0A0D6IDV8_ALCXX	A0A0D6IDV8	ABC transporter substrate-binding protein (ABC-type uncharacterized transport system, periplasmic component)	BIZ92_22605 ERS369984_05711 ERS451415_04657 I6G72_13400		BIZ92_22605 ERS369984_05711 ERS451415_04657 I6G72_13400	323	Alcaligenes xylosoxydans xylosoxydans (Achromobacter xylosoxidans)	85698	81	>tr|A0A0D6IDV8|A0A0D6IDV8_ALCXX ABC transporter substrate-binding protein OS=Alcaligenes xylosoxydans xylosoxydans OX=85698 GN=BIZ92_22605 PE=4 SV=1	31	31	0	323	33.3	9.32	31	1.33426e+07	1.62066e+07	3.86806e+06	3.85259e+06	4.18066e+06	3.51715e+07	5.03763e+07	5.08024e+08	9.90435e+06	8.55592e+06	275068	2.49253e+06	3.88654e+06	4.56928e+07	6.08986e+07	2.11283e+09	9.9798e+07	1.24586e+08	9.73977e+06	6.61879e+06	6.8591e+06	1.08881e+09	6.42439e+08	1.66263e+09	5.43713e+06	3.80261e+07	82605.1	213723	3.96547e+06	9.17226e+07	1.66468e+09	8.32236e+08
A0A0D6G2V6_ALCXX	A0A0D6G2V6	Argininosuccinate lyase (Tripartite tricarboxylate transporter substrate binding protein BugE)	ERS369984_03750 ERS451415_00919 I6G72_00815		ERS369984_03750 ERS451415_00919 I6G72_00815	327	Alcaligenes xylosoxydans xylosoxydans (Achromobacter xylosoxidans)	85698	87	>tr|A0A0D6G2V6|A0A0D6G2V6_ALCXX Argininosuccinate lyase OS=Alcaligenes xylosoxydans xylosoxydans OX=85698 GN=ERS369984_03750 PE=3 SV=1	31	31	0	327	34.4	8.28	31	4.453e+06	6.42506e+06	1.28459e+06	1.14737e+06	5.5796e+06	6.44969e+07	1.44898e+08	3.76289e+08	5.52537e+06	3.04952e+06	181897	837675	4.48286e+06	1.14029e+08	1.52458e+08	1.32403e+09	1.4545e+08	2.07124e+08	1.10042e+07	1.2093e+07	2.18994e+07	1.04577e+09	6.46847e+08	1.24596e+09	1.33338e+07	6.20354e+07	167260	303953	1.49472e+07	1.0428e+08	1.76772e+09	8.64612e+08
A0A0D6HJL0_ALCXX	A0A0D6HJL0	Vi polysaccharide biosynthesis protein TviD	ERS451415_02721 I6G72_23130		ERS451415_02721 I6G72_23130	826	Alcaligenes xylosoxydans xylosoxydans (Achromobacter xylosoxidans)	85698	66	>tr|A0A0D6HJL0|A0A0D6HJL0_ALCXX Vi polysaccharide biosynthesis protein TviD OS=Alcaligenes xylosoxydans xylosoxydans OX=85698 GN=ERS451415_02721 PE=4 SV=1	45	45	0	826	91.8	6.67	45	1.68815e+07	1.18034e+07	1.0423e+07	5.45527e+06	2.15355e+06	9.15511e+07	1.34305e+08	633884	6.03001e+06	3.08405e+06	168416	2.07782e+06	1.48073e+06	2.03024e+07	5.09336e+07	6.91478e+06	1.24398e+06	356401	229075	92841.9	105455	357570	67662.8	1.0308e+06	20853.4	65085.7	2852.99	10004.5	529780	80697.7	1.25692e+06	445766
A0A0D6FU97_ALCXX	A0A0D6FU97	2-aminoethylphosphonate ABC transporter substrate-binding protein (ABC transporter substrate-binding protein) (Iron ABC transporter substrate-binding protein)	BIZ92_30520 ERS369984_04699 ERS451415_00626 I6G72_02295		BIZ92_30520 ERS369984_04699 ERS451415_00626 I6G72_02295	365	Alcaligenes xylosoxydans xylosoxydans (Achromobacter xylosoxidans)	85698	75	>tr|A0A0D6FU97|A0A0D6FU97_ALCXX 2-aminoethylphosphonate ABC transporter substrate-binding protein OS=Alcaligenes xylosoxydans xylosoxydans OX=85698 GN=BIZ92_30520 PE=4 SV=1	31	31	0	365	39.6	8.51	31	1.25593e+06	930164	311317	135061	321811	1.53774e+07	4.02612e+07	1.4571e+07	2.65431e+06	1.36152e+06	87310.5	342302	670247	6.87891e+07	2.10218e+08	3.26313e+08	1.8181e+07	1.96298e+07	2.57036e+06	1.68366e+06	299281	1.78295e+08	1.1423e+08	2.92127e+07	8.33664e+06	2.76415e+07	53961.5	132742	1.00716e+06	3.46698e+07	5.04055e+08	1.07405e+08
A0A0D6HFV2_ALCXX	A0A0D6HFV2	Phosphoenolpyruvate synthase (PEP synthase) (EC 2.7.9.2) (Pyruvate, water dikinase)	ppsA_2 ppsA ERS451415_02498 I6G72_24260	ppsA_2	ERS451415_02498 I6G72_24260	788	Alcaligenes xylosoxydans xylosoxydans (Achromobacter xylosoxidans)	85698	65	>tr|A0A0D6HFV2|A0A0D6HFV2_ALCXX Phosphoenolpyruvate synthase OS=Alcaligenes xylosoxydans xylosoxydans OX=85698 GN=ppsA_2 PE=3 SV=1	43	43	0	788	86.3	5.26	43	1.26674e+08	8.38763e+07	1.19124e+07	6.85794e+06	892079	1.18646e+08	1.48487e+08	866442	3.65898e+07	2.49376e+07	738606	3.74436e+06	621476	4.89254e+07	1.13292e+08	1.79458e+06	1.12299e+08	8.79846e+07	1.16039e+07	5.86652e+06	369964	2.56769e+07	9.04311e+06	548614	4.0986e+06	1.50595e+07	7857.37	173023	186840	1.2737e+06	8.60021e+06	1.36943e+06
A0A0D6IU98_ALCXX	A0A0D6IU98	Adenosylhomocysteinase (EC 3.3.1.1) (S-adenosyl-L-homocysteine hydrolase) (AdoHcyase)	ahcY ERS369984_03266 ERS451415_05976 I6G72_06625	ahcY	ERS369984_03266 ERS451415_05976 I6G72_06625	472	Alcaligenes xylosoxydans xylosoxydans (Achromobacter xylosoxidans)	85698	81	>tr|A0A0D6IU98|A0A0D6IU98_ALCXX Adenosylhomocysteinase OS=Alcaligenes xylosoxydans xylosoxydans OX=85698 GN=ahcY PE=3 SV=1	36	36	0	472	51.7	6.21	36	2.62415e+08	1.75356e+08	3.92459e+07	1.57924e+07	3.23513e+06	2.07398e+08	2.70635e+08	6.66482e+06	7.26706e+07	5.55559e+07	1.03606e+06	1.09839e+07	1.03744e+06	1.01171e+08	2.57967e+08	5.13447e+07	3.32702e+08	2.60252e+08	4.1102e+07	1.94943e+07	974746	9.54587e+07	5.36723e+07	2.04339e+07	1.1243e+07	4.44487e+07	61655.6	2.18801e+06	695790	3.17079e+06	7.37125e+07	4.27825e+06
A0A0D6I0S2_ALCXX	A0A0D6I0S2	Trigger factor (TF) (EC 5.2.1.8) (PPIase)	tig ERS369984_00696 ERS451415_03748 I6G72_17945	tig	ERS369984_00696 ERS451415_03748 I6G72_17945	436	Alcaligenes xylosoxydans xylosoxydans (Achromobacter xylosoxidans)	85698	84	>tr|A0A0D6I0S2|A0A0D6I0S2_ALCXX Trigger factor OS=Alcaligenes xylosoxydans xylosoxydans OX=85698 GN=tig PE=3 SV=1	39	39	0	436	47.7	5.07	39	2.63946e+08	2.95023e+08	3.31055e+07	5.75848e+07	5.64507e+07	2.10397e+08	2.10767e+08	1.95331e+07	1.26124e+08	1.55537e+08	1.31554e+06	3.37868e+07	6.44276e+07	1.29873e+08	1.69352e+08	9.48888e+07	1.92305e+08	1.51313e+08	4.20692e+07	2.09026e+07	7.64704e+07	7.54267e+07	2.33843e+07	1.59528e+07	7.75856e+06	2.76657e+07	127593	468250	7.39191e+07	1.97528e+06	2.70907e+07	6.7292e+06
A0A0D6FZW1_ALCXX	A0A0D6FZW1	Alpha-xylosidase (EC 3.2.1.177) (Glycoside hydrolase family 31 protein)	yicI ERS451415_00832 I6G72_01255	yicI	ERS451415_00832 I6G72_01255	741	Alcaligenes xylosoxydans xylosoxydans (Achromobacter xylosoxidans)	85698	82	>tr|A0A0D6FZW1|A0A0D6FZW1_ALCXX Alpha-xylosidase OS=Alcaligenes xylosoxydans xylosoxydans OX=85698 GN=yicI PE=3 SV=1	40	40	0	741	81.4	5.6	40	3.46441e+07	2.39263e+07	2.41602e+07	7.50442e+06	1.02813e+07	3.20835e+07	3.53113e+07	1.03664e+06	1.12507e+07	9.29433e+06	1.60286e+06	4.79499e+06	8.16996e+06	1.42775e+07	2.86211e+07	5.36543e+06	4.31554e+07	3.20133e+07	1.53033e+07	4.1291e+06	1.33387e+07	1.47697e+07	7.07317e+06	513350	1.15873e+06	2.49949e+06	15459.7	42947.3	8.47515e+06	942411	5.36558e+06	283546
A0A0D6GWH5_ALCXX	A0A0D6GWH5	Succinate--CoA ligase [ADP-forming] subunit beta (EC 6.2.1.5) (Succinyl-CoA synthetase subunit beta) (SCS-beta)	sucC AL520_27585 BIZ92_09490 ERS369984_03934 ERS451415_01751 I6G72_28035	sucC	AL520_27585 BIZ92_09490 ERS369984_03934 ERS451415_01751 I6G72_28035	386	Alcaligenes xylosoxydans xylosoxydans (Achromobacter xylosoxidans)	85698	78	>tr|A0A0D6GWH5|A0A0D6GWH5_ALCXX Succinate--CoA ligase [ADP-forming] subunit beta OS=Alcaligenes xylosoxydans xylosoxydans OX=85698 GN=sucC PE=3 SV=1	28	28	0	386	41.2	5.34	27	2.23013e+08	1.87133e+08	1.16767e+07	9.33924e+06	1.39782e+06	3.25058e+08	3.46764e+08	1.52929e+06	7.06004e+07	5.74554e+07	615176	6.62477e+06	746299	1.46851e+08	2.79539e+08	6.96192e+06	3.4032e+08	2.85515e+08	3.23429e+07	1.33401e+07	708269	1.54012e+08	5.74188e+07	1.39453e+06	1.46926e+07	4.93267e+07	91773.9	1.84889e+06	898887	8.80138e+06	7.8529e+07	1.1322e+06
A0A7T2R8W2_ALCXX	A0A7T2R8W2	Phosphoribosylformylglycinamidine synthase (FGAM synthase) (FGAMS) (EC 6.3.5.3) (Formylglycinamide ribonucleotide amidotransferase) (FGAR amidotransferase) (FGAR-AT)	purL purI I6G72_18550	purL	I6G72_18550	1349	Alcaligenes xylosoxydans xylosoxydans (Achromobacter xylosoxidans)	85698	51	>tr|A0A7T2R8W2|A0A7T2R8W2_ALCXX Phosphoribosylformylglycinamidine synthase OS=Alcaligenes xylosoxydans xylosoxydans OX=85698 GN=purL PE=4 SV=1	49	49	0	1349	144.6	5.33	49	2.52017e+07	1.80162e+07	3.63022e+06	1.62249e+06	742950	2.42216e+07	2.88667e+07	5.42303e+06	7.40274e+06	5.03159e+06	61877.5	551616	1.3131e+07	1.19349e+07	2.62255e+07	1.26942e+06	2.73693e+07	1.77845e+07	2.91216e+06	1.1527e+06	5.08466e+07	7.46919e+06	4.24519e+06	8.20322e+06	394780	1.45126e+06	12771.4	57382.4	7.17264e+06	253055	3.10368e+06	2.75698e+06
A0A0D6I2Q5_ALCXX	A0A0D6I2Q5	Lon protease (EC 3.4.21.53) (ATP-dependent protease La)	lon ERS369984_00699 ERS451415_03745 I6G72_17960	lon	ERS369984_00699 ERS451415_03745 I6G72_17960	816	Alcaligenes xylosoxydans xylosoxydans (Achromobacter xylosoxidans)	85698	63	>tr|A0A0D6I2Q5|A0A0D6I2Q5_ALCXX Lon protease OS=Alcaligenes xylosoxydans xylosoxydans OX=85698 GN=lon PE=2 SV=1	51	51	0	816	90.2	6.33	51	3.89195e+07	3.51187e+07	1.92526e+07	9.13481e+06	8.5573e+06	4.15942e+07	5.0128e+07	1.29477e+06	1.74091e+07	1.0171e+07	459096	5.6108e+06	3.48833e+06	1.81071e+07	3.3606e+07	1.65737e+06	5.05888e+07	4.21134e+07	1.24223e+07	5.08686e+06	7.00279e+06	1.11856e+07	4.51004e+06	233498	1.2022e+06	2.86431e+06	15794.3	165177	2.66407e+06	206081	4.1175e+06	672291
A0A0D6ITF3_ALCXX	A0A0D6ITF3	D-methionine-binding lipoprotein metQ (MetQ/NlpA family ABC transporter substrate-binding protein) (Methionine ABC transporter substrate-binding protein)	metQ_7 BIZ92_00955 ERS451415_05908 I6G72_07025	metQ_7	BIZ92_00955 ERS451415_05908 I6G72_07025	262	Alcaligenes xylosoxydans xylosoxydans (Achromobacter xylosoxidans)	85698	82	>tr|A0A0D6ITF3|A0A0D6ITF3_ALCXX D-methionine-binding lipoprotein metQ OS=Alcaligenes xylosoxydans xylosoxydans OX=85698 GN=metQ_7 PE=3 SV=1	24	24	0	262	28.4	8.6	24	647848	987569	153279	220559	659116	6.98049e+06	2.30771e+07	1.8309e+08	970347	741702	65100.2	208188	549026	1.54547e+07	9.61564e+06	4.92364e+08	2.64981e+07	4.45342e+07	5.95494e+06	4.52585e+06	2.58758e+06	3.69108e+08	2.14658e+08	7.67087e+08	2.68314e+06	1.09187e+07	68499.7	261244	1.74918e+06	7.18214e+07	9.58317e+08	3.9991e+08
A0A0D6H308_ALCXX	A0A0D6H308	Alanine--tRNA ligase (EC 6.1.1.7) (Alanyl-tRNA synthetase) (AlaRS)	alaS_1 alaS ERS451415_01964 I6G72_26955	alaS_1	ERS451415_01964 I6G72_26955	874	Alcaligenes xylosoxydans xylosoxydans (Achromobacter xylosoxidans)	85698	69	>tr|A0A0D6H308|A0A0D6H308_ALCXX Alanine--tRNA ligase OS=Alcaligenes xylosoxydans xylosoxydans OX=85698 GN=alaS_1 PE=3 SV=1	44	44	0	874	94.9	5.82	44	5.03167e+07	3.5027e+07	1.10889e+07	6.74031e+06	4.48205e+06	3.30194e+07	4.39166e+07	711825	1.84362e+07	1.21811e+07	350196	4.00699e+06	5.88324e+06	1.94532e+07	3.961e+07	2.84383e+06	5.41647e+07	4.23535e+07	8.11997e+06	3.66139e+06	7.74188e+06	1.49115e+07	4.37622e+06	833923	2.28354e+06	7.63918e+06	14043.2	140406	5.97179e+06	340722	3.30248e+06	509870
A0A0D6FRA6_ALCXX	A0A0D6FRA6	Amino acid ABC transporter substrate-binding protein (PEB1)	peb1A_1 peb1A_6 ERS369984_05832 ERS451415_00528 I6G72_02785	peb1A_1	ERS369984_05832 ERS451415_00528 I6G72_02785	338	Alcaligenes xylosoxydans xylosoxydans (Achromobacter xylosoxidans)	85698	87	>tr|A0A0D6FRA6|A0A0D6FRA6_ALCXX Amino acid ABC transporter substrate-binding protein OS=Alcaligenes xylosoxydans xylosoxydans OX=85698 GN=peb1A_1 PE=3 SV=1	44	39	0	338	36.7	8.06	39	2.03412e+06	2.45383e+06	1.70343e+06	969327	3.03996e+06	3.33102e+07	3.87235e+07	8.81913e+07	1.7047e+06	1.0001e+06	60732.9	699226	2.69991e+06	3.27838e+07	4.60338e+07	3.95094e+08	9.22631e+06	9.82183e+06	2.14872e+07	1.40942e+07	5.55567e+06	3.94837e+07	2.41881e+07	1.45472e+08	2.59885e+06	4.90078e+06	138367	215769	5.32612e+06	6.91705e+06	3.37965e+07	8.54587e+07
A0A0D6GP20_ALCXX	A0A0D6GP20	Citrate synthase	gltA ERS369984_04681 ERS451415_01533 I6G72_29120	gltA	ERS369984_04681 ERS451415_01533 I6G72_29120	436	Alcaligenes xylosoxydans xylosoxydans (Achromobacter xylosoxidans)	85698	89	>tr|A0A0D6GP20|A0A0D6GP20_ALCXX Citrate synthase OS=Alcaligenes xylosoxydans xylosoxydans OX=85698 GN=gltA PE=3 SV=1	28	28	0	436	48.7	6.34	28	1.69767e+08	1.43321e+08	4.83057e+07	2.79466e+07	2.12611e+06	1.80795e+08	2.4388e+08	859064	7.76961e+07	5.08148e+07	1.99563e+06	1.89534e+07	1.23768e+06	1.01663e+08	1.91413e+08	3.98586e+06	1.43727e+08	1.12035e+08	2.01493e+07	1.35344e+07	1.80387e+06	5.2686e+07	2.48235e+07	916665	8.02598e+06	2.30398e+07	53002.4	214374	693604	2.69518e+06	1.68139e+07	336567
A0A0D6GRJ4_ALCXX	A0A0D6GRJ4	DNA gyrase subunit A (EC 5.6.2.2)	gyrA BIZ92_08765 ERS451415_01604 I6G72_28765	gyrA	BIZ92_08765 ERS451415_01604 I6G72_28765	889	Alcaligenes xylosoxydans xylosoxydans (Achromobacter xylosoxidans)	85698	56	>tr|A0A0D6GRJ4|A0A0D6GRJ4_ALCXX DNA gyrase subunit A OS=Alcaligenes xylosoxydans xylosoxydans OX=85698 GN=gyrA PE=3 SV=1	43	43	0	889	98.6	5.24	43	3.55249e+07	2.96288e+07	9.28574e+06	4.8389e+06	4.99752e+06	2.92056e+07	3.46399e+07	695332	1.30574e+07	8.62734e+06	305397	2.84369e+06	3.12967e+06	1.74948e+07	3.19781e+07	754445	4.95878e+07	3.87626e+07	6.79911e+06	4.38072e+06	6.28445e+06	1.81144e+07	6.87892e+06	618689	2.29181e+06	6.97202e+06	18302.6	31197.5	3.06877e+06	519222	4.84903e+06	1.37479e+06
A0A0D6IE87_ALCXX	A0A0D6IE87	Leucine--tRNA ligase (EC 6.1.1.4) (Leucyl-tRNA synthetase) (LeuRS)	leuS ERS451415_04697 I6G72_13195	leuS	ERS451415_04697 I6G72_13195	885	Alcaligenes xylosoxydans xylosoxydans (Achromobacter xylosoxidans)	85698	63	>tr|A0A0D6IE87|A0A0D6IE87_ALCXX Leucine--tRNA ligase OS=Alcaligenes xylosoxydans xylosoxydans OX=85698 GN=leuS PE=3 SV=1	44	44	0	885	98.9	5.87	44	4.57826e+07	3.2522e+07	5.84891e+06	2.99749e+06	865337	3.99261e+07	5.44661e+07	472383	1.34546e+07	9.44216e+06	152295	1.44639e+06	1.06523e+06	1.93654e+07	4.11793e+07	3.01303e+06	4.93646e+07	3.54797e+07	5.931e+06	3.3153e+06	1.24734e+06	1.55501e+07	6.53382e+06	694575	1.52939e+06	6.19008e+06	10608	127234	585965	277974	3.01268e+06	203287
A0A0D6HD89_ALCXX	A0A0D6HD89	Elongation factor Ts (EF-Ts)	tsf BIZ92_18990 ERS369984_01871 ERS451415_02481 I6G72_24345	tsf	BIZ92_18990 ERS369984_01871 ERS451415_02481 I6G72_24345	292	Alcaligenes xylosoxydans xylosoxydans (Achromobacter xylosoxidans)	85698	82	>tr|A0A0D6HD89|A0A0D6HD89_ALCXX Elongation factor Ts OS=Alcaligenes xylosoxydans xylosoxydans OX=85698 GN=tsf PE=3 SV=1	29	28	0	292	30.7	5.49	28	3.21926e+08	3.68671e+08	1.44825e+07	1.11972e+07	9.44147e+06	4.08695e+08	4.30559e+08	1.46849e+07	1.35785e+08	1.85379e+08	1.51771e+06	1.20847e+07	6.01219e+06	2.16822e+08	3.65187e+08	1.17769e+08	3.34255e+08	2.53784e+08	3.60058e+07	1.64772e+07	1.26273e+07	1.25412e+08	4.22819e+07	8.1197e+06	1.59301e+07	6.31614e+07	16894.7	1.37477e+06	5.29441e+06	3.76696e+06	3.85449e+07	4.45849e+06
A0A0D6HJS3_ALCXX	A0A0D6HJS3	Branched-chain amino acid ABC transporter substrate-binding protein (Leucine-, isoleucine-, valine-, threonine-, and alanine-binding protein)	braC_6 ERS451415_02730 I6G72_23085	braC_6	ERS451415_02730 I6G72_23085	375	Alcaligenes xylosoxydans xylosoxydans (Achromobacter xylosoxidans)	85698	80	>tr|A0A0D6HJS3|A0A0D6HJS3_ALCXX Branched-chain amino acid ABC transporter substrate-binding protein OS=Alcaligenes xylosoxydans xylosoxydans OX=85698 GN=braC_6 PE=3 SV=1	26	26	0	375	39.3	7.91	26	2.88979e+06	2.73879e+06	652834	305900	2.42677e+06	4.98529e+07	1.16957e+08	2.68886e+08	2.59756e+06	1.49457e+06	53592.6	315618	2.23083e+06	5.65639e+07	8.70581e+07	5.85038e+08	6.6889e+07	9.52586e+07	9.01255e+06	9.16549e+06	4.82639e+06	6.43738e+08	3.70756e+08	8.00086e+08	8.37212e+06	3.00958e+07	3449.38	117552	3.64698e+06	4.674e+07	9.43593e+08	3.15904e+08
A0A0D6I331_ALCXX	A0A0D6I331	Alpha-2-macroglobulin family N-terminal region (Alpha-2-macroglobulin family protein)	ERS451415_03918 I6G72_17105		ERS451415_03918 I6G72_17105	1741	Alcaligenes xylosoxydans xylosoxydans (Achromobacter xylosoxidans)	85698	43	>tr|A0A0D6I331|A0A0D6I331_ALCXX Alpha-2-macroglobulin family N-terminal region OS=Alcaligenes xylosoxydans xylosoxydans OX=85698 GN=ERS451415_03918 PE=3 SV=1	59	59	0	1741	190.4	6.43	59	1.10769e+06	1.46623e+06	1.30993e+07	3.70115e+06	7.96795e+06	1.66973e+06	2.36872e+06	3.43532e+06	1.07104e+06	478944	2.63216e+06	3.5934e+06	2.81445e+06	1.41546e+06	1.59585e+06	2.92443e+06	756469	940142	8.82458e+06	1.94205e+06	4.64589e+06	1.08467e+06	849669	2.68391e+06	27686.5	201816	9308.36	2667.13	1.66542e+06	97097.9	1.63607e+06	885761
A0A0D6GP36_ALCXX	A0A0D6GP36	Succinate dehydrogenase flavoprotein subunit (EC 1.3.5.1)	sdhA ERS369984_04684 ERS451415_01530 I6G72_29135	sdhA	ERS369984_04684 ERS451415_01530 I6G72_29135	592	Alcaligenes xylosoxydans xylosoxydans (Achromobacter xylosoxidans)	85698	76	>tr|A0A0D6GP36|A0A0D6GP36_ALCXX Succinate dehydrogenase flavoprotein subunit OS=Alcaligenes xylosoxydans xylosoxydans OX=85698 GN=sdhA PE=3 SV=1	34	34	0	592	65	6.65	34	1.45805e+07	1.04906e+07	2.96835e+07	8.29853e+06	2.46516e+07	1.63986e+07	2.00347e+07	1.28287e+06	6.22485e+06	1.63352e+06	6.49116e+06	1.10943e+07	4.11236e+07	1.00291e+07	1.52278e+07	4.47542e+06	8.22968e+06	5.89957e+06	2.12975e+07	4.64117e+06	2.27367e+07	3.0353e+06	2.28333e+06	1.79494e+06	181466	810568	86149.9	66405.1	1.59612e+07	252355	1.08273e+06	1.17266e+06
A0A0D6FV67_ALCXX	A0A0D6FV67	ABC transporter substrate-binding protein (Leucine-, isoleucine-, valine-, threonine-, and alanine-binding protein)	braC_3 BIZ92_17250 ERS451415_00666 I6G72_02095	braC_3	BIZ92_17250 ERS451415_00666 I6G72_02095	384	Alcaligenes xylosoxydans xylosoxydans (Achromobacter xylosoxidans)	85698	78	>tr|A0A0D6FV67|A0A0D6FV67_ALCXX ABC transporter substrate-binding protein OS=Alcaligenes xylosoxydans xylosoxydans OX=85698 GN=braC_3 PE=3 SV=1	24	24	0	384	40.3	8.88	24	2.01339e+06	1.7824e+06	442231	184196	167556	1.26245e+07	3.62249e+07	1.82626e+07	986706	499798	53535	154980	132875	1.94918e+07	3.93949e+07	1.99557e+08	1.88015e+07	2.40993e+07	3.55821e+06	2.02889e+06	405662	1.82957e+08	1.23335e+08	1.52419e+08	2.07562e+06	6.39384e+06	12882	50670.3	412216	1.83504e+07	1.52931e+08	9.34664e+07
A0A0D6GL72_ALCXX	A0A0D6GL72	Ribonuclease E (RNase E) (EC 3.1.26.12)	rne ERS451415_01439 I6G72_29590	rne	ERS451415_01439 I6G72_29590	1024	Alcaligenes xylosoxydans xylosoxydans (Achromobacter xylosoxidans)	85698	44	>tr|A0A0D6GL72|A0A0D6GL72_ALCXX Ribonuclease E OS=Alcaligenes xylosoxydans xylosoxydans OX=85698 GN=rne PE=3 SV=1	41	41	0	1024	110.3	5.67	41	1.67541e+07	1.28718e+07	2.32309e+07	1.02444e+07	1.1369e+07	2.57228e+07	2.7825e+07	758185	1.13502e+07	3.24762e+06	873098	4.23364e+06	9.43788e+06	1.42298e+07	2.24782e+07	2.58626e+06	2.18875e+07	2.03682e+07	1.67219e+07	3.98381e+06	2.63795e+07	3.86729e+06	2.96542e+06	1.15615e+06	239505	639706	47376	144864	1.20782e+07	416734	4.01938e+06	1.09715e+06
A0A0D6IH35_ALCXX	A0A0D6IH35	Fructose-1,6-bisphosphate aldolase (FBP aldolase) (EC 4.1.2.13)	fda BIZ92_07325 ERS451415_04911 I6G72_12100	fda	BIZ92_07325 ERS451415_04911 I6G72_12100	354	Alcaligenes xylosoxydans xylosoxydans (Achromobacter xylosoxidans)	85698	86	>tr|A0A0D6IH35|A0A0D6IH35_ALCXX Fructose-1,6-bisphosphate aldolase OS=Alcaligenes xylosoxydans xylosoxydans OX=85698 GN=fda PE=3 SV=1	24	24	0	354	38.4	6.16	24	7.61688e+07	5.65343e+07	5.22071e+06	3.56147e+06	1.25436e+06	1.16901e+08	1.41084e+08	240094	2.17163e+07	1.43297e+07	507506	2.75718e+06	1.044e+06	4.50533e+07	1.07502e+08	4.10541e+06	7.09733e+07	5.45841e+07	6.74174e+06	3.12007e+06	956637	2.72123e+07	1.08318e+07	367107	1.70851e+06	6.40487e+06	10124.2	127799	463472	615779	9.89552e+06	545307
A0A7T2VQT3_ALCXX	A0A7T2VQT3	Indolepyruvate ferredoxin oxidoreductase family protein	I6G72_02180		I6G72_02180	1168	Alcaligenes xylosoxydans xylosoxydans (Achromobacter xylosoxidans)	85698	60	>tr|A0A7T2VQT3|A0A7T2VQT3_ALCXX Indolepyruvate ferredoxin oxidoreductase family protein OS=Alcaligenes xylosoxydans xylosoxydans OX=85698 GN=I6G72_02180 PE=4 SV=1	53	53	0	1168	126.6	8.56	53	1.15819e+06	652945	1.10129e+07	3.53829e+06	3.61924e+06	979440	1.40944e+06	513503	3.41464e+06	397975	2.8888e+06	5.07769e+06	6.45487e+06	2.96341e+06	2.87392e+06	1.47847e+07	2.02224e+06	1.21349e+06	2.03018e+07	4.49081e+06	6.61613e+06	1.17557e+06	943368	1.11782e+06	61048.3	293617	43253.2	45454.7	1.1641e+07	150469	1.17269e+06	399684
A0A0D6GE98_ALCXX	A0A0D6GE98	Polyribonucleotide nucleotidyltransferase (EC 2.7.7.8) (Polynucleotide phosphorylase) (PNPase)	pnp_1 pnp ERS451415_01284 I6G72_30365	pnp_1	ERS451415_01284 I6G72_30365	718	Alcaligenes xylosoxydans xylosoxydans (Achromobacter xylosoxidans)	85698	54	>tr|A0A0D6GE98|A0A0D6GE98_ALCXX Polyribonucleotide nucleotidyltransferase OS=Alcaligenes xylosoxydans xylosoxydans OX=85698 GN=pnp_1 PE=3 SV=1	36	36	0	718	77	5.35	36	2.6758e+07	2.39272e+07	4.66663e+07	1.59203e+07	1.43058e+07	4.47929e+07	4.95955e+07	1.38631e+06	2.57607e+07	1.13489e+07	3.11141e+06	1.10582e+07	1.64239e+07	2.61455e+07	3.87165e+07	7.43565e+06	4.95687e+07	4.56413e+07	3.54917e+07	7.90355e+06	2.97595e+07	2.07162e+07	9.79235e+06	675127	3.19991e+06	7.28442e+06	65476.1	248735	2.14045e+07	2.33835e+06	1.51327e+07	702752
A0A0D6HXH0_ALCXX	A0A0D6HXH0	Inosine-5'-monophosphate dehydrogenase (IMP dehydrogenase) (IMPD) (IMPDH) (EC 1.1.1.205)	guaB AL520_19875 ERS369984_00938 ERS451415_03456 I6G72_19415	guaB	AL520_19875 ERS369984_00938 ERS451415_03456 I6G72_19415	486	Alcaligenes xylosoxydans xylosoxydans (Achromobacter xylosoxidans)	85698	86	>tr|A0A0D6HXH0|A0A0D6HXH0_ALCXX Inosine-5'-monophosphate dehydrogenase OS=Alcaligenes xylosoxydans xylosoxydans OX=85698 GN=guaB PE=3 SV=1	37	37	0	486	51.7	6.96	37	6.95677e+07	8.77422e+07	1.73183e+07	7.45373e+06	5.72617e+06	7.38167e+07	8.44477e+07	7.85083e+06	3.97334e+07	4.59603e+07	543993	4.42424e+06	5.5028e+06	5.27218e+07	6.27965e+07	6.48052e+07	6.51287e+07	5.09939e+07	1.26535e+07	4.92253e+06	5.44617e+06	3.30625e+07	1.08319e+07	4.93582e+06	3.79745e+06	1.14957e+07	12982.5	301643	2.59222e+06	654825	6.67404e+06	3.10944e+06
A0A0D6I342_ALCXX	A0A0D6I342	Isoleucine--tRNA ligase (EC 6.1.1.5) (Isoleucyl-tRNA synthetase) (IleRS)	ileS ERS451415_03880 I6G72_17295	ileS	ERS451415_03880 I6G72_17295	953	Alcaligenes xylosoxydans xylosoxydans (Achromobacter xylosoxidans)	85698	69	>tr|A0A0D6I342|A0A0D6I342_ALCXX Isoleucine--tRNA ligase OS=Alcaligenes xylosoxydans xylosoxydans OX=85698 GN=ileS PE=3 SV=1	44	43	0	953	106.4	6.33	43	2.10823e+07	1.73248e+07	4.83314e+06	2.19872e+06	517775	2.63101e+07	3.27411e+07	1.30284e+06	7.45188e+06	4.98335e+06	132866	1.06523e+06	188424	1.20562e+07	2.68865e+07	8.55053e+06	2.7255e+07	1.89725e+07	4.57335e+06	1.85763e+06	502120	1.36582e+07	5.76477e+06	696716	1.193e+06	3.89134e+06	1680.86	47423	201364	518770	3.73606e+06	465702
A0A0D6I953_ALCXX	A0A0D6I953	Aconitate hydratase (Aconitase) (EC 4.2.1.3)	citB_1 acnA ERS451415_04304 I6G72_15165	citB_1	ERS451415_04304 I6G72_15165	901	Alcaligenes xylosoxydans xylosoxydans (Achromobacter xylosoxidans)	85698	57	>tr|A0A0D6I953|A0A0D6I953_ALCXX Aconitate hydratase OS=Alcaligenes xylosoxydans xylosoxydans OX=85698 GN=citB_1 PE=3 SV=1	40	40	0	901	97.8	6.58	40	3.72692e+07	2.72878e+07	1.09112e+07	4.97516e+06	1.09108e+06	3.73914e+07	4.4187e+07	234970	2.3524e+07	1.48921e+07	345313	5.2832e+06	638491	2.40624e+07	5.84798e+07	1.83235e+06	5.55198e+07	4.38424e+07	1.00251e+07	5.04316e+06	525602	1.47323e+07	7.08941e+06	505105	3.12844e+06	8.68803e+06	17489.7	74150.4	544369	717134	5.84604e+06	373351
A0A0D6H4W2_ALCXX	A0A0D6H4W2	Aspartate-semialdehyde dehydrogenase (ASA dehydrogenase) (ASADH) (EC 1.2.1.11) (Aspartate-beta-semialdehyde dehydrogenase)	asd BIZ92_21160 ERS451415_02031 I6G72_26595	asd	BIZ92_21160 ERS451415_02031 I6G72_26595	376	Alcaligenes xylosoxydans xylosoxydans (Achromobacter xylosoxidans)	85698	79	>tr|A0A0D6H4W2|A0A0D6H4W2_ALCXX Aspartate-semialdehyde dehydrogenase OS=Alcaligenes xylosoxydans xylosoxydans OX=85698 GN=asd PE=3 SV=1	23	23	0	376	40.5	5.95	23	4.58466e+07	4.50987e+07	2.84813e+06	1.48918e+06	786451	6.91979e+07	8.21909e+07	1.8145e+06	1.41653e+07	1.60398e+07	270440	1.00146e+06	277465	3.08687e+07	6.79434e+07	2.20335e+07	5.50705e+07	4.65374e+07	7.70894e+06	3.83596e+06	365957	3.22469e+07	1.15959e+07	4.49084e+06	3.01131e+06	1.05035e+07	5489.66	113195	181470	1.539e+06	1.07209e+07	1.06768e+06
A0A0D6GW83_ALCXX	A0A0D6GW83	5-methyltetrahydropteroyltriglutamate--homocysteine methyltransferase (EC 2.1.1.14) (Cobalamin-independent methionine synthase) (Methionine synthase, vitamin-B12 independent isozyme)	metE ERS451415_01748 I6G72_28050	metE	ERS451415_01748 I6G72_28050	765	Alcaligenes xylosoxydans xylosoxydans (Achromobacter xylosoxidans)	85698	59	>tr|A0A0D6GW83|A0A0D6GW83_ALCXX 5-methyltetrahydropteroyltriglutamate--homocysteine methyltransferase OS=Alcaligenes xylosoxydans xylosoxydans OX=85698 GN=metE PE=3 SV=1	38	38	0	765	84.3	5.71	38	5.56799e+07	3.70668e+07	1.11999e+07	4.82373e+06	5.58072e+06	8.58659e+07	1.00949e+08	1.32455e+06	1.88943e+07	1.34293e+07	309215	2.82132e+06	3.61959e+06	3.73454e+07	8.81063e+07	4.67776e+06	5.34332e+07	4.01597e+07	8.02232e+06	4.11234e+06	848871	2.48979e+07	9.48367e+06	1.406e+06	1.82639e+06	8.6387e+06	4262.96	107090	4.4325e+06	515026	5.06924e+06	1.40841e+06
A0A0D6FZA7_ALCXX	A0A0D6FZA7	Protein translocase subunit SecA (EC 7.4.2.8)	secA ERS451415_00814 I6G72_01345	secA	ERS451415_00814 I6G72_01345	911	Alcaligenes xylosoxydans xylosoxydans (Achromobacter xylosoxidans)	85698	58	>tr|A0A0D6FZA7|A0A0D6FZA7_ALCXX Protein translocase subunit SecA OS=Alcaligenes xylosoxydans xylosoxydans OX=85698 GN=secA PE=3 SV=1	45	45	0	911	102.7	5.68	45	2.09862e+07	1.94173e+07	1.13605e+07	5.0028e+06	4.47922e+06	2.21653e+07	2.5583e+07	1.19934e+06	8.55205e+06	4.2937e+06	317017	3.09273e+06	1.42124e+06	1.24359e+07	2.26172e+07	5.46354e+06	2.84507e+07	2.30512e+07	8.8861e+06	2.81326e+06	1.29584e+07	6.85606e+06	1.84474e+06	7.57069e+06	62480.1	258893	10040.3	118590	2.1042e+06	80435.7	876294	3.14352e+06
A0A0D6HIZ4_ALCXX	A0A0D6HIZ4	Branched-chain amino acid ABC transporter substrate-binding protein (Leucine-, isoleucine-, valine-, threonine-, and alanine-binding protein)	braC_7 braC_3 ERS369984_01617 ERS451415_02741 I6G72_23025	braC_7	ERS369984_01617 ERS451415_02741 I6G72_23025	371	Alcaligenes xylosoxydans xylosoxydans (Achromobacter xylosoxidans)	85698	79	>tr|A0A0D6HIZ4|A0A0D6HIZ4_ALCXX Branched-chain amino acid ABC transporter substrate-binding protein OS=Alcaligenes xylosoxydans xylosoxydans OX=85698 GN=braC_7 PE=3 SV=1	22	22	0	371	39.3	7.93	22	4.78858e+06	4.34579e+06	416170	177395	1.57442e+08	3.67809e+07	7.89774e+07	2.17647e+08	2.25292e+06	1.58833e+06	18133.4	127932	586767	5.05036e+07	6.52206e+07	5.7974e+08	4.55608e+07	6.64114e+07	4.86086e+06	1.07409e+07	2.29691e+08	6.45948e+08	3.54681e+08	5.23682e+08	4.42642e+06	1.87619e+07	107429	867203	7.95106e+07	3.3195e+07	9.32424e+08	3.20561e+08
A0A0D6GP50_ALCXX	A0A0D6GP50	NADP-dependent malic enzyme (EC 1.1.1.40)	maeB_1 maeB_3 ERS369984_04678 ERS451415_01536 I6G72_29105	maeB_1	ERS369984_04678 ERS451415_01536 I6G72_29105	765	Alcaligenes xylosoxydans xylosoxydans (Achromobacter xylosoxidans)	85698	68	>tr|A0A0D6GP50|A0A0D6GP50_ALCXX NADP-dependent malic enzyme OS=Alcaligenes xylosoxydans xylosoxydans OX=85698 GN=maeB_1 PE=3 SV=1	39	39	0	765	82.6	6.28	39	3.1844e+07	2.65902e+07	9.20849e+06	4.49428e+06	804330	2.79544e+07	3.68841e+07	375792	1.43943e+07	8.39781e+06	332944	2.51805e+06	612880	1.52122e+07	3.0246e+07	4.16736e+06	3.32561e+07	2.7448e+07	7.05296e+06	3.76913e+06	1.25374e+06	1.11325e+07	3.88061e+06	843035	2.24756e+06	6.65458e+06	6835.76	23843.6	79755	154261	2.47523e+06	525146
A0A0D6FYV7_ALCXX	A0A0D6FYV7	Multifunctional fusion protein [Includes: UDP-N-acetylmuramoyl-L-alanyl-D-glutamate--2,6-diaminopimelate ligase (EC 6.3.2.13) (Meso-A2pm-adding enzyme) (Meso-diaminopimelate-adding enzyme) (UDP-MurNAc-L-Ala-D-Glu:meso-diaminopimelate ligase) (UDP-MurNAc-tripeptide synthetase) (UDP-N-acetylmuramyl-tripeptide synthetase); UDP-N-acetylmuramoyl-tripeptide--D-alanyl-D-alanine ligase (EC 6.3.2.10) (D-a…	murE murF ERS451415_00801 I6G72_01410	murE	ERS451415_00801 I6G72_01410	954	Alcaligenes xylosoxydans xylosoxydans (Achromobacter xylosoxidans)	85698	62	>tr|A0A0D6FYV7|A0A0D6FYV7_ALCXX Multifunctional fusion protein OS=Alcaligenes xylosoxydans xylosoxydans OX=85698 GN=murE PE=3 SV=1	36	36	0	954	99.4	6.29	36	1.423e+07	1.05191e+07	1.35437e+06	766258	3.02431e+06	1.65083e+07	2.03911e+07	361983	3.57728e+06	2.71266e+06	34861	435045	4.93625e+06	5.91839e+06	1.32367e+07	2.66399e+06	9.60658e+06	7.59402e+06	1.0805e+06	575102	1.29407e+07	2.32864e+06	785303	339295	395314	1.56717e+06	5534.13	11427.6	3.89901e+06	77153.9	582236	91134.2
A0A0D6IVI7_ALCXX	A0A0D6IVI7	NAD-dependent succinate-semialdehyde dehydrogenase (Succinate-semialdehyde dehydrogenase [NADP(+)] GabD (EC 1.2.1.79))	gabD_4 gabD_2 BIZ92_02000 ERS369984_03114 ERS451415_06126 I6G72_05880	gabD_4	BIZ92_02000 ERS369984_03114 ERS451415_06126 I6G72_05880	475	Alcaligenes xylosoxydans xylosoxydans (Achromobacter xylosoxidans)	85698	74	>tr|A0A0D6IVI7|A0A0D6IVI7_ALCXX NAD-dependent succinate-semialdehyde dehydrogenase OS=Alcaligenes xylosoxydans xylosoxydans OX=85698 GN=gabD_4 PE=4 SV=1	27	27	0	475	51.2	7.05	27	3.62928e+07	3.33559e+07	6.78804e+06	3.58861e+06	1.63849e+06	4.00924e+07	5.31197e+07	1.20456e+06	1.23224e+07	8.68566e+06	176770	1.75539e+06	439428	1.82948e+07	3.74358e+07	3.42521e+07	3.34242e+07	2.73937e+07	6.40915e+06	3.11067e+06	1.41033e+06	9.47472e+06	3.66643e+06	425388	1.10698e+06	4.57522e+06	11226	19108.9	581749	52525.8	1.60552e+06	224531
A0A7U0E1S6_ALCXX	A0A7U0E1S6	S9 family peptidase	I6G72_26100		I6G72_26100	639	Alcaligenes xylosoxydans xylosoxydans (Achromobacter xylosoxidans)	85698	71	>tr|A0A7U0E1S6|A0A7U0E1S6_ALCXX S9 family peptidase OS=Alcaligenes xylosoxydans xylosoxydans OX=85698 GN=I6G72_26100 PE=4 SV=1	39	39	0	639	71.2	5.92	39	1.58405e+07	1.2841e+07	1.38889e+06	774651	6.24021e+06	4.38726e+07	7.08946e+07	652708	4.46934e+06	2.76398e+06	48207	322149	3.34927e+06	1.89036e+07	4.8845e+07	2.55926e+07	2.45411e+07	2.06701e+07	3.81424e+06	1.45082e+06	3.38574e+06	2.0827e+07	1.40618e+07	394527	1.08007e+06	4.32691e+06	13307.5	37363.4	884833	773052	8.12731e+06	232812
A0A0D6HXN4_ALCXX	A0A0D6HXN4	GMP synthase [glutamine-hydrolyzing] (EC 6.3.5.2) (GMP synthetase) (Glutamine amidotransferase)	guaA_3 guaA guaA_1 ERS369984_00939 ERS451415_03455 I6G72_19420	guaA_3	ERS369984_00939 ERS451415_03455 I6G72_19420	530	Alcaligenes xylosoxydans xylosoxydans (Achromobacter xylosoxidans)	85698	73	>tr|A0A0D6HXN4|A0A0D6HXN4_ALCXX GMP synthase [glutamine-hydrolyzing] OS=Alcaligenes xylosoxydans xylosoxydans OX=85698 GN=guaA_3 PE=3 SV=1	29	29	0	530	58.4	5.85	29	4.53354e+07	2.86559e+07	4.25926e+06	1.92371e+06	1.31786e+06	4.60251e+07	5.60865e+07	736287	1.32615e+07	8.75634e+06	304613	1.50998e+06	1.1178e+06	2.23383e+07	4.60264e+07	2.03817e+06	4.34438e+07	3.06767e+07	5.19958e+06	2505635	127333	1.55292e+07	6.39884e+06	52270.3	1.75544e+06	6.2394e+06	3799.37	84033.9	187833	477372	2.93321e+06
A0A0D6FNP3_ALCXX	A0A0D6FNP3	ABC transporter substrate-binding protein (Hemin-binding lipoprotein)	hbpA_2 ERS451415_00428 I6G72_03285	hbpA_2	ERS451415_00428 I6G72_03285	537	Alcaligenes xylosoxydans xylosoxydans (Achromobacter xylosoxidans)	85698	78	>tr|A0A0D6FNP3|A0A0D6FNP3_ALCXX ABC transporter substrate-binding protein OS=Alcaligenes xylosoxydans xylosoxydans OX=85698 GN=hbpA_2 PE=3 SV=1	33	32	0	537	58.9	8.95	32	1.03912e+06	1.00895e+06	298133	148792	385995	2.27256e+07	4.60695e+07	3.95578e+06	1.11776e+06	235160	7903.21	100738	308860	2.33051e+07	5.54031e+07	1.57639e+07	3.23399e+07	3.15086e+07	5.5495e+06	3.39897e+06	1.20675e+06	1.65063e+08	1.07066e+08	3.33727e+06	3.07677e+06	1.1357e+07			258034	5.70812e+06	9.46533e+07	6.68117e+06
A0A0D6GJR8_ALCXX	A0A0D6GJR8	ABC transporter substrate-binding protein (Branched-chain amino acid ABC transporter substrate-binding protein) (Leucine-, isoleucine-, valine-, threonine-, and alanine-binding protein)	braC_4 braC_16 BIZ92_15710 ERS369984_05931 ERS451415_01410 I6G72_29735	braC_4	BIZ92_15710 ERS369984_05931 ERS451415_01410 I6G72_29735	387	Alcaligenes xylosoxydans xylosoxydans (Achromobacter xylosoxidans)	85698	72	>tr|A0A0D6GJR8|A0A0D6GJR8_ALCXX ABC transporter substrate-binding protein OS=Alcaligenes xylosoxydans xylosoxydans OX=85698 GN=braC_4 PE=4 SV=1	20	18	0	387	40.4	8.72	18	8.30035e+06	9.02236e+06	4.276e+06	2.08915e+06	3.98644e+06	2.91672e+07	6.60106e+07	8.46339e+07	6.20551e+06	3.5456e+06	154859	909954	5.64585e+06	4.71566e+07	7.11059e+07	4.65945e+08	3.00733e+07	4.16208e+07	4.59158e+06	2.66703e+06	5.08599e+06	1.97245e+08	1.3024e+08	5.85668e+07	2.21413e+06	7.82984e+06	9300.21	43602.2	4.1103e+06	1.76946e+07	1.5879e+08	2.54962e+07
A0A0D6HDW1_ALCXX	A0A0D6HDW1	Dihydrolipoyl dehydrogenase (EC 1.8.1.4)	lpdA ERS451415_02402 I6G72_24740	lpdA	ERS451415_02402 I6G72_24740	590	Alcaligenes xylosoxydans xylosoxydans (Achromobacter xylosoxidans)	85698	62	>tr|A0A0D6HDW1|A0A0D6HDW1_ALCXX Dihydrolipoyl dehydrogenase OS=Alcaligenes xylosoxydans xylosoxydans OX=85698 GN=lpdA PE=3 SV=1	31	27	0	590	61.6	6.14	27	2.58121e+07	2.49898e+07	3.37647e+07	1.64471e+07	1.07017e+07	2.81503e+07	3.02451e+07	1.86095e+06	1.45067e+07	5.98072e+06	447945	8.13397e+06	5.41168e+06	1.65289e+07	3.04593e+07	1.78238e+07	3.48729e+07	2.99894e+07	2.66356e+07	6.34072e+06	1.84134e+07	1.10789e+07	5.52267e+06	76312	1.46818e+06	4.3039e+06	1929.14	70597.9	4.59846e+06	454520	2.06103e+06	68519.7
A0A0D6FM70_ALCXX	A0A0D6FM70	ATP synthase subunit alpha (EC 7.1.2.2) (ATP synthase F1 sector subunit alpha) (F-ATPase subunit alpha)	atpA BIZ92_05105 ERS369984_05327 ERS451415_00403 I6G72_03410	atpA	BIZ92_05105 ERS369984_05327 ERS451415_00403 I6G72_03410	513	Alcaligenes xylosoxydans xylosoxydans (Achromobacter xylosoxidans)	85698	62	>tr|A0A0D6FM70|A0A0D6FM70_ALCXX ATP synthase subunit alpha OS=Alcaligenes xylosoxydans xylosoxydans OX=85698 GN=atpA PE=3 SV=1	36	36	0	513	55.3	5.76	36	6.43458e+07	6.1346e+07	1.58259e+08	7.46384e+07	8.67782e+07	7.734e+07	8.14592e+07	1.2174e+06	4.56591e+07	1.63304e+07	7.49465e+06	4.41017e+07	5.10631e+07	6.26959e+07	9.57491e+07	9.18174e+06	1.21765e+08	1.06292e+08	1.00068e+08	2.35608e+07	1.03734e+08	1.79636e+07	1.39879e+07	638089	4.34386e+06	1.21812e+07	252522	358157	4.59843e+07	2.4967e+06	1.51142e+07	1.57631e+06
A0A0D6GL24_ALCXX	A0A0D6GL24	Glutathione ABC transporter substrate-binding protein GsiB (Glutathione-binding protein gsiB)	gsiB_5 gsiB gsiB_9 ERS369984_05985 ERS451415_01501 I6G72_29280	gsiB_5	ERS369984_05985 ERS451415_01501 I6G72_29280	517	Alcaligenes xylosoxydans xylosoxydans (Achromobacter xylosoxidans)	85698	74	>tr|A0A0D6GL24|A0A0D6GL24_ALCXX Glutathione ABC transporter substrate-binding protein GsiB OS=Alcaligenes xylosoxydans xylosoxydans OX=85698 GN=gsiB_5 PE=3 SV=1	29	29	0	517	57.5	8.81	29	1.68814e+06	1.70971e+06	670533	362651	1.03634e+06	6.57138e+07	1.30376e+08	532148	1.62909e+06	748478	201013	343855	761637	5.81153e+07	1.4852e+08	6.85514e+06	4.70312e+07	4.73495e+07	7.41976e+06	5.66238e+06	1.40242e+06	2.92126e+08	1.83719e+08	1.23094e+06	3.16127e+06	1.46289e+07	128433	285739	763666	7.27013e+06	2.61104e+08	1.06221e+06
A0A0M7EQV4_ALCXX	A0A0M7EQV4	Aspartate--tRNA(Asp/Asn) ligase (EC 6.1.1.23) (Aspartyl-tRNA synthetase) (AspRS) (Non-discriminating aspartyl-tRNA synthetase) (ND-AspRS)	aspS AL520_07095 ERS369984_03176 ERS451415_06063 I6G72_06195	aspS	AL520_07095 ERS369984_03176 ERS451415_06063 I6G72_06195	595	Alcaligenes xylosoxydans xylosoxydans (Achromobacter xylosoxidans)	85698	77	>tr|A0A0M7EQV4|A0A0M7EQV4_ALCXX Aspartate--tRNA(Asp/Asn) ligase OS=Alcaligenes xylosoxydans xylosoxydans OX=85698 GN=aspS PE=3 SV=1	38	38	0	595	67.2	6	38	6.27569e+07	4.59051e+07	1.17058e+07	5.73083e+06	2.57609e+06	4.88634e+07	6.37384e+07	1.81173e+06	2.23838e+07	1.48335e+07	455900	7.78599e+06	2.92271e+06	2.4083e+07	5.82351e+07	9.57978e+06	7.59449e+07	5.34487e+07	1.001e+07	4.50345e+06	2.51641e+06	1.58176e+07	5.69939e+06	936653	4.47104e+06	9.25446e+06	23431.9	197552	1.81028e+06	540661	8.01417e+06	897831
A0A0D6INU5_ALCXX	A0A0D6INU5	Arginine/lysine/ornithine decarboxylase (Biodegradative arginine decarboxylase (EC 4.1.1.19)) (Lysine decarboxylase)	adiA BIZ92_10970 ERS369984_01962 ERS451415_05424 I6G72_09530	adiA	BIZ92_10970 ERS369984_01962 ERS451415_05424 I6G72_09530	753	Alcaligenes xylosoxydans xylosoxydans (Achromobacter xylosoxidans)	85698	65	>tr|A0A0D6INU5|A0A0D6INU5_ALCXX Arginine/lysine/ornithine decarboxylase OS=Alcaligenes xylosoxydans xylosoxydans OX=85698 GN=adiA PE=3 SV=1	35	34	0	753	85.4	5.55	34	2.62383e+07	1.82985e+07	4.70098e+06	2.11841e+06	368394	2.34605e+07	2.85328e+07	1.23483e+06	7.7926e+06	5.59221e+06	86384.6	1.20117e+06	140887	1.04641e+07	2.10995e+07	2.24572e+06	2.63876e+07	1.8189e+07	3.32355e+06	1.46505e+06	224999	6.86544e+06	2.68598e+06	1.9101e+06	936969	2.83963e+06	13061.3	75035.3	80095.1	148088	1.57604e+06	1.15849e+06
A0A0D6HY10_ALCXX	A0A0D6HY10	ABC transporter substrate-binding protein (Hemin-binding lipoprotein)	hbpA_5 hbpA_2 ERS369984_00913 ERS451415_03546 I6G72_18950	hbpA_5	ERS369984_00913 ERS451415_03546 I6G72_18950	523	Alcaligenes xylosoxydans xylosoxydans (Achromobacter xylosoxidans)	85698	71	>tr|A0A0D6HY10|A0A0D6HY10_ALCXX ABC transporter substrate-binding protein OS=Alcaligenes xylosoxydans xylosoxydans OX=85698 GN=hbpA_5 PE=3 SV=1	36	36	0	523	57.2	8.97	36	1.15442e+06	548916	277367	87665.3	720093	1.16251e+07	2.1311e+07	9.23609e+06	347063	265420	55665.1	128173	608155	1.00299e+07	2.24164e+07	3.2609e+07	1.56694e+07	1.42483e+07	2.69491e+06	1.53382e+06	750162	1.17026e+08	6.55097e+07	2.02021e+07	772458	3.87881e+06	3523.15	110601	210270	2.74085e+06	5.44446e+07	8.23651e+06
A0A0D6GNF8_ALCXX	A0A0D6GNF8	Enolase (EC 4.2.1.11) (2-phospho-D-glycerate hydro-lyase) (2-phosphoglycerate dehydratase)	eno_1 eno eno_2 AL520_28790 ERS369984_05976 ERS451415_01510 I6G72_29235	eno_1	AL520_28790 ERS369984_05976 ERS451415_01510 I6G72_29235	428	Alcaligenes xylosoxydans xylosoxydans (Achromobacter xylosoxidans)	85698	71	>tr|A0A0D6GNF8|A0A0D6GNF8_ALCXX Enolase OS=Alcaligenes xylosoxydans xylosoxydans OX=85698 GN=eno_1 PE=3 SV=1	24	24	0	428	45.8	4.86	23	7.86624e+07	6.50663e+07	2.9898e+07	1.53795e+07	1.77772e+07	1.35145e+08	1.48088e+08	3.75799e+07	4.94266e+07	7.42459e+07	1.37334e+06	1.00645e+07	1.96208e+07	1.06874e+08	1.01382e+08	1.2811e+08	4.38715e+07	3.6688e+07	9.24536e+06	3.7384e+06	1.49149e+07	2.84777e+07	1.15335e+07	1.19245e+07	2.56449e+06	7.05005e+06	13248.4	262224	1.85291e+07	3.62158e+06	1.06311e+07	6.53931e+06
A0A0D6G1L3_ALCXX	A0A0D6G1L3	Glycine--tRNA ligase beta subunit (EC 6.1.1.14) (Glycyl-tRNA synthetase beta subunit) (GlyRS)	glyS ERS451415_00882 I6G72_01005	glyS	ERS451415_00882 I6G72_01005	712	Alcaligenes xylosoxydans xylosoxydans (Achromobacter xylosoxidans)	85698	64	>tr|A0A0D6G1L3|A0A0D6G1L3_ALCXX Glycine--tRNA ligase beta subunit OS=Alcaligenes xylosoxydans xylosoxydans OX=85698 GN=glyS PE=3 SV=1	35	35	0	712	76.1	5.54	35	2.4439e+07	1.95856e+07	6.58724e+06	2.87927e+06	1.06636e+06	2.02919e+07	2.8206e+07	620401	9.65264e+06	6.96632e+06	212659	2.35571e+06	1.78066e+06	9.87327e+06	2.14614e+07	3.19196e+06	2.88628e+07	2.36601e+07	5.12014e+06	2.237e+06	2.30619e+06	1.14972e+07	5.28141e+06	595854	1.18654e+06	4.03692e+06	11942.5	35639.2	2.20326e+07	307650	3.37339e+06	382724
A0A0D6FXP7_ALCXX	A0A0D6FXP7	Proline--tRNA ligase (EC 6.1.1.15) (Prolyl-tRNA synthetase) (ProRS)	proS ERS369984_04869 ERS451415_00764 I6G72_01610	proS	ERS369984_04869 ERS451415_00764 I6G72_01610	576	Alcaligenes xylosoxydans xylosoxydans (Achromobacter xylosoxidans)	85698	72	>tr|A0A0D6FXP7|A0A0D6FXP7_ALCXX Proline--tRNA ligase OS=Alcaligenes xylosoxydans xylosoxydans OX=85698 GN=proS PE=3 SV=1	35	35	0	576	63.9	5.58	35	4.28004e+07	3.46159e+07	1.06467e+07	4.99439e+06	1.67289e+06	4.3222e+07	5.68369e+07	800610	1.5417e+07	9.83771e+06	297906	3.1134e+06	1.08176e+06	2.08916e+07	4.49428e+07	4.92224e+06	5.1677e+07	3.95577e+07	8.28005e+06	3.51047e+06	1.29771e+06	2.18302e+07	1.00512e+07	267906	2.27249e+06	7.73781e+06	3452.16	16114.8	75564	611160	8.60816e+06	218504
A0A0D6G3K8_ALCXX	A0A0D6G3K8	Fumarate hydratase class II (Fumarase C) (EC 4.2.1.2) (Aerobic fumarase) (Iron-independent fumarase)	fumC ERS369984_03752 ERS451415_00917 I6G72_00825	fumC	ERS369984_03752 ERS451415_00917 I6G72_00825	463	Alcaligenes xylosoxydans xylosoxydans (Achromobacter xylosoxidans)	85698	78	>tr|A0A0D6G3K8|A0A0D6G3K8_ALCXX Fumarate hydratase class II OS=Alcaligenes xylosoxydans xylosoxydans OX=85698 GN=fumC PE=3 SV=1	23	23	0	463	49.6	6.77	23	9.95508e+07	7.31281e+07	1.17067e+07	5.3499e+06	2.60409e+06	1.00705e+08	1.32294e+08	609069	7.49733e+06	5.33224e+06	100092	1.16986e+06	2.52024e+06	1.58384e+07	3.52466e+07	2.70211e+06	9.09494e+07	6.02607e+07	9.37325e+06	4.08847e+06	1.82635e+06	2.80435e+07	1.3359e+07	254513	918029	3.23538e+06	4143.77	172354	1.48717e+06	167831	2.4242e+06	209687
A0A0D6IDZ5_ALCXX	A0A0D6IDZ5	D-xylose ABC transporter substrate-binding protein (D-xylose-binding periplasmic protein)	xylF ERS369984_05696 ERS451415_04673 I6G72_13320	xylF	ERS369984_05696 ERS451415_04673 I6G72_13320	338	Alcaligenes xylosoxydans xylosoxydans (Achromobacter xylosoxidans)	85698	85	>tr|A0A0D6IDZ5|A0A0D6IDZ5_ALCXX D-xylose ABC transporter substrate-binding protein OS=Alcaligenes xylosoxydans xylosoxydans OX=85698 GN=xylF PE=4 SV=1	25	25	0	338	35.8	7.42	25	4.96134e+06	5.11955e+06	310403	313160	786233	2.33642e+07	5.85193e+07	4.8838e+07	2.61342e+06	1.96964e+06	66918.4	206677	343330	3.06543e+07	5.00982e+07	1.82723e+08	3.05606e+07	4.12693e+07	2.89768e+06	2.10775e+06	1.29093e+06	2.16465e+08	1.20677e+08	1.8314e+08	1.90342e+06	9.96783e+06	33806.3	33378.2	925460	1.70906e+07	2.66804e+08	1.5888e+08
A0A0D6GLZ9_ALCXX	A0A0D6GLZ9	Malate dehydrogenase (EC 1.1.1.37)	mdh_2 mdh mdh_3 ERS369984_04688 ERS451415_01526 I6G72_29155	mdh_2	ERS369984_04688 ERS451415_01526 I6G72_29155	329	Alcaligenes xylosoxydans xylosoxydans (Achromobacter xylosoxidans)	85698	90	>tr|A0A0D6GLZ9|A0A0D6GLZ9_ALCXX Malate dehydrogenase OS=Alcaligenes xylosoxydans xylosoxydans OX=85698 GN=mdh_2 PE=3 SV=1	31	31	0	329	35.4	6.6	31	4.167e+08	3.46562e+08	3.65326e+07	2.38995e+07	9.87178e+06	4.5901e+08	6.1698e+08	1.8341e+07	1.15614e+08	9.4302e+07	2.0514e+06	9.0609e+06	8.54149e+06	1.72033e+08	3.38615e+08	8.66917e+07	1.98621e+08	1.50323e+08	2.88642e+07	1.04453e+07	3.00497e+06	7.78662e+07	3.59341e+07	2.92202e+06	8.76733e+06	3.09942e+07	101028	462289	1.81651e+06	4.05408e+06	2.7991e+07	1.83028e+06
A0A0D6G6J9_ALCXX	A0A0D6G6J9	Argininosuccinate lyase (Tripartite tricarboxylate transporter substrate binding protein BugD)	ERS369984_03632 ERS451415_01039 I6G72_00200		ERS369984_03632 ERS451415_01039 I6G72_00200	325	Alcaligenes xylosoxydans xylosoxydans (Achromobacter xylosoxidans)	85698	79	>tr|A0A0D6G6J9|A0A0D6G6J9_ALCXX Argininosuccinate lyase OS=Alcaligenes xylosoxydans xylosoxydans OX=85698 GN=ERS369984_03632 PE=3 SV=1	29	29	0	325	34.6	8.79	29	4.83114e+06	2.82934e+06	833427	276197	7.47351e+07	3.9613e+07	5.4948e+07	9.44108e+07	2.70118e+06	1.22939e+06	920109	1.12921e+06	3.31897e+07	5.33809e+07	6.60714e+07	4.76642e+08	5.09538e+07	7.83297e+07	1.78047e+07	3.08674e+07	4.66304e+07	7.65807e+08	5.69786e+08	8.68312e+08	1.11871e+07	2.08391e+07	538309	3.78107e+06	2.38195e+07	1.59457e+08	1.57708e+09	8.5137e+08
A0A0D6FF55_ALCXX	A0A0D6FF55	Acetyl-CoA C-acetyltransferase (Acetyl-CoA acetyltransferase (EC 2.3.1.9))	thlA_1 ERS451415_00117 I6G72_04845	thlA_1	ERS451415_00117 I6G72_04845	393	Alcaligenes xylosoxydans xylosoxydans (Achromobacter xylosoxidans)	85698	75	>tr|A0A0D6FF55|A0A0D6FF55_ALCXX Acetyl-CoA C-acetyltransferase OS=Alcaligenes xylosoxydans xylosoxydans OX=85698 GN=thlA_1 PE=3 SV=1	21	21	0	393	40.9	7.58	21	4.58417e+07	3.37784e+07	1.27917e+07	4.70001e+06	579360	5.64793e+07	6.69497e+07	1.56155e+06	1.94094e+07	1.9911e+07	287739	1.88976e+06	298196	2.72525e+07	5.00712e+07	1.29555e+07	4.49976e+07	3.44246e+07	1.0269e+07	4.22544e+06	264857	2.36914e+07	9.91867e+06	587021	1.68939e+06	7.03443e+06	4763.96	134813	168291	1.38844e+06	7.44494e+06	93884.7
A0A0D6GPL2_ALCXX	A0A0D6GPL2	Dihydrolipoyl dehydrogenase (EC 1.8.1.4)	lpd_1 lpd_2 lpdA ERS369984_04667 ERS451415_01546 I6G72_29055	lpd_1	ERS369984_04667 ERS451415_01546 I6G72_29055	475	Alcaligenes xylosoxydans xylosoxydans (Achromobacter xylosoxidans)	85698	85	>tr|A0A0D6GPL2|A0A0D6GPL2_ALCXX Dihydrolipoyl dehydrogenase OS=Alcaligenes xylosoxydans xylosoxydans OX=85698 GN=lpd_1 PE=3 SV=1	33	33	0	475	50	6.67	33	5.04518e+07	4.16354e+07	5.26516e+07	2.07205e+07	2.07015e+07	7.36791e+07	8.73487e+07	4.77524e+06	2.75201e+07	1.72948e+07	3.69578e+06	2.99486e+07	1.23445e+07	4.5606e+07	7.58024e+07	2.97578e+07	6.97707e+07	6.71978e+07	5.47178e+07	1.86427e+07	3.74943e+07	3.12052e+07	1.68296e+07	1.10296e+06	6.57946e+06	1.73266e+07	77563.9	327936	1.73636e+07	2.61696e+06	1.81676e+07	603258
A0A0D6HK07_ALCXX	A0A0D6HK07	Fe(3+) ABC transporter substrate-binding protein (Iron ABC transporter substrate-binding protein) (Iron uptake protein A1)	futA1 AL520_21930 BIZ92_32235 ERS369984_01648 ERS451415_02710 I6G72_23185	futA1	AL520_21930 BIZ92_32235 ERS369984_01648 ERS451415_02710 I6G72_23185	347	Alcaligenes xylosoxydans xylosoxydans (Achromobacter xylosoxidans)	85698	72	>tr|A0A0D6HK07|A0A0D6HK07_ALCXX Fe(3+) ABC transporter substrate-binding protein OS=Alcaligenes xylosoxydans xylosoxydans OX=85698 GN=futA1 PE=4 SV=1	26	26	0	347	37.4	8.7	26	2.33875e+06	2.56296e+06	657276	291102	2.64298e+06	8.62918e+07	2.21895e+08	1.32168e+08	900467	385145	18594.1	80643.9	285189	2.15997e+07	4.12802e+07	9.70332e+07	1.10226e+08	1.16044e+08	1.18282e+07	9.0379e+06	4.09987e+06	9.76615e+08	6.16922e+08	4.0139e+08	1.75129e+06	9.61215e+06	3044.79	41735.2	623652	1.39852e+07	2.92942e+08	5.01971e+07
A0A0D6H5X7_ALCXX	A0A0D6H5X7	Threonine--tRNA ligase (EC 6.1.1.3) (Threonyl-tRNA synthetase) (ThrRS)	thrS ERS369984_04140 ERS451415_02067 I6G72_26420	thrS	ERS369984_04140 ERS451415_02067 I6G72_26420	650	Alcaligenes xylosoxydans xylosoxydans (Achromobacter xylosoxidans)	85698	65	>tr|A0A0D6H5X7|A0A0D6H5X7_ALCXX Threonine--tRNA ligase OS=Alcaligenes xylosoxydans xylosoxydans OX=85698 GN=thrS PE=3 SV=1	38	38	0	650	73.4	5.86	38	1.92937e+07	1.56559e+07	3.89651e+06	2.28999e+06	320906	1.3418e+07	2.04532e+07	731412	7.93551e+06	5.60493e+06	136599	1.31782e+06	289332	9.28694e+06	1.75431e+07	2.45781e+06	2.49007e+07	1.81164e+07	3.23485e+06	1.23572e+06	1.77037e+06	7.90955e+06	2.37084e+06	912065	500505	2.16716e+06		26136.7	1.40003e+06	64272.9	806315	257120
A0A0D6GVW1_ALCXX	A0A0D6GVW1	ABC transporter substrate-binding protein (Argininosuccinate lyase) (Tripartite tricarboxylate transporter substrate binding protein BugE)	BIZ92_09695 ERS451415_01793 I6G72_27830		BIZ92_09695 ERS451415_01793 I6G72_27830	329	Alcaligenes xylosoxydans xylosoxydans (Achromobacter xylosoxidans)	85698	76	>tr|A0A0D6GVW1|A0A0D6GVW1_ALCXX ABC transporter substrate-binding protein OS=Alcaligenes xylosoxydans xylosoxydans OX=85698 GN=BIZ92_09695 PE=3 SV=1	16	16	0	329	34.1	8.79	16	1.90951e+06	1.78566e+06	324212	139582	555660	9.34426e+06	2.56286e+07	9.30191e+07	3.22122e+06	1.31292e+06	53448.9	73341.6	657586	1.72875e+07	2.37188e+07	2.77032e+08	1.30098e+07	1.74887e+07	2.0532e+06	896877	1.65413e+06	1.66028e+08	8.35695e+07	1.53435e+08	1.95568e+06	7.70995e+06	3598.54	13278.8	1.06834e+06	1.64462e+07	3.02884e+08	1.07419e+08
A0A0D6GK37_ALCXX	A0A0D6GK37	ABC transporter substrate-binding protein (Leucine ABC transporter subunit substrate-binding protein LivK)	ERS369984_05921 ERS451415_01420 I6G72_29685		ERS369984_05921 ERS451415_01420 I6G72_29685	404	Alcaligenes xylosoxydans xylosoxydans (Achromobacter xylosoxidans)	85698	66	>tr|A0A0D6GK37|A0A0D6GK37_ALCXX ABC transporter substrate-binding protein OS=Alcaligenes xylosoxydans xylosoxydans OX=85698 GN=ERS369984_05921 PE=4 SV=1	23	23	0	404	43.3	7.5	22	541587	383958	175765	63263.9	71230.8	1.09392e+07	2.20479e+07	1.21133e+07	839268	227622	18735.4	42262	122535	2.1392e+07	2.90419e+07	8.30026e+07	7.79369e+06	1.08697e+07	1.43387e+06	1.11622e+06	205410	4.91653e+07	3.25724e+07	7.49959e+06	876125	3.51837e+06	7142.63	15085.2	231815	7.26896e+06	9.24279e+07	3.92878e+06
A0A0D6GNV2_ALCXX	A0A0D6GNV2	30S ribosomal protein S1 (RNA-binding transcriptional accessory protein) (RNA-binding transcriptional accessory protein Tex)	yhgF tex BIZ92_24050 ERS451415_01557 I6G72_29000	yhgF	BIZ92_24050 ERS451415_01557 I6G72_29000	791	Alcaligenes xylosoxydans xylosoxydans (Achromobacter xylosoxidans)	85698	63	>tr|A0A0D6GNV2|A0A0D6GNV2_ALCXX 30S ribosomal protein S1 OS=Alcaligenes xylosoxydans xylosoxydans OX=85698 GN=yhgF PE=4 SV=1	45	45	0	791	85.9	6.2	45	2.93707e+07	2.57132e+07	1.11167e+07	6.06787e+06	5.49962e+06	1.52175e+07	1.86957e+07	872998	1.28722e+07	7.53708e+06	228044	3.76461e+06	5.41728e+06	9.74358e+06	2.44328e+07	3.10669e+06	4.25223e+07	3.57574e+07	1.05257e+07	4.26159e+06	3.91428e+06	6.23987e+06	2.09176e+06	625056	1.87945e+06	5.71255e+06	14697.9	77379.5	3.44894e+06	78545.9	4.06716e+06	7.37605e+06
A0A0D6FYE5_ALCXX	A0A0D6FYE5	Tol-Pal system protein TolB	tolB BIZ92_16625 ERS369984_04864 ERS451415_00759 I6G72_01635	tolB	BIZ92_16625 ERS369984_04864 ERS451415_00759 I6G72_01635	440	Alcaligenes xylosoxydans xylosoxydans (Achromobacter xylosoxidans)	85698	74	>tr|A0A0D6FYE5|A0A0D6FYE5_ALCXX Tol-Pal system protein TolB OS=Alcaligenes xylosoxydans xylosoxydans OX=85698 GN=tolB PE=3 SV=1	29	29	0	440	47.1	9.41	29	1.04918e+07	1.12923e+07	1.39699e+07	5.93828e+06	3.18424e+07	3.35745e+07	4.23021e+07	5.2285e+06	8.67626e+06	5.3742e+06	2.65611e+06	3.99144e+06	1.07028e+07	2.3645e+07	4.46549e+07	1.22403e+07	4.58822e+07	3.96305e+07	4.20304e+07	1.77463e+07	1.30377e+07	5.31566e+07	3.03583e+07	2.62105e+07	2.94278e+06	1.17088e+07	110387	400682	8.4665e+06	3.80919e+06	4.02786e+07	1.25167e+07
A0A0D6HPX5_ALCXX	A0A0D6HPX5	Aerobactin synthase IucC (EC 6.3.2.-) (IucA/IucC family siderophore biosynthesis protein)	iucC_1 ERS451415_02969 I6G72_21885	iucC_1	ERS451415_02969 I6G72_21885	615	Alcaligenes xylosoxydans xylosoxydans (Achromobacter xylosoxidans)	85698	60	>tr|A0A0D6HPX5|A0A0D6HPX5_ALCXX Aerobactin synthase IucC OS=Alcaligenes xylosoxydans xylosoxydans OX=85698 GN=iucC_1 PE=3 SV=1	29	29	0	615	69.4	5.72	29	4.02832e+07	4.47939e+07	5.35055e+06	3.73511e+06	2.62707e+06	5.34509e+07	8.36291e+07	154740	40656.1	88042.7	10981.9	4911.89	157876	325917	1.20802e+06	487270	2.01044e+06	4.75093e+06	219363	304444	49708.3	378159	379833	202261	16398.7	46958.6	5838.42	4608.26	289901	54315.9	392444	87350.3
A0A0D6HHA9_ALCXX	A0A0D6HHA9	Acetone carboxylase beta subunit (EC 6.4.1.6) (Hydantoinase B/oxoprolinase family protein)	acxA_2 ERS451415_02668 I6G72_23405	acxA_2	ERS451415_02668 I6G72_23405	1207	Alcaligenes xylosoxydans xylosoxydans (Achromobacter xylosoxidans)	85698	47	>tr|A0A0D6HHA9|A0A0D6HHA9_ALCXX Acetone carboxylase beta subunit OS=Alcaligenes xylosoxydans xylosoxydans OX=85698 GN=acxA_2 PE=3 SV=1	40	40	0	1207	130.5	5.63	40	1.29642e+07	9.40307e+06	1.55196e+06	664735	447110	1.24832e+07	1.58656e+07	235436	5.07965e+06	3.46084e+06	21911.7	407776	34747.5	6.85698e+06	1.31714e+07	598789	1.34672e+07	1.0171e+07	1.60869e+06	736036	147151	2.90107e+06	1.30035e+06	1.65211e+06	428710	1.72919e+06	4743.2	3649.96	83568.2	276671	1.3741e+06	1.26544e+06
A0A0D6FY38_ALCXX	A0A0D6FY38	Elongation factor G (EF-G)	fusA_1 fusA BIZ92_16670 ERS451415_00750 I6G72_01680	fusA_1	BIZ92_16670 ERS451415_00750 I6G72_01680	703	Alcaligenes xylosoxydans xylosoxydans (Achromobacter xylosoxidans)	85698	63	>tr|A0A0D6FY38|A0A0D6FY38_ALCXX Elongation factor G OS=Alcaligenes xylosoxydans xylosoxydans OX=85698 GN=fusA_1 PE=3 SV=1	35	27	0	703	77.6	5.63	27	9.23717e+06	7.05177e+06	997767	480119	809514	1.49024e+07	1.66462e+07	322443	2.18134e+06	1.65749e+06	108294	272878	574422	5.47187e+06	1.22272e+07	1.76264e+06	8.28492e+06	6.38598e+06	1.22067e+06	551938	951792	1.9822e+06	1.00358e+06	309218	255467	1.17524e+06	2689.57	11023.2	358324	81550.5	855486	5809.82
A0A0D6HIH6_ALCXX	A0A0D6HIH6	Peptidyl-prolyl cis-trans isomerase D (EC 5.2.1.8) (SurA N-terminal domain-containing protein)	ppiD ERS451415_02639 I6G72_23550	ppiD	ERS451415_02639 I6G72_23550	656	Alcaligenes xylosoxydans xylosoxydans (Achromobacter xylosoxidans)	85698	66	>tr|A0A0D6HIH6|A0A0D6HIH6_ALCXX Peptidyl-prolyl cis-trans isomerase D OS=Alcaligenes xylosoxydans xylosoxydans OX=85698 GN=ppiD PE=4 SV=1	37	37	0	656	71	5.83	37	1.20175e+06	1.12623e+06	1.56754e+07	9.15644e+06	1.55315e+07	2.00274e+06	2.68595e+06	7.04596e+06	1.00741e+06	276323	2.76977e+06	6.41956e+06	1.131e+07	2.91024e+06	2.28338e+06	5.88044e+06	1.32437e+06	824661	1.42769e+07	4.22646e+06	2.48068e+07	1.28396e+06	1.22376e+07	6.85487e+07	268923	972033	28673.1	24637.2	1.00026e+07	2.35998e+06	3.12738e+07	7.72631e+07
A0A0D6IGC9_ALCXX	A0A0D6IGC9	ABC transporter substrate-binding protein (Alkanesulfonate transporter substrate-binding subunit)	BIZ92_07625 ERS369984_02573 ERS451415_04852 I6G72_12395		BIZ92_07625 ERS369984_02573 ERS451415_04852 I6G72_12395	346	Alcaligenes xylosoxydans xylosoxydans (Achromobacter xylosoxidans)	85698	83	>tr|A0A0D6IGC9|A0A0D6IGC9_ALCXX ABC transporter substrate-binding protein OS=Alcaligenes xylosoxydans xylosoxydans OX=85698 GN=BIZ92_07625 PE=4 SV=1	20	20	0	346	36.1	8.87	20	6.91042e+06	5.61045e+06	1.9507e+06	695859	436081	1.23136e+07	1.13109e+07	1.258e+06	4.05326e+06	3.44955e+06	154951	282559	362414	5.63166e+06	1.08958e+07	1.11017e+07	6.43445e+06	8.993e+06	1.33633e+06	1.10915e+06	429201	1.15199e+08	7.02439e+07	3.331e+07	1.33379e+06	4.35575e+06	20578.5	76716.3	331049	1.01487e+07	1.96789e+08	1.0207e+07
A0A0D6FDI7_ALCXX	A0A0D6FDI7	DNA gyrase subunit B (EC 5.6.2.2)	gyrB ERS369984_03042 ERS451415_00003 I6G72_05415	gyrB	ERS369984_03042 ERS451415_00003 I6G72_05415	815	Alcaligenes xylosoxydans xylosoxydans (Achromobacter xylosoxidans)	85698	58	>tr|A0A0D6FDI7|A0A0D6FDI7_ALCXX DNA gyrase subunit B OS=Alcaligenes xylosoxydans xylosoxydans OX=85698 GN=gyrB PE=3 SV=1	39	39	0	815	89.8	6.04	39	3.55977e+07	2.72848e+07	7.60373e+06	3.65571e+06	3.23706e+06	2.5557e+07	2.96879e+07	326964	1.10989e+07	7.11985e+06	508276	2.4049e+06	1.80395e+06	1.18986e+07	2.41239e+07	871625	3.71177e+07	3.14682e+07	6.98102e+06	2.21358e+06	5.43265e+06	7.45327e+06	2.71776e+06	315680	960264	2.52318e+06	6352	157063	2.23663e+06	232975	2.13508e+06	38080.8
A0A0D6IVD6_ALCXX	A0A0D6IVD6	S-adenosylmethionine synthase (AdoMet synthase) (EC 2.5.1.6) (MAT) (Methionine adenosyltransferase)	metK BIZ92_01375 ERS451415_05987 I6G72_06570	metK	BIZ92_01375 ERS451415_05987 I6G72_06570	387	Alcaligenes xylosoxydans xylosoxydans (Achromobacter xylosoxidans)	85698	76	>tr|A0A0D6IVD6|A0A0D6IVD6_ALCXX S-adenosylmethionine synthase OS=Alcaligenes xylosoxydans xylosoxydans OX=85698 GN=metK PE=3 SV=1	27	27	0	387	42.2	5.26	27	1.11045e+08	1.03025e+08	2.33402e+07	1.00306e+07	1.22922e+07	8.65969e+07	1.40017e+08	3.79317e+06	49809525	5.77288e+07	1.09736e+06	7.92724e+06	3.90989e+06	6.43026e+07	1.06902e+08	2.10397e+07	9.60993e+07	6.81043e+07	2.50181e+07	6.76889e+06	2.15344e+07	2.62967e+07	1.15028e+07	4.11717e+06	6.57055e+06	2.01835e+07	92692.7	313041	4.96186e+06	2.60962e+06	1.60276e+07	4.3749e+06
A0A0D6INI7_ALCXX	A0A0D6INI7	UDP-glucose 6-dehydrogenase tuaD (EC 1.1.1.22) (Vi polysaccharide biosynthesis UDP-N-acetylglucosamine C-6 dehydrogenase TviB)	tuaD_2 tviB ERS451415_05399 I6G72_09675	tuaD_2	ERS451415_05399 I6G72_09675	425	Alcaligenes xylosoxydans xylosoxydans (Achromobacter xylosoxidans)	85698	71	>tr|A0A0D6INI7|A0A0D6INI7_ALCXX UDP-glucose 6-dehydrogenase tuaD OS=Alcaligenes xylosoxydans xylosoxydans OX=85698 GN=tuaD_2 PE=3 SV=1	26	25	0	425	46.6	6.3	25	3.00213e+07	2.35978e+07	3.66273e+06	1.65736e+06	1.57544e+06	6.05587e+07	6.6999e+07	294504	8.68193e+06	5.00801e+06	346467	1.14728e+06	163981	1.75159e+07	4.36865e+07	758091	3.32187e+07	2.34e+07	3.90847e+06	1.40929e+06	408760	5.98572e+06	1.67611e+06	64445.5	867820	2.75308e+06		127318	167678	192363	1.25811e+06	122387
A0A0D6GET6_ALCXX	A0A0D6GET6	Ketol-acid reductoisomerase (NADP(+)) (KARI) (EC 1.1.1.86) (Acetohydroxy-acid isomeroreductase) (AHIR) (Alpha-keto-beta-hydroxylacyl reductoisomerase)	ilvC ERS451415_01280 I6G72_30385	ilvC	ERS451415_01280 I6G72_30385	338	Alcaligenes xylosoxydans xylosoxydans (Achromobacter xylosoxidans)	85698	81	>tr|A0A0D6GET6|A0A0D6GET6_ALCXX Ketol-acid reductoisomerase (NADP(+)) OS=Alcaligenes xylosoxydans xylosoxydans OX=85698 GN=ilvC PE=3 SV=1	24	24	0	338	36.3	6.37	24	5.68255e+07	4.97883e+07	1.72859e+07	7.54775e+06	4.0879e+06	5.705e+07	7.30551e+07	1.7057e+07	2.77415e+07	2.86563e+07	1.16276e+06	4.31159e+06	2.47477e+06	5.46155e+07	6.73957e+07	1.12092e+08	7.01441e+07	5.57672e+07	1.61122e+07	4.74693e+06	5.68866e+06	2.92777e+07	1.22836e+07	1.55845e+07	4.95247e+06	1.3073e+07	9656.32	217470	1.35292e+06	2.86431e+06	1.20863e+07	9.38896e+06
A0A0D6FEG9_ALCXX	A0A0D6FEG9	Acetylornithine aminotransferase (ACOAT) (EC 2.6.1.11)	argD_1 argD ERS451415_00084 I6G72_05015	argD_1	ERS451415_00084 I6G72_05015	397	Alcaligenes xylosoxydans xylosoxydans (Achromobacter xylosoxidans)	85698	75	>tr|A0A0D6FEG9|A0A0D6FEG9_ALCXX Acetylornithine aminotransferase OS=Alcaligenes xylosoxydans xylosoxydans OX=85698 GN=argD_1 PE=3 SV=1	23	23	0	397	42.8	6.81	23	4.7164e+07	3.88139e+07	3.71973e+06	1.80067e+06	2.7935e+06	7.08546e+07	7.73094e+07	1.3245e+07	1.90503e+07	2.64498e+07	630426	1.35422e+06	6.97791e+06	2.86806e+07	5.68826e+07	6.52674e+07	4.61552e+07	3.69639e+07	8.49467e+06	3.87164e+06	316417	2.50951e+07	1.12682e+07	1.29836e+07	2.57518e+06	1.02361e+07	71817.9	159703	3.09662e+06	2.41012e+06	1.26115e+07	6.11996e+06
A0A0D6HDF3_ALCXX	A0A0D6HDF3	Flagellin	fliC_1 ERS451415_02407 I6G72_24715	fliC_1	ERS451415_02407 I6G72_24715	582	Alcaligenes xylosoxydans xylosoxydans (Achromobacter xylosoxidans)	85698	29	>tr|A0A0D6HDF3|A0A0D6HDF3_ALCXX Flagellin OS=Alcaligenes xylosoxydans xylosoxydans OX=85698 GN=fliC_1 PE=3 SV=1	19	13	0	582	60.2	5.14	13	1.11686e+07	7.8467e+06	1.64779e+07	5.9428e+06	1.49991e+09	2.13462e+08	1.42469e+08	1.11258e+08	8.30482e+06	3.6617e+06	7.18666e+06	9.48893e+06	5.85567e+08	1.93825e+08	1.76266e+08	7.01314e+08	4.52958e+07	1.10951e+08	1.48338e+08	4.3831e+08	2.55732e+09	2.62696e+09	2.66169e+09	2.72674e+08	6.00638e+07	1.62902e+07	2.84579e+06	2.89634e+07	1.01777e+09	1.02663e+09	4.88226e+09	1.10097e+08
A0A0D6I4S3_ALCXX	A0A0D6I4S3	ABC transporter substrate-binding protein (Dipeptide-binding protein)	dppA_6 AL504_29760 ERS451415_04020 I6G72_16590	dppA_6	AL504_29760 ERS451415_04020 I6G72_16590	510	Alcaligenes xylosoxydans xylosoxydans (Achromobacter xylosoxidans)	85698	65	>tr|A0A0D6I4S3|A0A0D6I4S3_ALCXX ABC transporter substrate-binding protein OS=Alcaligenes xylosoxydans xylosoxydans OX=85698 GN=dppA_6 PE=4 SV=1	28	28	0	510	56	8.38	28	6.30937e+06	5.7099e+06	3.55864e+06	2.12585e+06	3.28003e+08	6.4598e+07	9.19438e+07	2.60106e+07	2.371e+06	860770	112544	510554	1.49915e+06	6.20774e+07	9.90555e+07	1.10118e+08	4.31822e+07	5.49788e+07	4.1744e+07	1.02062e+08	4.90489e+08	6.24352e+08	6.26923e+08	5.2413e+07	1.45601e+07	1.26663e+07	684468	5.81947e+06	2.77945e+08	2.51657e+08	1.67098e+09	1.86716e+06
A0A0D6FRE5_ALCXX	A0A0D6FRE5	Argininosuccinate lyase (Tripartite tricarboxylate transporter substrate binding protein)	ERS451415_00532 I6G72_02765		ERS451415_00532 I6G72_02765	338	Alcaligenes xylosoxydans xylosoxydans (Achromobacter xylosoxidans)	85698	80	>tr|A0A0D6FRE5|A0A0D6FRE5_ALCXX Argininosuccinate lyase OS=Alcaligenes xylosoxydans xylosoxydans OX=85698 GN=ERS451415_00532 PE=3 SV=1	23	22	0	338	35.3	9.28	22	4.03573e+06	4.19898e+06	1.4147e+06	822218	1.27483e+06	9.67381e+06	2.2507e+07	3.48247e+07	2.50258e+06	2.33716e+06	127801	480292	973583	1.14721e+07	2.06038e+07	1.22648e+08	1.89127e+07	3.02649e+07	3.2147e+06	2.16447e+06	3.39316e+06	2.36483e+08	1.28802e+08	2.21825e+08	2.65344e+06	9.76998e+06	12989.5	72449.3	2.0751e+06	3.6433e+07	4.54628e+08	1.32136e+08
A0A0D6FEB7_ALCXX	A0A0D6FEB7	DNA topoisomerase (EC 5.6.2.1) (Omega-protein) (Relaxing enzyme) (Swivelase) (Untwisting enzyme)	topB_1 ERS451415_00070 I6G72_05085	topB_1	ERS451415_00070 I6G72_05085	875	Alcaligenes xylosoxydans xylosoxydans (Achromobacter xylosoxidans)	85698	58	>tr|A0A0D6FEB7|A0A0D6FEB7_ALCXX DNA topoisomerase OS=Alcaligenes xylosoxydans xylosoxydans OX=85698 GN=topB_1 PE=3 SV=1	42	42	0	875	97.1	8.98	41	1.28215e+07	9.52444e+06	1.27144e+07	4.76937e+06	2.30245e+06	1.27066e+07	1.43558e+07	274963	6.5668e+06	3.6812e+06	265114	2.23474e+06	1.48754e+06	8.59454e+06	1.30768e+07	1.36502e+06	1.82996e+07	1.79049e+07	8.13534e+06	2.83886e+06	3.17308e+06	5.07979e+06	3.16516e+06	1.28334e+06	462800	1.1066e+06	5256.04	57962.4	1.6672e+06	100092	2.86354e+06	680918
A0A0D6GMK8_ALCXX	A0A0D6GMK8	Acetyl-coenzyme A synthetase (AcCoA synthetase) (Acs) (EC 6.2.1.1) (Acetate--CoA ligase) (Acyl-activating enzyme)	acsA_2 acs acsA ERS451415_01485 I6G72_29360	acsA_2	ERS451415_01485 I6G72_29360	659	Alcaligenes xylosoxydans xylosoxydans (Achromobacter xylosoxidans)	85698	47	>tr|A0A0D6GMK8|A0A0D6GMK8_ALCXX Acetyl-coenzyme A synthetase OS=Alcaligenes xylosoxydans xylosoxydans OX=85698 GN=acsA_2 PE=3 SV=1	28	28	0	659	72	6.11	28	9.52458e+07	8.2643e+07	1.1776e+07	9.2211e+06	2.8528e+06	1.51711e+08	1.69713e+08	4.0315e+06	4.62933e+07	3.25156e+07	4.66459e+06	6.77027e+06	2.31351e+06	8.24966e+07	1.54824e+08	3.63286e+07	5.3633e+07	5.50057e+07	1.50802e+07	6.31594e+06	1.60947e+06	2.49615e+07	1.23859e+07	4.45124e+06	7.24302e+06	1.52364e+07	3.59429e+06	3.26483e+06	1.02579e+06	3.31152e+06	1.34409e+07	2.30028e+06
A0A0D6FV12_ALCXX	A0A0D6FV12	Ribonucleoside-diphosphate reductase subunit beta (EC 1.17.4.1)	nrdB ERS369984_04720 ERS451415_00647 I6G72_02190	nrdB	ERS369984_04720 ERS451415_00647 I6G72_02190	399	Alcaligenes xylosoxydans xylosoxydans (Achromobacter xylosoxidans)	85698	79	>tr|A0A0D6FV12|A0A0D6FV12_ALCXX Ribonucleoside-diphosphate reductase subunit beta OS=Alcaligenes xylosoxydans xylosoxydans OX=85698 GN=nrdB PE=3 SV=1	21	21	0	399	45.3	5.19	21	3.86359e+07	2.50204e+07	2.26105e+06	1.37666e+06	174563	3.02459e+07	3.18595e+07	69500.8	8.48446e+06	6.83245e+06	105313	648538	57746	1.05928e+07	2.7608e+07	679945	3.56774e+07	2.71154e+07	4.63523e+06	1.54552e+06	173548	5.96463e+06	2.05471e+06	110256	768590	3.53826e+06		109437	33658.1	106638	951295	8346.98
A0A0D6IHI4_ALCXX	A0A0D6IHI4	Glyceraldehyde-3-phosphate dehydrogenase (EC 1.2.1.-)	gap1 gap ERS451415_04959 I6G72_11865	gap1	ERS451415_04959 I6G72_11865	336	Alcaligenes xylosoxydans xylosoxydans (Achromobacter xylosoxidans)	85698	89	>tr|A0A0D6IHI4|A0A0D6IHI4_ALCXX Glyceraldehyde-3-phosphate dehydrogenase OS=Alcaligenes xylosoxydans xylosoxydans OX=85698 GN=gap1 PE=3 SV=1	27	27	0	336	36.1	7.01	27	1.01186e+08	7.73501e+07	1.03794e+07	5.53045e+06	1.28671e+06	9.68866e+07	1.46574e+08	1.15015e+07	1.78115e+07	2.55324e+07	707029	3.63468e+06	1.60312e+06	4.58814e+07	6.12453e+07	7.25106e+07	1.01877e+08	7.34503e+07	1.50212e+07	5.6186e+06	987482	3.82502e+07	2.0715e+07	2.03211e+07	2.54931e+06	8.89022e+06	118484	894128	3.6558e+06	3.20968e+06	2.16396e+07	1.39353e+07
A0A0D6G5C5_ALCXX	A0A0D6G5C5	Energy-dependent translational throttle protein EttA (EC 3.6.1.-) (Translational regulatory factor EttA)	ettA ERS451415_00992 I6G72_00440	ettA	ERS451415_00992 I6G72_00440	557	Alcaligenes xylosoxydans xylosoxydans (Achromobacter xylosoxidans)	85698	66	>tr|A0A0D6G5C5|A0A0D6G5C5_ALCXX Energy-dependent translational throttle protein EttA OS=Alcaligenes xylosoxydans xylosoxydans OX=85698 GN=ettA PE=3 SV=1	30	30	0	557	61.8	5.48	30	4.85702e+07	3.42684e+07	6.85155e+06	3.59832e+06	996353	4.88226e+07	7.00458e+07	200037	1.1339e+07	8.56928e+06	509344	2.0351e+06	784704	1.87128e+07	3.84345e+07	1.1693e+06	3.47345e+07	3.41232e+07	5.50328e+06	2.50294e+06	90943.7	1.45344e+07	6.85905e+06	66201.4	701090	2.15941e+06	35850.3	138284	99710.3	287558	3.23438e+06	87845.1
A0A0D6HF20_ALCXX	A0A0D6HF20	Outer membrane protein assembly factor BamA	bamA ERS451415_02488 I6G72_24310	bamA	ERS451415_02488 I6G72_24310	781	Alcaligenes xylosoxydans xylosoxydans (Achromobacter xylosoxidans)	85698	52	>tr|A0A0D6HF20|A0A0D6HF20_ALCXX Outer membrane protein assembly factor BamA OS=Alcaligenes xylosoxydans xylosoxydans OX=85698 GN=bamA PE=3 SV=1	41	41	0	781	86.9	6.44	41	4.0465e+06	3.93917e+06	2.5663e+07	4.57861e+06	2.05867e+07	1.75488e+07	2.56596e+07	1.574e+06	2.77733e+06	1.04695e+06	4.74649e+06	6.09601e+06	8.2147e+06	6.10248e+06	2.62888e+07	4.75093e+06	3.18796e+06	3.58655e+06	1.38626e+07	3.4255e+06	1.36309e+07	1.86985e+07	1.39405e+07	1.7386e+06	361662	1.33072e+06	49535.3	211841	5.19386e+06	873015	3.70014e+07	1.32418e+06
A0A0D6GIH2_ALCXX	A0A0D6GIH2	PQQ-dependent catabolism-associated CXXCW motif protein	ERS451415_01392 I6G72_29825		ERS451415_01392 I6G72_29825	694	Alcaligenes xylosoxydans xylosoxydans (Achromobacter xylosoxidans)	85698	56	>tr|A0A0D6GIH2|A0A0D6GIH2_ALCXX PQQ-dependent catabolism-associated CXXCW motif protein OS=Alcaligenes xylosoxydans xylosoxydans OX=85698 GN=ERS451415_01392 PE=4 SV=1	31	31	0	694	74.3	6.34	31	1.79804e+06	2.21259e+06	735161	337856	782890	3.4242e+07	5.5899e+07	467182	1.82275e+06	431529	79114.6	201075	365388	1.97509e+07	5.60252e+07	2.51481e+06	8.39961e+06	5.49581e+06	1.09149e+06	515323	324057	1.29411e+07	7.21518e+06	347362	384201	1.3325e+06		28997.6	166439	354677	4.67976e+06	425435
A0A0D6FI66_ALCXX	A0A0D6FI66	Ferredoxin-dependent glutamate synthase 1 (EC 1.4.7.1) (Glutamate synthase subunit alpha)	gltB_1 ERS369984_02819 ERS451415_00219 I6G72_04335	gltB_1	ERS369984_02819 ERS451415_00219 I6G72_04335	1579	Alcaligenes xylosoxydans xylosoxydans (Achromobacter xylosoxidans)	85698	42	>tr|A0A0D6FI66|A0A0D6FI66_ALCXX Ferredoxin-dependent glutamate synthase 1 OS=Alcaligenes xylosoxydans xylosoxydans OX=85698 GN=gltB_1 PE=3 SV=1	47	47	0	1579	172.9	6.89	47	1.06626e+07	8.4205e+06	3.17312e+06	1.14474e+06	1.27235e+06	7.89618e+06	1.19524e+07	458575	5.55516e+06	2.90845e+06	112171	1.18618e+06	1.66934e+06	5.20118e+06	1.14727e+07	1.1551e+06	1.35386e+07	9.11509e+06	2.43333e+06	735544	2.43966e+06	1.69049e+06	959013	324986	353232	1.39638e+06	26256.7	33263.6	365652	80458.9	255966	368203
A0A0D6GLY1_ALCXX	A0A0D6GLY1	Citrate synthase	prpC ERS451415_01524 I6G72_29165	prpC	ERS451415_01524 I6G72_29165	401	Alcaligenes xylosoxydans xylosoxydans (Achromobacter xylosoxidans)	85698	64	>tr|A0A0D6GLY1|A0A0D6GLY1_ALCXX Citrate synthase OS=Alcaligenes xylosoxydans xylosoxydans OX=85698 GN=prpC PE=3 SV=1	24	24	0	401	44.3	8.29	24	2.15857e+07	2.48256e+07	2.97096e+07	7.78968e+06	2.17044e+07	2.55537e+07	3.10347e+07	634473	1.05573e+06	487533	2.37277e+06	6.16024e+06	2.02694e+07	1.52656e+07	1.93435e+07	5.41843e+06	1.97811e+07	1.38648e+07	7.07833e+06	3.18846e+06	1.13506e+07	4.11265e+06	2.38452e+06	314070	155774	122490	6860.7	72091.1	9.80213e+06	74636.9	1.03095e+06	71257.7
A0A0D6ISN0_ALCXX	A0A0D6ISN0	Phosphomethylpyrimidine synthase (EC 4.1.99.17) (Hydroxymethylpyrimidine phosphate synthase) (HMP-P synthase) (HMP-phosphate synthase) (HMPP synthase) (Thiamine biosynthesis protein ThiC)	thiC ERS451415_05833 I6G72_07400	thiC	ERS451415_05833 I6G72_07400	637	Alcaligenes xylosoxydans xylosoxydans (Achromobacter xylosoxidans)	85698	65	>tr|A0A0D6ISN0|A0A0D6ISN0_ALCXX Phosphomethylpyrimidine synthase OS=Alcaligenes xylosoxydans xylosoxydans OX=85698 GN=thiC PE=3 SV=1	33	33	0	637	71.1	6.23	33	2.57033e+07	1.97002e+07	3.43211e+06	1.93508e+06	831873	2.24919e+07	2.99891e+07	536559	8.72425e+06	6.51292e+06	167304	1.15038e+06	518239	1.18851e+07	3.03797e+07	4.60522e+06	3.2086e+07	2.49424e+07	4.58669e+06	2.29861e+06	255521	1.0079e+07	4.20941e+06	627645	1.22707e+06	4.26948e+06		54043.7	134575	104154	1.10126e+06	123104
A0A0D6I0Q7_ALCXX	A0A0D6I0Q7	Aminotransferase (EC 2.6.1.-)	tyrB BIZ92_20800 ERS451415_03743 I6G72_17970	tyrB	BIZ92_20800 ERS451415_03743 I6G72_17970	399	Alcaligenes xylosoxydans xylosoxydans (Achromobacter xylosoxidans)	85698	76	>tr|A0A0D6I0Q7|A0A0D6I0Q7_ALCXX Aminotransferase OS=Alcaligenes xylosoxydans xylosoxydans OX=85698 GN=tyrB PE=3 SV=1	22	22	0	399	43.1	7.17	22	9.04145e+07	6.87571e+07	7.77484e+06	4.11444e+06	439734	1.38339e+08	1.58491e+08	257905	2.74777e+07	1.77374e+07	237167	2.31189e+06	185401	5.43628e+07	1.11816e+08	2.30602e+06	1.02871e+08	8.10973e+07	1.37458e+07	7.2166e+06	441467	3.75785e+07	1.44671e+07	251677	4.07661e+06	1.42484e+07	9492.73	212725	108215	1.34766e+06	9.79786e+06	57845.8
A0A0D6FGZ5_ALCXX	A0A0D6FGZ5	Argininosuccinate lyase (Tripartite tricarboxylate transporter substrate binding protein)	ERS451415_00207 I6G72_04395		ERS451415_00207 I6G72_04395	325	Alcaligenes xylosoxydans xylosoxydans (Achromobacter xylosoxidans)	85698	77	>tr|A0A0D6FGZ5|A0A0D6FGZ5_ALCXX Argininosuccinate lyase OS=Alcaligenes xylosoxydans xylosoxydans OX=85698 GN=ERS451415_00207 PE=3 SV=1	16	15	0	325	33.8	8.69	15	1.44859e+06	1.52155e+06	226851	132990	139800	1.60991e+07	5.55834e+07	2.00851e+07	1.0891e+06	687343	14120.4	100977	2.60735e+06	1.4342e+07	4.53326e+07	7.65795e+07	2.49029e+07	2.96468e+07	3.16436e+06	1.53029e+06	3.5655e+06	2.24483e+08	1.09323e+08	1.12151e+08	1.8693e+06	7.28729e+06			415008	9.97168e+06	2.52956e+08	4.77994e+07
A0A0D6IH99_ALCXX	A0A0D6IH99	transketolase (EC 2.2.1.1)	tktA tkt ERS451415_04960 I6G72_11860	tktA	ERS451415_04960 I6G72_11860	678	Alcaligenes xylosoxydans xylosoxydans (Achromobacter xylosoxidans)	85698	47	>tr|A0A0D6IH99|A0A0D6IH99_ALCXX Transketolase OS=Alcaligenes xylosoxydans xylosoxydans OX=85698 GN=tktA PE=3 SV=1	28	28	0	678	71.8	6.43	28	3.14094e+07	2.21076e+07	3.72389e+06	1.59859e+06	350605	2.67088e+07	3.87547e+07	616640	8.19027e+06	5.9571e+06	91967.9	857505	418009	1.30682e+07	2.49443e+07	3.00679e+06	3.01849e+07	2.13817e+07	4.94748e+06	1.82341e+06	103583	1.16884e+07	4.72888e+06	150570	1.19205e+06	3.94189e+06	9189.35	90824.4	92968.5	687062	4.59859e+06	229640
A0A0D6GKG6_ALCXX	A0A0D6GKG6	3-oxoacyl-[acyl-carrier-protein] synthase 2 (EC 2.3.1.179)	fabF_1 fabF fabF_2 BIZ92_15930 ERS369984_05887 ERS451415_01454 I6G72_29515	fabF_1	BIZ92_15930 ERS369984_05887 ERS451415_01454 I6G72_29515	409	Alcaligenes xylosoxydans xylosoxydans (Achromobacter xylosoxidans)	85698	64	>tr|A0A0D6GKG6|A0A0D6GKG6_ALCXX 3-oxoacyl-[acyl-carrier-protein] synthase 2 OS=Alcaligenes xylosoxydans xylosoxydans OX=85698 GN=fabF_1 PE=3 SV=1	19	19	0	409	43.4	6.25	19	7.07772e+07	5.69595e+07	5.42937e+06	3.06928e+06	870724	8.81674e+07	9.79432e+07	677934	2.39522e+07	1.4395e+07	237181	2.06899e+06	234363	3.40824e+07	9.76413e+07	4.8587e+06	3.77864e+07	2.69229e+07	6.33256e+06	1.8636e+06	102012	7.80672e+06	2.84476e+06	78559.9	1.43833e+06	4.51835e+06		291727		311935	2.63639e+06	93356.7
A0A0D6FIY9_ALCXX	A0A0D6FIY9	Glutamine--fructose-6-phosphate aminotransferase [isomerizing] (EC 2.6.1.16) (D-fructose-6-phosphate amidotransferase) (GFAT) (Glucosamine-6-phosphate synthase) (Hexosephosphate aminotransferase) (L-glutamine--D-fructose-6-phosphate amidotransferase)	glmS ERS451415_00247 I6G72_04205	glmS	ERS451415_00247 I6G72_04205	610	Alcaligenes xylosoxydans xylosoxydans (Achromobacter xylosoxidans)	85698	61	>tr|A0A0D6FIY9|A0A0D6FIY9_ALCXX Glutamine--fructose-6-phosphate aminotransferase [isomerizing] OS=Alcaligenes xylosoxydans xylosoxydans OX=85698 GN=glmS PE=3 SV=1	28	28	0	610	66.9	6.38	28	3.17985e+07	2.1555e+07	2.75267e+06	1.29806e+06	593256	3.59459e+07	4.76511e+07	316163	8.39702e+06	5.14993e+06	103574	648811	314752	1.41006e+07	3.16871e+07	968843	1.77695e+07	1.34755e+07	1.9306e+06	1.06018e+06	1.21405e+06	4.99503e+06	3.71434e+06	329052	513800	2.11074e+06	77783.3	107911	121678	632396	3.51433e+06	346746
A0A0D6IGV9_ALCXX	A0A0D6IGV9	Amino acid ABC transporter substrate-binding protein (PEB1)	peb1A_3 AL520_13035 BIZ92_07380 ERS369984_02525 ERS451415_04899 I6G72_12160	peb1A_3	AL520_13035 BIZ92_07380 ERS369984_02525 ERS451415_04899 I6G72_12160	340	Alcaligenes xylosoxydans xylosoxydans (Achromobacter xylosoxidans)	85698	85	>tr|A0A0D6IGV9|A0A0D6IGV9_ALCXX Amino acid ABC transporter substrate-binding protein OS=Alcaligenes xylosoxydans xylosoxydans OX=85698 GN=peb1A_3 PE=4 SV=1	35	33	0	340	36.6	7.64	33	805451	940110	364339	305173	765053	2.44914e+07	4.38456e+07	5.51548e+07	873381	161596	49967.5	95945.4	632544	2.62142e+07	4.12296e+07	2.12839e+08	8.03641e+06	9.10446e+06	6.50228e+06	3.09362e+06	1.50509e+06	2.95902e+07	2.1119e+07	6.2631e+07	1.02961e+06	3.2822e+06	38906.6	75365.1	6.47959e+06	3.53042e+06	3.93403e+07	4.63808e+07
A0A0D6IB66_ALCXX	A0A0D6IB66	Argininosuccinate lyase (Tripartite tricarboxylate transporter substrate binding protein)	ERS451415_04451 I6G72_14430		ERS451415_04451 I6G72_14430	329	Alcaligenes xylosoxydans xylosoxydans (Achromobacter xylosoxidans)	85698	79	>tr|A0A0D6IB66|A0A0D6IB66_ALCXX Argininosuccinate lyase OS=Alcaligenes xylosoxydans xylosoxydans OX=85698 GN=ERS451415_04451 PE=3 SV=1	16	15	0	329	34.4	9.19	15	438654	260648	170535	77540.2	216852	5.6112e+06	1.57234e+07	2.18906e+07	506771	237157	28762.6	85923.2	182683	1.36441e+07	1.78788e+07	1.73767e+08	1.58766e+07	2.31864e+07	3.4574e+06	1.8585e+06	944508	2.20217e+08	1.34091e+08	1.31696e+08	2.18684e+06	7.45375e+06	6138.91	57260.1	688588	3.09629e+07	4.66692e+08	7.61456e+07
A0A0D6HG51_ALCXX	A0A0D6HG51	ABC transporter substrate-binding protein (Putative aliphatic sulfonates-binding protein)	ssuA_2 ERS369984_01737 ERS451415_02612 I6G72_23685	ssuA_2	ERS369984_01737 ERS451415_02612 I6G72_23685	332	Alcaligenes xylosoxydans xylosoxydans (Achromobacter xylosoxidans)	85698	69	>tr|A0A0D6HG51|A0A0D6HG51_ALCXX ABC transporter substrate-binding protein OS=Alcaligenes xylosoxydans xylosoxydans OX=85698 GN=ssuA_2 PE=4 SV=1	19	19	0	332	35.6	7.97	19	164075	241167	205092		58559.3	2.55857e+06	6.98663e+06	873507	103512	198047	23951.9	43483.3	222982	3.92916e+06	1.04743e+07	8.38978e+06	4.71361e+06	6.85127e+06	385725	227098	161743	3.68112e+07	2.32104e+07	1.0755e+07	542397	2.84913e+06		63831	107316	3.37313e+06	6.24095e+07	5.21371e+06
A0A7T2RF92_ALCXX	A0A7T2RF92	2-isopropylmalate synthase (EC 2.3.3.13) (Alpha-IPM synthase) (Alpha-isopropylmalate synthase)	leuA I6G72_04720	leuA	I6G72_04720	569	Alcaligenes xylosoxydans xylosoxydans (Achromobacter xylosoxidans)	85698	76	>tr|A0A7T2RF92|A0A7T2RF92_ALCXX 2-isopropylmalate synthase OS=Alcaligenes xylosoxydans xylosoxydans OX=85698 GN=leuA PE=4 SV=1	32	32	0	569	63.3	5.74	31	2.13901e+07	1.6749e+07	2.16437e+06	1.11507e+06	134822	2.77459e+07	3.52076e+07	467709	6.85664e+06	4.7347e+06	59151.6	573623	44042.9	1.05237e+07	2.16798e+07	844584	1.45661e+07	1.13528e+07	1.35766e+06	708455	34166	4.48319e+06	2.27017e+06	80566.6	600523	1.7513e+06		24663.5	4426.48	102968	952645	165954
A0A0D6FF76_ALCXX	A0A0D6FF76	Arginine--tRNA ligase (EC 6.1.1.19) (Arginyl-tRNA synthetase) (ArgRS)	argS ERS451415_00132 I6G72_04770	argS	ERS451415_00132 I6G72_04770	566	Alcaligenes xylosoxydans xylosoxydans (Achromobacter xylosoxidans)	85698	57	>tr|A0A0D6FF76|A0A0D6FF76_ALCXX Arginine--tRNA ligase OS=Alcaligenes xylosoxydans xylosoxydans OX=85698 GN=argS PE=3 SV=1	24	24	0	566	61.7	6.14	24	2.08129e+07	1.50918e+07	2.26816e+06	1.21152e+06	328668	1.98801e+07	2.51814e+07	91606.3	5.7567e+06	3.50378e+06	162754	687485	417699	7.71552e+06	1.63201e+07	196907	2.23233e+07	1.58969e+07	3.19211e+06	1.55867e+06	333022	7.02858e+06	3.29376e+06	243456	949590	3.40101e+06	4404.1	32823	216460	149762	1.82763e+06	105847
A0A0A5J9K3_ALCXX	A0A0A5J9K3	Succinate--CoA ligase [ADP-forming] subunit alpha (EC 6.2.1.5) (Succinyl-CoA synthetase subunit alpha) (SCS-alpha)	sucD AL520_27580 BIZ92_09495 ERS369984_03935 ERS451415_01752 I6G72_28030	sucD	AL520_27580 BIZ92_09495 ERS369984_03935 ERS451415_01752 I6G72_28030	293	Alcaligenes xylosoxydans xylosoxydans (Achromobacter xylosoxidans)	85698	80	>tr|A0A0A5J9K3|A0A0A5J9K3_ALCXX Succinate--CoA ligase [ADP-forming] subunit alpha OS=Alcaligenes xylosoxydans xylosoxydans OX=85698 GN=sucD PE=3 SV=1	18	18	0	293	30.6	7.42	18	9.97227e+07	8.6952e+07	9.09595e+06	5.25352e+06	1.97315e+06	1.40683e+08	1.63863e+08	1.0129e+06	2.90107e+07	2.20453e+07	282900	2.5808e+06	1.12544e+06	5.942e+07	1.34311e+08	7.66431e+06	1.62671e+08	1.33332e+08	2.46962e+07	1.11345e+07	2.17544e+06	6.87782e+07	2.67572e+07	1.17026e+06	5.07506e+06	2.12352e+07	23779	239975	1.88189e+06	2.84309e+06	1.07393e+07	1.58557e+06
A0A0M7HE32_ALCXX	A0A0M7HE32	Glutamine ABC transporter substrate-binding protein GlnH (Glutamine-binding periplasmic protein)	glnH_1 glnH glnH_2 AL520_21740 ERS369984_01681 ERS451415_02673 I6G72_23375	glnH_1	AL520_21740 ERS369984_01681 ERS451415_02673 I6G72_23375	250	Alcaligenes xylosoxydans xylosoxydans (Achromobacter xylosoxidans)	85698	83	>tr|A0A0M7HE32|A0A0M7HE32_ALCXX Glutamine ABC transporter substrate-binding protein GlnH OS=Alcaligenes xylosoxydans xylosoxydans OX=85698 GN=glnH_1 PE=3 SV=1	24	24	0	250	26.9	9.19	24	2.16271e+06	2.75371e+06	646306	313668	1.47553e+06	9.21279e+06	2.07023e+07	3.92824e+07	1.71949e+06	1.66346e+06	45110.3	255105	479754	1.0707e+07	1.48838e+07	2.02341e+08	2.32619e+07	3.62068e+07	2.84509e+06	2.68088e+06	723066	2.59505e+08	1.03307e+08	2.80276e+08	2.29613e+06	9.19267e+06	44920.3	156603	703968	1.56748e+07	3.04058e+08	1.8604e+08
A0A0D6IMI7_ALCXX	A0A0D6IMI7	ABC transporter substrate-binding protein (Glutathione-binding protein gsiB)	gsiB_9 ERS451415_05411 I6G72_09620	gsiB_9	ERS451415_05411 I6G72_09620	521	Alcaligenes xylosoxydans xylosoxydans (Achromobacter xylosoxidans)	85698	76	>tr|A0A0D6IMI7|A0A0D6IMI7_ALCXX ABC transporter substrate-binding protein OS=Alcaligenes xylosoxydans xylosoxydans OX=85698 GN=gsiB_9 PE=4 SV=1	34	34	0	521	57.2	7.53	34	1.38419e+07	1.59648e+07	4.98004e+06	5.38063e+06	2.45266e+07	1.93618e+07	3.39469e+07	1.0067e+07	5.01371e+06	3.46601e+06	73919.3	1.91824e+06	2.6316e+07	1.9162e+07	2.66067e+07	5.06785e+07	2.48263e+07	2.22035e+07	3.06417e+06	1.92262e+06	131771	2.34711e+07	1.64673e+07	1.13384e+07	481625	1.73956e+06	21256.4	62504.8	204749	2.11071e+06	1.78693e+07	5.47166e+06
A0A0D6HD71_ALCXX	A0A0D6HD71	oligopeptidase A (EC 3.4.24.70)	prlC ERS451415_02396 I6G72_24770	prlC	ERS451415_02396 I6G72_24770	688	Alcaligenes xylosoxydans xylosoxydans (Achromobacter xylosoxidans)	85698	57	>tr|A0A0D6HD71|A0A0D6HD71_ALCXX M3 family metallopeptidase OS=Alcaligenes xylosoxydans xylosoxydans OX=85698 GN=prlC PE=3 SV=1	27	27	0	688	76.1	5.38	27	2.00955e+07	1.33255e+07	1.65564e+06	765618	453372	2.34128e+07	3.27157e+07	211678	4.91416e+06	3.61338e+06	72916.1	387031	308506	1.01842e+07	1.94745e+07	1.34998e+06	2.29239e+07	1.63014e+07	2.42862e+06	1.67262e+06	1.27252e+06	8.39045e+06	4.34112e+06	374955	719558	2.77498e+06		23210.7	147554	425737	3.5385e+06	138942
A0A0D6GTW3_ALCXX	A0A0D6GTW3	50S ribosomal subunit assembly factor BipA (EC 3.6.5.-) (GTP-binding protein BipA)	typA bipA ERS369984_04532 ERS451415_01683 I6G72_28375	typA	ERS369984_04532 ERS451415_01683 I6G72_28375	607	Alcaligenes xylosoxydans xylosoxydans (Achromobacter xylosoxidans)	85698	66	>tr|A0A0D6GTW3|A0A0D6GTW3_ALCXX 50S ribosomal subunit assembly factor BipA OS=Alcaligenes xylosoxydans xylosoxydans OX=85698 GN=typA PE=3 SV=1	31	31	0	607	67.5	5.44	31	2.17866e+07	1.62568e+07	2.14889e+06	1.07085e+06	1.49428e+06	2.76206e+07	3.4442e+07	3.43285e+06	6.54059e+06	4.12985e+06	133444	668633	1.88864e+06	1.02676e+07	2.57769e+07	2.9691e+07	2.67677e+07	2.05495e+07	3.20077e+06	1.6727e+06	1.36684e+06	8.9274e+06	3.12644e+06	1.87721e+06	1.18029e+06	4.47211e+06	2785.29	29611.8	414219	120842	2.43155e+06	1.38751e+06
A0A0D6ILZ5_ALCXX	A0A0D6ILZ5	50S ribosomal protein L25 (General stress protein CTC)	rplY ctc AL520_10780 ERS369984_02027 ERS451415_05362 I6G72_09860	rplY	AL520_10780 ERS369984_02027 ERS451415_05362 I6G72_09860	204	Alcaligenes xylosoxydans xylosoxydans (Achromobacter xylosoxidans)	85698	71	>tr|A0A0D6ILZ5|A0A0D6ILZ5_ALCXX 50S ribosomal protein L25 OS=Alcaligenes xylosoxydans xylosoxydans OX=85698 GN=rplY PE=3 SV=1	13	13	0	204	21.7	6.8	13	1.16431e+08	8.5869e+07	2.61746e+07	1.26647e+07	4.2407e+07	9.06409e+07	9.68825e+07	4.05177e+06	4.58125e+07	2.59344e+07	716392	7.17995e+06	2.91891e+07	5.09325e+07	9.90271e+07	2.39805e+07	1.42317e+08	1.04814e+08	2.41724e+07	9.33146e+06	5.33751e+07	3.70099e+07	1.88968e+07	1.35846e+06	3.28229e+06	1.56215e+07		15580.1	3.99984e+07	2.0697e+06	1.18975e+07	1.11523e+06
A0A0D6IHH9_ALCXX	A0A0D6IHH9	Phosphoglycerate kinase (EC 2.7.2.3)	pgk ERS369984_02466 ERS451415_04958 I6G72_11870	pgk	ERS369984_02466 ERS451415_04958 I6G72_11870	397	Alcaligenes xylosoxydans xylosoxydans (Achromobacter xylosoxidans)	85698	75	>tr|A0A0D6IHH9|A0A0D6IHH9_ALCXX Phosphoglycerate kinase OS=Alcaligenes xylosoxydans xylosoxydans OX=85698 GN=pgk PE=3 SV=1	22	22	0	397	41.3	5.12	22	4.28633e+07	3.3048e+07	1.48893e+06	1.56271e+06	411556	5.34471e+07	6.32082e+07	538297	1.28658e+07	1.10242e+07	183712	921578	207312	2.4392e+07	5.24626e+07	3.15451e+06	4.88848e+07	4.07256e+07	2.79583e+06	830753	43737.4	1.42252e+07	8.90966e+06	351507	2.74875e+06	1.05119e+07	10634.6	160136	28915.1	1.54155e+06	1.19034e+07	36071.5
A0A0D6INY3_ALCXX	A0A0D6INY3	Methionine--tRNA ligase (EC 6.1.1.10) (Methionyl-tRNA synthetase) (MetRS)	metG ERS451415_05434 I6G72_09480	metG	ERS451415_05434 I6G72_09480	688	Alcaligenes xylosoxydans xylosoxydans (Achromobacter xylosoxidans)	85698	69	>tr|A0A0D6INY3|A0A0D6INY3_ALCXX Methionine--tRNA ligase OS=Alcaligenes xylosoxydans xylosoxydans OX=85698 GN=metG PE=3 SV=1	34	34	0	688	75.9	5.96	34	2.9514e+07	2.28102e+07	9.07057e+06	4.77595e+06	287238	2.9476e+07	3.68687e+07	302778	1.15196e+07	7.9652e+06	176320	2.22491e+06	157328	1.46399e+07	2.89005e+07	846747	3.12895e+07	2.28321e+07	6.24989e+06	2.29701e+06	312447	1.19215e+07	5.3574e+06	591606	1.23851e+06	4.11269e+06	15057.4	49658.9	1.78895e+06	499213	3.12874e+06	93543.6
A0A0D6G1M7_ALCXX	A0A0D6G1M7	Fumarate hydratase class I (EC 4.2.1.2)	fumB ERS451415_00885 I6G72_00990	fumB	ERS451415_00885 I6G72_00990	507	Alcaligenes xylosoxydans xylosoxydans (Achromobacter xylosoxidans)	85698	73	>tr|A0A0D6G1M7|A0A0D6G1M7_ALCXX Fumarate hydratase class I OS=Alcaligenes xylosoxydans xylosoxydans OX=85698 GN=fumB PE=3 SV=1	29	29	0	507	55.2	6.42	28	1.77451e+07	1.12405e+07	3.14486e+06	1.71174e+06	1.56414e+06	1.87816e+07	1.93426e+07	732881	1.23191e+07	8.98944e+06	272498	1.32919e+06	1.0156e+06	2.10737e+07	5.02552e+07	2.76183e+06	3.55856e+07	2.64912e+07	5.34506e+06	2.01992e+06	1.15436e+06	1.14973e+07	3.26357e+06	371295	2.32399e+06	7.82498e+06		27561.5	432376	393239	3.56977e+06	229778
A0A0D6IE94_ALCXX	A0A0D6IE94	ABC transporter substrate-binding protein (Glycine betaine-binding periplasmic protein) (Glycine/betaine ABC transporter substrate-binding protein)	proX_2 proX AL504_26695 ERS369984_05687 ERS451415_04682 I6G72_13275	proX_2	AL504_26695 ERS369984_05687 ERS451415_04682 I6G72_13275	333	Alcaligenes xylosoxydans xylosoxydans (Achromobacter xylosoxidans)	85698	73	>tr|A0A0D6IE94|A0A0D6IE94_ALCXX ABC transporter substrate-binding protein OS=Alcaligenes xylosoxydans xylosoxydans OX=85698 GN=proX_2 PE=4 SV=1	18	18	0	333	36.9	6.07	18	417633	578553	225280	108689	96027.4	1.99975e+07	6.09257e+07	2.77375e+06	531973	174905	113082	143077	54125.3	1.64076e+07	4.88079e+07	1.60278e+07	3.91609e+07	4.54304e+07	4.50729e+06	3.43458e+06	78372.6	2.10619e+08	1.25013e+08	2.95384e+06	2.35075e+06	1.02047e+07	5002.64	17974.1	71979.4	7.45434e+06	1.25317e+08	2.4002e+06
A0A0D6FM64_ALCXX	A0A0D6FM64	DUF1254 domain-containing protein (Uncharacterized conserved protein)	ERS451415_00398 I6G72_03440		ERS451415_00398 I6G72_03440	517	Alcaligenes xylosoxydans xylosoxydans (Achromobacter xylosoxidans)	85698	60	>tr|A0A0D6FM64|A0A0D6FM64_ALCXX DUF1254 domain-containing protein OS=Alcaligenes xylosoxydans xylosoxydans OX=85698 GN=ERS451415_00398 PE=4 SV=1	24	24	0	517	55.7	7.62	24	1.17631e+07	1.01595e+07	2.32272e+06	1.33949e+06	5.14304e+06	3.56301e+07	5.00972e+07	4.11407e+06	5.11364e+06	2.90334e+06	160179	530083	1.19648e+06	1.34758e+07	3.54773e+07	1.25168e+07	4.29272e+06	3.10893e+06	850415	242250	3.26639e+06	1.28027e+06	412217	121559	112364	596210	2661.65		211581	106118	1.20961e+06	74553.8
A0A0D6IQ74_ALCXX	A0A0D6IQ74	Dihydroxy-acid dehydratase (DAD) (EC 4.2.1.9)	ilvD_5 ilvD ERS451415_05629 I6G72_08515	ilvD_5	ERS451415_05629 I6G72_08515	621	Alcaligenes xylosoxydans xylosoxydans (Achromobacter xylosoxidans)	85698	57	>tr|A0A0D6IQ74|A0A0D6IQ74_ALCXX Dihydroxy-acid dehydratase OS=Alcaligenes xylosoxydans xylosoxydans OX=85698 GN=ilvD_5 PE=3 SV=1	26	26	0	621	65.5	6.18	26	2.66048e+07	1.95049e+07	3.38329e+06	1.61547e+06	5.65167e+06	2.48786e+07	3.13187e+07	205007	1.38721e+07	1.24017e+07	214478	1.42314e+06	8.82192e+06	1.70047e+07	3.44247e+07	6.19957e+06	3.12758e+07	2.23489e+07	5.71069e+06	2.12411e+06	9.00728e+06	9.5363e+06	2.72343e+06	1.22211e+07	1.33603e+06	3.71154e+06	278155	750364	8.81216e+06	178596	1.34193e+06	1.17018e+07
A0A0D6GNB5_ALCXX	A0A0D6GNB5	CTP synthase (EC 6.3.4.2) (Cytidine 5'-triphosphate synthase) (Cytidine triphosphate synthetase) (CTP synthetase) (CTPS) (UTP--ammonia ligase)	pyrG AL520_28800 BIZ92_16200 ERS451415_01508 I6G72_29245	pyrG	AL520_28800 BIZ92_16200 ERS451415_01508 I6G72_29245	550	Alcaligenes xylosoxydans xylosoxydans (Achromobacter xylosoxidans)	85698	69	>tr|A0A0D6GNB5|A0A0D6GNB5_ALCXX CTP synthase OS=Alcaligenes xylosoxydans xylosoxydans OX=85698 GN=pyrG PE=3 SV=1	24	24	0	550	60.5	6.18	24	4.14799e+07	2.90932e+07	3.46206e+06	1.95483e+06	403994	4.06842e+07	4.90862e+07	600626	1.06131e+07	6.58891e+06	148395	1.03419e+06	452453	1.65688e+07	4.13883e+07	2.89519e+06	2.57205e+07	1.90813e+07	2.73597e+06	1.2117e+06	820085	4.3177e+06	1.48847e+06	539854	747453	2.68046e+06		213070		96675.5	1.93886e+06	490266
A0A0D6G445_ALCXX	A0A0D6G445	Excinuclease ABC subunit A (Excinuclease ABC subunit UvrA)	uvrA_1 uvrA ERS451415_00961 I6G72_00590	uvrA_1	ERS451415_00961 I6G72_00590	1919	Alcaligenes xylosoxydans xylosoxydans (Achromobacter xylosoxidans)	85698	37	>tr|A0A0D6G445|A0A0D6G445_ALCXX Excinuclease ABC subunit A OS=Alcaligenes xylosoxydans xylosoxydans OX=85698 GN=uvrA_1 PE=4 SV=1	50	49	0	1919	209.7	6.93	49	1.01787e+07	6.13613e+06	4.13791e+06	1.96045e+06	3.45568e+06	7.44068e+06	8.83804e+06	2.36094e+06	3.75212e+06	2.236e+06	344067	1.04291e+06	2.85361e+06	4.01467e+06	7.48398e+06	4.02244e+06	1.11149e+07	8.89008e+06	2.64109e+06	1.11732e+06	3.10582e+06	1.49179e+06	742289	1.52427e+06	330472	627237	296954	347179	1.71565e+06	747844	8.84848e+06	1.09805e+06
A0A0D6G5Z5_ALCXX	A0A0D6G5Z5	Bifunctional purine biosynthesis protein PurH [Includes: Phosphoribosylaminoimidazolecarboxamide formyltransferase (EC 2.1.2.3) (AICAR transformylase); IMP cyclohydrolase (EC 3.5.4.10) (ATIC) (IMP synthase) (Inosinicase)]	purH BIZ92_13555 ERS451415_01011 I6G72_00340	purH	BIZ92_13555 ERS451415_01011 I6G72_00340	529	Alcaligenes xylosoxydans xylosoxydans (Achromobacter xylosoxidans)	85698	62	>tr|A0A0D6G5Z5|A0A0D6G5Z5_ALCXX Bifunctional purine biosynthesis protein PurH OS=Alcaligenes xylosoxydans xylosoxydans OX=85698 GN=purH PE=3 SV=1	23	23	0	529	55.6	6.23	23	2.83164e+07	2.22059e+07	3.64631e+06	1.76166e+06	55676.1	3.56771e+07	4.15127e+07	1.62528e+06	1.11363e+07	1.20836e+07	135127	849698	41289.3	1.49564e+07	3.35965e+07	1.11614e+07	3.64886e+07	2.36751e+07	3.13009e+06	1.36728e+06	296256	1.4032e+07	5.89742e+06	927386	1.3583e+06	5.25733e+06	2474.64	76444.1	3.5951e+07	212268	3.51331e+06	7904.83
A0A0D6I3S6_ALCXX	A0A0D6I3S6	ATP-dependent Clp protease ATP-binding subunit ClpA	clpA BIZ92_30875 ERS369984_00541 ERS451415_03916 I6G72_17115	clpA	BIZ92_30875 ERS369984_00541 ERS451415_03916 I6G72_17115	769	Alcaligenes xylosoxydans xylosoxydans (Achromobacter xylosoxidans)	85698	65	>tr|A0A0D6I3S6|A0A0D6I3S6_ALCXX ATP-dependent Clp protease ATP-binding subunit ClpA OS=Alcaligenes xylosoxydans xylosoxydans OX=85698 GN=clpA PE=3 SV=1	34	34	0	769	84.4	6.37	34	1.21866e+07	1.01993e+07	5.9289e+06	3.03976e+06	2.71471e+06	1.13196e+07	1.42139e+07	589469	5.08377e+06	2.56663e+06	64809.6	1.51515e+06	1.08407e+06	5.22354e+06	1.00252e+07	400244	1.35784e+07	1.10243e+07	4.10535e+06	1.31065e+06	1.04016e+06	2.8504e+06	1.15129e+06	186602	36851.5	195370		20424.8	616078	79211.2	910253	200848
A0A0D6GZK6_ALCXX	A0A0D6GZK6	Argininosuccinate synthase (EC 6.3.4.5) (Citrulline--aspartate ligase)	argG AL520_14760 BIZ92_10030 ERS369984_04042 ERS451415_01860 I6G72_27495	argG	AL520_14760 BIZ92_10030 ERS369984_04042 ERS451415_01860 I6G72_27495	446	Alcaligenes xylosoxydans xylosoxydans (Achromobacter xylosoxidans)	85698	72	>tr|A0A0D6GZK6|A0A0D6GZK6_ALCXX Argininosuccinate synthase OS=Alcaligenes xylosoxydans xylosoxydans OX=85698 GN=argG PE=3 SV=1	28	28	0	446	49.6	5.59	28	6.57507e+07	4.94769e+07	1.26428e+07	6.38315e+06	1.74469e+06	5.57519e+07	8.41241e+07	357938	2.20517e+07	1.55032e+07	320187	3.91977e+06	1.16891e+06	2.70753e+07	5.98442e+07	3.06307e+06	6.98818e+07	5.97659e+07	1.24265e+07	4.68499e+06	1.93544e+06	1.45775e+07	6.27155e+06	1.00952e+06	1.72893e+06	6.97875e+06	7713.8	18220.1	1.61864e+06	372188	6.81625e+06	1.70425e+06
A0A0D6H1Y0_ALCXX	A0A0D6H1Y0	Phosphoribosylamine--glycine ligase (EC 6.3.4.13) (GARS) (Glycinamide ribonucleotide synthetase) (Phosphoribosylglycinamide synthetase)	purD ERS451415_01921 I6G72_27175	purD	ERS451415_01921 I6G72_27175	435	Alcaligenes xylosoxydans xylosoxydans (Achromobacter xylosoxidans)	85698	80	>tr|A0A0D6H1Y0|A0A0D6H1Y0_ALCXX Phosphoribosylamine--glycine ligase OS=Alcaligenes xylosoxydans xylosoxydans OX=85698 GN=purD PE=3 SV=1	25	25	0	435	46.8	5.62	25	1.7831e+07	1.38989e+07	877600	430117	203583	2.46894e+07	2.59454e+07	161768	5.14485e+06	4.37155e+06	46331.1	291322	198870	1.05859e+07	1.93694e+07	491942	2.64892e+07	2.32142e+07	2.17763e+06	1.59504e+06	191858	1.24619e+07	4.88052e+06	235213	1.24137e+06	5.72997e+06			142391	716892	6.75972e+06	357226
A0A0D6HCE6_ALCXX	A0A0D6HCE6	Flagellar hook protein FlgE	flgE ERS451415_02432 I6G72_24590	flgE	ERS451415_02432 I6G72_24590	495	Alcaligenes xylosoxydans xylosoxydans (Achromobacter xylosoxidans)	85698	66	>tr|A0A0D6HCE6|A0A0D6HCE6_ALCXX Flagellar hook protein FlgE OS=Alcaligenes xylosoxydans xylosoxydans OX=85698 GN=flgE PE=3 SV=1	19	19	0	495	51	4.98	19	7.42932e+06	6.18599e+06	2.61106e+06	1.8044e+06	1.89704e+07	2.45981e+07	2.80807e+07	6.96562e+06	3.86905e+06	2.31094e+06	333100	2.25557e+06	6.8513e+06	1.41461e+07	2.66116e+07	3.68872e+07	1.14482e+07	1.21291e+07	1.27585e+07	3.09605e+07	3.53784e+07	6.31145e+07	6.88966e+07	8.91087e+06	2.94462e+06	3.62963e+06	55817.2	1.03468e+06	9.09258e+06	3.34242e+07	1.8922e+08	2.42461e+06
A0A0D6GTK1_ALCXX	A0A0D6GTK1	Benzaldehyde dehydrogenase [NAD(+)] (EC 1.2.1.28) (Phenylacetic acid degradation protein PaaN)	xylC paaN ERS451415_01653 I6G72_28525	xylC	ERS451415_01653 I6G72_28525	554	Alcaligenes xylosoxydans xylosoxydans (Achromobacter xylosoxidans)	85698	55	>tr|A0A0D6GTK1|A0A0D6GTK1_ALCXX Benzaldehyde dehydrogenase [NAD(+)] OS=Alcaligenes xylosoxydans xylosoxydans OX=85698 GN=xylC PE=4 SV=1	22	22	0	554	59.2	5.92	22	4.90126e+07	3.38818e+07	4.14304e+06	2.23129e+06	799774	5.39412e+07	6.6881e+07	135556	2.48171e+07	1.38038e+07	419933	2.17237e+06	797112	3.30756e+07	7.04705e+07	1321160	5.5793e+07	4.64491e+07	7.99675e+06	3.96827e+06	796294	1.43718e+07	6.27183e+06	550675	2.29836e+06	6.72642e+06	7896.29	160339	426241	1.01534e+06	7.16859e+06	174713
A0A0D6GTB6_ALCXX	A0A0D6GTB6	DNA polymerase I (EC 2.7.7.7)	polA ERS451415_01690 I6G72_28340	polA	ERS451415_01690 I6G72_28340	905	Alcaligenes xylosoxydans xylosoxydans (Achromobacter xylosoxidans)	85698	54	>tr|A0A0D6GTB6|A0A0D6GTB6_ALCXX DNA polymerase I OS=Alcaligenes xylosoxydans xylosoxydans OX=85698 GN=polA PE=3 SV=1	39	39	0	905	99.2	5.57	39	9.84937e+06	6.53597e+06	3.87433e+06	2.01607e+06	924033	7.58441e+06	1.00713e+07	1.08234e+06	4.16532e+06	2.82519e+06	61837.8	842411	542701	3.12441e+06	6.79081e+06	2.20466e+06	9.64131e+06	8.60249e+06	1.92349e+06	638117	768204	2.03044e+06	937415	461945	349463	1.01028e+06	3703.68	10821.7	317745	36651.1	1.03696e+06	162863
A0A0D6H6R3_ALCXX	A0A0D6H6R3	Phenylalanine--tRNA ligase beta subunit (EC 6.1.1.20) (Phenylalanyl-tRNA synthetase beta subunit) (PheRS)	pheT ERS451415_02081 I6G72_26350	pheT	ERS451415_02081 I6G72_26350	805	Alcaligenes xylosoxydans xylosoxydans (Achromobacter xylosoxidans)	85698	51	>tr|A0A0D6H6R3|A0A0D6H6R3_ALCXX Phenylalanine--tRNA ligase beta subunit OS=Alcaligenes xylosoxydans xylosoxydans OX=85698 GN=pheT PE=3 SV=1	30	30	0	805	87.7	5.88	30	2.44255e+07	1.94265e+07	7.30607e+06	3.6686e+06	2.14523e+06	2.62656e+07	3.15277e+07	267789	9.44804e+06	6.10494e+06	95159.4	1.82989e+06	3.71005e+06	1.21298e+07	2.63355e+07	2.53472e+06	3.04178e+07	2.15589e+07	5.10942e+06	2.2985e+06	2.49985e+06	1.02302e+07	4.11124e+06	981423	893857	2.74742e+06		27649.7	568353	134869	1.99821e+06	436670
A0A0D6FWD1_ALCXX	A0A0D6FWD1	PrkA family serine protein kinase	ERS451415_00689 I6G72_01985		ERS451415_00689 I6G72_01985	641	Alcaligenes xylosoxydans xylosoxydans (Achromobacter xylosoxidans)	85698	69	>tr|A0A0D6FWD1|A0A0D6FWD1_ALCXX PrkA family serine protein kinase OS=Alcaligenes xylosoxydans xylosoxydans OX=85698 GN=ERS451415_00689 PE=4 SV=1	36	36	0	641	73.6	5.9	36	1.26199e+07	9.23225e+06	2.01464e+06	1.04058e+06	2.84165e+06	2.81845e+07	3.72981e+07	273678	2.11454e+06	1.79129e+06	37929.8	338343	291733	8.3152e+06	1.82645e+07	2.33249e+06	1.1675e+07	7.81612e+06	1.05932e+06	443554	2.52833e+06	2.66699e+06	944969	266128	94021.5	937025	4279.12	6615.84	88629.6	93825.4	954281	228737
A0A0D6FTR7_ALCXX	A0A0D6FTR7	Biotin carboxylase (EC 6.3.4.14) (Acetyl-coenzyme A carboxylase biotin carboxylase subunit A)	accC_2 accC ERS451415_00635 I6G72_02250	accC_2	ERS451415_00635 I6G72_02250	448	Alcaligenes xylosoxydans xylosoxydans (Achromobacter xylosoxidans)	85698	63	>tr|A0A0D6FTR7|A0A0D6FTR7_ALCXX Biotin carboxylase OS=Alcaligenes xylosoxydans xylosoxydans OX=85698 GN=accC_2 PE=4 SV=1	21	21	0	448	49.6	6.42	21	6.85254e+07	4.50034e+07	9.99366e+06	5.37533e+06	3.28273e+06	3.73442e+07	4.17924e+07	1.60679e+06	1.7289e+07	1.0895e+07	249867	2.77369e+06	1.33004e+06	1.57415e+07	3.82165e+07	3.79508e+06	5.33338e+07	3.91291e+07	8.86026e+06	2.96752e+06	4.10014e+06	6.70305e+06	2.40345e+06	500542	1.48713e+06	4.03873e+06	95803.9	83249.3	1.27531e+06	569182	2.83913e+06	613994
A0A0D6GX73_ALCXX	A0A0D6GX73	Threonine synthase (EC 4.2.3.1)	thrC_2 ERS451415_01777 I6G72_27910	thrC_2	ERS451415_01777 I6G72_27910	469	Alcaligenes xylosoxydans xylosoxydans (Achromobacter xylosoxidans)	85698	74	>tr|A0A0D6GX73|A0A0D6GX73_ALCXX Threonine synthase OS=Alcaligenes xylosoxydans xylosoxydans OX=85698 GN=thrC_2 PE=3 SV=1	22	22	0	469	51.3	5.91	22	1.60101e+07	1.36747e+07	3.55683e+06	2.37145e+06	2.4406e+06	2.26358e+07	2.81339e+07	67345.9	4.93419e+06	3.65118e+06	201596	2.45501e+06	998109	9.74718e+06	2.14789e+07	638056	2.16195e+07	2.18958e+07	3.15876e+06	1.66988e+06	1.23001e+06	8.07016e+06	3.84924e+06	493243	893269	4.64801e+06	10028.7	41049.7	220542	396321	3.00624e+06	164166
A0A0D6IV31_ALCXX	A0A0D6IV31	Malate synthase G (EC 2.3.3.9)	glcB ERS451415_06079 I6G72_06115	glcB	ERS451415_06079 I6G72_06115	724	Alcaligenes xylosoxydans xylosoxydans (Achromobacter xylosoxidans)	85698	60	>tr|A0A0D6IV31|A0A0D6IV31_ALCXX Malate synthase G OS=Alcaligenes xylosoxydans xylosoxydans OX=85698 GN=glcB PE=3 SV=1	31	31	0	724	78.5	6.61	31	1.01663e+07	7.46656e+06	769106	440344	205551	1.96395e+07	2.43633e+07	686658	2.37582e+06	1.6547e+06	8633.07	157563	53472	6.21999e+06	1.40006e+07	601229	1.09702e+07	7.95082e+06	1.06322e+06	704794	117077	6.49295e+06	3.36313e+06	366959	276325	1.61517e+06		187940	13171.7	187446	2.5718e+06	29499.7
A0A0D6G221_ALCXX	A0A0D6G221	Pyruvate kinase (EC 2.7.1.40)	pykA pyk ERS451415_00873 I6G72_01050	pykA	ERS451415_00873 I6G72_01050	480	Alcaligenes xylosoxydans xylosoxydans (Achromobacter xylosoxidans)	85698	64	>tr|A0A0D6G221|A0A0D6G221_ALCXX Pyruvate kinase OS=Alcaligenes xylosoxydans xylosoxydans OX=85698 GN=pykA PE=3 SV=1	22	22	0	480	51.9	6.11	22	2.88382e+07	1.95387e+07	2.44307e+06	1.53454e+06	311885	2.35996e+07	3.24814e+07	264236	7.00842e+06	4.48924e+06	103545	747433	147839	9.83258e+06	2.1808e+07	484256	2.06288e+07	1.64315e+07	1.93081e+06	962090	290416	3.28156e+06	1.38352e+06	101131	720162	2.60432e+06		62964.2	18057	51918.6	641816	222597
A0A0D6GSV3_ALCXX	A0A0D6GSV3	Transcription termination/antitermination protein NusA	nusA AL520_27965 BIZ92_09135 ERS369984_04536 ERS451415_01679 I6G72_28395	nusA	AL520_27965 BIZ92_09135 ERS369984_04536 ERS451415_01679 I6G72_28395	492	Alcaligenes xylosoxydans xylosoxydans (Achromobacter xylosoxidans)	85698	47	>tr|A0A0D6GSV3|A0A0D6GSV3_ALCXX Transcription termination/antitermination protein NusA OS=Alcaligenes xylosoxydans xylosoxydans OX=85698 GN=nusA PE=3 SV=1	23	23	0	492	54.9	4.63	23	2.83195e+07	2.7428e+07	1.26638e+07	7.77946e+06	6.50262e+06	2.93363e+07	2.92017e+07	645513	1.51302e+07	1.30002e+07	140845	7.98977e+06	3.20028e+06	1.85991e+07	2.47359e+07	1.95396e+06	2.57942e+07	2.63588e+07	8.09705e+06	3.49512e+06	7.54928e+06	1.2363e+07	3.34646e+06	865050	1.0678e+06	2.69376e+06	31623	2247.04	3.0483e+06	245792	2.45528e+06	1.30641e+06
A0A0D6IF76_ALCXX	A0A0D6IF76	Acetyl-CoA C-acyltransferase family protein (Beta-ketothiolase BktB (EC 2.3.1.16))	bktB ERS451415_04665 I6G72_13360	bktB	ERS451415_04665 I6G72_13360	393	Alcaligenes xylosoxydans xylosoxydans (Achromobacter xylosoxidans)	85698	61	>tr|A0A0D6IF76|A0A0D6IF76_ALCXX Acetyl-CoA C-acyltransferase family protein OS=Alcaligenes xylosoxydans xylosoxydans OX=85698 GN=bktB PE=3 SV=1	21	21	0	393	40.7	6.8	21	2.53572e+07	2.28356e+07	5.20364e+06	2.04589e+06	961526	3.2499e+07	3.7846e+07	2.87707e+06	1.08883e+07	9.64476e+06	178811	963220	442036	1.42525e+07	2.61329e+07	1.80101e+07	2.1115e+07	1.63991e+07	4.49336e+06	1.47791e+06	424556	8.88822e+06	3.09097e+06	1.04732e+06	2.44436e+06	2.84092e+06		120307	184006	327995	2.45129e+06	233967
A0A0D6I3V7_ALCXX	A0A0D6I3V7	3-oxoadipyl-CoA thiolase (EC 2.3.1.174)	pcaF_2 pcaF ERS369984_00535 ERS451415_03922 I6G72_17085	pcaF_2	ERS369984_00535 ERS451415_03922 I6G72_17085	401	Alcaligenes xylosoxydans xylosoxydans (Achromobacter xylosoxidans)	85698	72	>tr|A0A0D6I3V7|A0A0D6I3V7_ALCXX 3-oxoadipyl-CoA thiolase OS=Alcaligenes xylosoxydans xylosoxydans OX=85698 GN=pcaF_2 PE=3 SV=1	20	20	0	401	41.7	7.02	19	2.14238e+07	1.73297e+07	8.64289e+06	3.45807e+06	973366	2.28521e+07	2.79508e+07	786065	1.60441e+07	1.43124e+07	567779	2.1338e+06	724419	1.37297e+07	2.57461e+07	4.6254e+06	3.40829e+07	2.86827e+07	7.11456e+06	2.62013e+06	306631	1.46468e+07	7.92153e+06	909942	2.89e+06	7.91713e+06	4331.57	19331.3	187987	1.77043e+06	8.07453e+06	408386
A0A0D6INK9_ALCXX	A0A0D6INK9	aconitate hydratase (EC 4.2.1.3)	acnA acnD ERS451415_05484 I6G72_09240	acnA	ERS451415_05484 I6G72_09240	872	Alcaligenes xylosoxydans xylosoxydans (Achromobacter xylosoxidans)	85698	58	>tr|A0A0D6INK9|A0A0D6INK9_ALCXX Aconitate hydratase OS=Alcaligenes xylosoxydans xylosoxydans OX=85698 GN=acnA PE=3 SV=1	35	35	0	872	95.3	5.85	35	9.80308e+06	6.40442e+06	1.03052e+06	461513	96461.8	1.25145e+07	1.60944e+07	182545	3.4294e+06	2.40931e+06	17108.8	300632	195641	6.19753e+06	1.61725e+07	2.00561e+06	1.05368e+07	8.27103e+06	1.34219e+06	599013	668197	3.76169e+06	1.70273e+06	991472	448239	1.80686e+06		17708.3	68380.1	329189	4.6542e+06	439773
A0A0D6I2C8_ALCXX	A0A0D6I2C8	Lysine--tRNA ligase (EC 6.1.1.6) (Lysyl-tRNA synthetase) (LysRS)	lysS ERS451415_03717 I6G72_18100	lysS	ERS451415_03717 I6G72_18100	507	Alcaligenes xylosoxydans xylosoxydans (Achromobacter xylosoxidans)	85698	65	>tr|A0A0D6I2C8|A0A0D6I2C8_ALCXX Lysine--tRNA ligase OS=Alcaligenes xylosoxydans xylosoxydans OX=85698 GN=lysS PE=3 SV=1	30	30	0	507	56.8	5.36	30	3.67933e+07	3.16892e+07	7.66564e+06	3.56479e+06	2.19933e+06	4.40402e+07	5.65628e+07	2.09278e+06	1.33497e+07	8.6788e+06	97830.7	2.16097e+06	1.14474e+06	2.27731e+07	41452519	2.65316e+06	4.10248e+07	3.00671e+07	5.89329e+06	1.81805e+06	2.85746e+06	1.64225e+07	6.31087e+06	708702	1.1289e+06	4.45906e+06		32808.6	1.34036e+06	547499	4.5927e+06	662041
A0A0D6ITL4_ALCXX	A0A0D6ITL4	Glutamyl-tRNA(Gln) amidotransferase subunit A (Glu-ADT subunit A) (EC 6.3.5.7)	gatA_11 gatA ERS451415_05920 I6G72_06965	gatA_11	ERS451415_05920 I6G72_06965	513	Alcaligenes xylosoxydans xylosoxydans (Achromobacter xylosoxidans)	85698	64	>tr|A0A0D6ITL4|A0A0D6ITL4_ALCXX Glutamyl-tRNA(Gln) amidotransferase subunit A OS=Alcaligenes xylosoxydans xylosoxydans OX=85698 GN=gatA_11 PE=3 SV=1	22	22	0	513	53.4	5.8	22	3.11259e+07	2.06986e+07	3.92134e+06	1.90411e+06	277401	2.41406e+07	3.33214e+07	408982	8.62596e+06	5.90145e+06	112361	1.21404e+06	60305.3	1.17011e+07	2.5895e+07	1.11816e+06	3.18991e+07	2.59608e+07	4.36626e+06	2.10561e+06	126663	1.81322e+07	8.61701e+06	40548.9	1.56669e+06	4.97812e+06	6322.86	15729.3	22569.8	1.04502e+06	1.69953e+07	61198.4
A0A0D6ITW0_ALCXX	A0A0D6ITW0	Copper chaperone PCu(A)C (Uncharacterized protein conserved in bacteria)	ERS451415_05926 I6G72_06930		ERS451415_05926 I6G72_06930	163	Alcaligenes xylosoxydans xylosoxydans (Achromobacter xylosoxidans)	85698	79	>tr|A0A0D6ITW0|A0A0D6ITW0_ALCXX Copper chaperone PCu(A)C OS=Alcaligenes xylosoxydans xylosoxydans OX=85698 GN=ERS451415_05926 PE=4 SV=1	11	11	0	163	17.2	7.12	11	178883	321516	136967	208551	560229	3.64343e+06	1.3346e+07	1.0365e+08	174113	110489	19900.3	126919	357017	8.59008e+06	9.23092e+06	2.07813e+08	2.03985e+07	2.52069e+07	3.86712e+06	3.41585e+06	833204	6.31265e+08	3.34093e+08	5.3344e+08	1.38711e+06	8.97557e+06	16203.9	167880	927976	6.58816e+07	8.67465e+08	3.22479e+08
A0A0D6IBE9_ALCXX	A0A0D6IBE9	Peptidase (Uncharacterized iron-regulated protein)	ERS451415_04457 I6G72_14400		ERS451415_04457 I6G72_14400	432	Alcaligenes xylosoxydans xylosoxydans (Achromobacter xylosoxidans)	85698	60	>tr|A0A0D6IBE9|A0A0D6IBE9_ALCXX Peptidase OS=Alcaligenes xylosoxydans xylosoxydans OX=85698 GN=ERS451415_04457 PE=4 SV=1	21	21	0	432	46.7	5.16	21	4.98914e+06	6.325e+06	787388	589788	2.13443e+06	5.43588e+07	1.09628e+08	5.16122e+07	1.85822e+06	3.01851e+06	42391.6	375997	634891	1.3034e+07	2.1011e+07	3.71213e+07	2.37859e+07	2.53294e+07	2.78145e+06	2.59852e+06	2.8241e+06	6.09959e+07	3.0171e+07	5.11913e+07	341696	1.96934e+06	3479.62	11687.6	90873	2.62493e+06	1.48929e+07	4.80332e+06
A0A0D6GJY1_ALCXX	A0A0D6GJY1	DNA ligase (EC 6.5.1.2) (Polydeoxyribonucleotide synthase [NAD(+)])	ligA ERS369984_05939 ERS451415_01402 I6G72_29775	ligA	ERS369984_05939 ERS451415_01402 I6G72_29775	699	Alcaligenes xylosoxydans xylosoxydans (Achromobacter xylosoxidans)	85698	66	>tr|A0A0D6GJY1|A0A0D6GJY1_ALCXX DNA ligase OS=Alcaligenes xylosoxydans xylosoxydans OX=85698 GN=ligA PE=3 SV=1	36	36	0	699	75	6.21	36	1.79833e+07	1.23806e+07	2.28001e+06	1.34182e+06	1.12156e+06	1.60931e+07	2.06367e+07	122958	6.36281e+06	4.92927e+06	76664.3	790136	544121	7.37316e+06	1.75112e+07	1.39404e+06	9.90751e+06	8.10784e+06	1.22985e+06	446214	375805	1.67074e+06	530504	166096	470818	1.8067e+06			363623	15633.2	409798
A0A0D6FVB2_ALCXX	A0A0D6FVB2	Serine hydroxymethyltransferase (SHMT) (Serine methylase) (EC 2.1.2.1)	glyA2 glyA BIZ92_17175 ERS369984_04753 ERS451415_00682 I6G72_02020	glyA2	BIZ92_17175 ERS369984_04753 ERS451415_00682 I6G72_02020	416	Alcaligenes xylosoxydans xylosoxydans (Achromobacter xylosoxidans)	85698	68	>tr|A0A0D6FVB2|A0A0D6FVB2_ALCXX Serine hydroxymethyltransferase OS=Alcaligenes xylosoxydans xylosoxydans OX=85698 GN=glyA2 PE=3 SV=1	22	22	0	416	44.9	6.81	22	8.65075e+07	6.7394e+07	7.45203e+06	4.54587e+06	1.04907e+06	1.28306e+08	1.70866e+08	1.2619e+06	2.25475e+07	1.7011e+07	258739	2.16943e+06	666994	5.20259e+07	1.11753e+08	8.50627e+06	9.912e+07	7.6853e+07	1.00553e+07	5.96228e+06	409698	4.12126e+07	1.97837e+07	529775	3.62428e+06	1.49152e+07	3899.4	403998	127586	1.4502e+06	1.6194e+07	370758
A0A0D6G567_ALCXX	A0A0D6G567	Glutamine--tRNA ligase (EC 6.1.1.18) (Glutaminyl-tRNA synthetase) (GlnRS)	glnS ERS451415_00999 I6G72_00400	glnS	ERS451415_00999 I6G72_00400	588	Alcaligenes xylosoxydans xylosoxydans (Achromobacter xylosoxidans)	85698	64	>tr|A0A0D6G567|A0A0D6G567_ALCXX Glutamine--tRNA ligase OS=Alcaligenes xylosoxydans xylosoxydans OX=85698 GN=glnS PE=3 SV=1	32	32	0	588	66.5	6.01	32	1.8402e+07	1.51562e+07	7.18955e+06	3.30714e+06	7.21546e+06	2.08372e+07	2.32559e+07	1.47693e+06	8.33732e+06	5.28859e+06	92983.4	1.20262e+06	2.5928e+06	1.15721e+07	2.57189e+07	3.68605e+06	2.45116e+07	1.66738e+07	5.304e+06	2.29256e+06	7.13121e+06	1.08949e+07	8.24254e+06	2.00654e+06	1.22227e+06	2.86947e+06	8505.35	44444.1	4.86344e+06	2.23699e+06	1.40572e+07	951834
A0A0D6HW78_ALCXX	A0A0D6HW78	2-hydroxypropyl-CoM lyase (EC 4.4.1.23) (Methionine synthase (EC 2.1.1.13))	xecA1 ERS451415_03376 I6G72_19835	xecA1	ERS451415_03376 I6G72_19835	342	Alcaligenes xylosoxydans xylosoxydans (Achromobacter xylosoxidans)	85698	73	>tr|A0A0D6HW78|A0A0D6HW78_ALCXX 2-hydroxypropyl-CoM lyase OS=Alcaligenes xylosoxydans xylosoxydans OX=85698 GN=xecA1 PE=4 SV=1	23	23	0	342	38.6	5.73	23	8.05069e+07	5.36155e+07	6.36304e+06	4.06701e+06	2.44802e+06	9.10991e+07	1.2351e+08	1.3969e+07	2.18035e+07	1.87229e+07	318966	2.65418e+06	1.46672e+06	4.46899e+07	9.36156e+07	1.63037e+07	8.29073e+07	7.27983e+07	1.35508e+07	7.22274e+06	4.80912e+06	8.2461e+07	3.82584e+07	4.66715e+06	1.59517e+06	9.78772e+06	186162	407461	2.8301e+06	3.55598e+06	4.02054e+07	1.0941e+07
A0A0D6FZV5_ALCXX	A0A0D6FZV5	Cell division protein FtsZ	ftsZ AL520_02200 ERS451415_00810 I6G72_01365	ftsZ	AL520_02200 ERS451415_00810 I6G72_01365	394	Alcaligenes xylosoxydans xylosoxydans (Achromobacter xylosoxidans)	85698	75	>tr|A0A0D6FZV5|A0A0D6FZV5_ALCXX Cell division protein FtsZ OS=Alcaligenes xylosoxydans xylosoxydans OX=85698 GN=ftsZ PE=3 SV=1	19	19	0	394	41.4	5.22	19	2.41296e+07	1.71397e+07	2.4316e+06	1.05399e+06	2.08815e+06	3.94657e+07	3.84345e+07	396658	6.12558e+06	3.94137e+06	259510	1.06772e+06	1.55072e+06	1.0695e+07	2.46282e+07	1.90562e+06	2.01384e+07	1.8323e+07	2.6146e+06	1.16155e+06	1.07052e+06	3.88281e+06	823653	225090	426361	2.16176e+06	5416.56	172209	904434	12779.6	910643	45092.5
A0A0D6GQ04_ALCXX	A0A0D6GQ04	Iron transporter (Pathogen-specific membrane antigen)	tpd AL520_28515 BIZ92_24090 ERS369984_04648 ERS451415_01565 I6G72_28960	tpd	AL520_28515 BIZ92_24090 ERS369984_04648 ERS451415_01565 I6G72_28960	178	Alcaligenes xylosoxydans xylosoxydans (Achromobacter xylosoxidans)	85698	80	>tr|A0A0D6GQ04|A0A0D6GQ04_ALCXX Iron transporter OS=Alcaligenes xylosoxydans xylosoxydans OX=85698 GN=tpd PE=3 SV=1	14	14	0	178	19.5	6.1	14	6.88977e+06	8.61447e+06	1.26942e+06	539235	1.16365e+06	2.22532e+07	4.65773e+07	1.05732e+08	3.39416e+06	2.56736e+06	53343.5	327488	575357	8.49068e+06	1.64373e+07	1.07451e+08	2.73556e+07	2.61152e+07	5.63146e+06	2.84067e+06	4.89838e+06	1.38179e+08	6.74428e+07	2.96159e+08	503555	2.23608e+06	3406.91	61764.9	913224	2.51386e+06	3.09618e+07	1.33759e+07
A0A0D6GKK6_ALCXX	A0A0D6GKK6	Periplasmic serine endoprotease DegP-like (EC 3.4.21.107)	mucD_1 mucD_2 ERS369984_05882 ERS451415_01459 I6G72_29490	mucD_1	ERS369984_05882 ERS451415_01459 I6G72_29490	496	Alcaligenes xylosoxydans xylosoxydans (Achromobacter xylosoxidans)	85698	65	>tr|A0A0D6GKK6|A0A0D6GKK6_ALCXX Periplasmic serine endoprotease DegP-like OS=Alcaligenes xylosoxydans xylosoxydans OX=85698 GN=mucD_1 PE=3 SV=1	31	31	0	496	51.9	8.56	31	1.6236e+07	1.72969e+07	2.58967e+07	1.06744e+07	4.03603e+07	3.39772e+07	4.90955e+07	1.11476e+07	1.49844e+07	8.87458e+06	2.06656e+06	1.29658e+07	2.51417e+07	2.93114e+07	3.79381e+07	5.36311e+07	1.45871e+07	1.05751e+07	1.24341e+07	4.29477e+06	2.05652e+07	1.09423e+07	7.49516e+06	1.44592e+07	947476	2.40796e+06	11089.3	52727.6	1.02181e+07	1.45754e+06	9.15838e+06	1.16708e+07
A0A0D6GC97_ALCXX	A0A0D6GC97	Isocitrate dehydrogenase [NADP] (EC 1.1.1.42)	icd_1 icd icd_2 BIZ92_14750 ERS369984_05119 ERS451415_01224 I6G72_30665	icd_1	BIZ92_14750 ERS369984_05119 ERS451415_01224 I6G72_30665	418	Alcaligenes xylosoxydans xylosoxydans (Achromobacter xylosoxidans)	85698	66	>tr|A0A0D6GC97|A0A0D6GC97_ALCXX Isocitrate dehydrogenase [NADP] OS=Alcaligenes xylosoxydans xylosoxydans OX=85698 GN=icd_1 PE=4 SV=1	27	27	0	418	45.9	6.46	27	7.68712e+07	5.62576e+07	7.82894e+06	4.71435e+06	2.14214e+06	8.74553e+07	1.028e+08	4.475e+06	1.84921e+07	1.32755e+07	157800	1.76862e+06	726129	2.83966e+07	7.5918e+07	2.38921e+07	7.79088e+07	5.51128e+07	9.24395e+06	6.23927e+06	797599	1.72255e+07	7.31172e+06	4.83888e+06	1.94062e+06	6.14707e+06	6245.05	82634.7	64390.3	957736	1.64726e+07	2.55661e+06
A0A0D6FLA3_ALCXX	A0A0D6FLA3	Anthranilate synthase component 1 (EC 4.1.3.27)	trpE AL520_04570 BIZ92_05240 ERS369984_05354 ERS451415_00366 I6G72_03595	trpE	AL520_04570 BIZ92_05240 ERS369984_05354 ERS451415_00366 I6G72_03595	506	Alcaligenes xylosoxydans xylosoxydans (Achromobacter xylosoxidans)	85698	68	>tr|A0A0D6FLA3|A0A0D6FLA3_ALCXX Anthranilate synthase component 1 OS=Alcaligenes xylosoxydans xylosoxydans OX=85698 GN=trpE PE=3 SV=1	27	27	0	506	55.3	6.38	27	2.51776e+07	1.67612e+07	1.04889e+07	7.7985e+06	2.16342e+07	2.60793e+07	4.1982e+07	1.09349e+06	8.10933e+06	7.46129e+06	1.7268e+06	2.96043e+06	2.55122e+06	1.81364e+07	2.74393e+07	1.82671e+07	3.58228e+07	4.09581e+07	1.69446e+07	1.29368e+07	1.08442e+07	2.2732e+07	5.70238e+06	1.1223e+06	5.11119e+06	1.43394e+07	34051.8	149407	158293	3.17085e+07	1.56223e+07	9.93565e+06
A0A0D6IV02_ALCXX	A0A0D6IV02	2-aminoadipate transaminase (EC 2.6.1.39) (PLP-dependent aminotransferase family protein)	lysN_5 lysN_2 ERS369984_03166 ERS451415_06073 I6G72_06145	lysN_5	ERS369984_03166 ERS451415_06073 I6G72_06145	400	Alcaligenes xylosoxydans xylosoxydans (Achromobacter xylosoxidans)	85698	83	>tr|A0A0D6IV02|A0A0D6IV02_ALCXX 2-aminoadipate transaminase OS=Alcaligenes xylosoxydans xylosoxydans OX=85698 GN=lysN_5 PE=4 SV=1	21	21	0	400	43.3	5.83	21	4.42084e+07	3.529e+07	2.6246e+06	1.85692e+06	964083	5.51124e+07	5.94651e+07	486181	1.47839e+07	1.1533e+07	159873	1.49605e+06	384642	2.21076e+07	5.3924e+07	4.83095e+06	4.36533e+07	3.63924e+07	4.26031e+06	2.51093e+06	401075	8.27041e+06	2.32201e+06	239437	1.86932e+06	6.76785e+06		127507	156971	462338	3.44616e+06	50512.8
A0A0D6IAH6_ALCXX	A0A0D6IAH6	Cysteine--tRNA ligase (EC 6.1.1.16) (Cysteinyl-tRNA synthetase) (CysRS)	cysS ERS369984_05765 ERS451415_04434 I6G72_14515	cysS	ERS369984_05765 ERS451415_04434 I6G72_14515	484	Alcaligenes xylosoxydans xylosoxydans (Achromobacter xylosoxidans)	85698	63	>tr|A0A0D6IAH6|A0A0D6IAH6_ALCXX Cysteine--tRNA ligase OS=Alcaligenes xylosoxydans xylosoxydans OX=85698 GN=cysS PE=3 SV=1	23	23	0	484	53.2	5.71	23	1.66697e+07	1.14349e+07	1.39219e+06	820977	238574	1.7691e+07	2.17641e+07	563512	4.35788e+06	3.25768e+06	48300	287670	73060.9	7.15163e+06	1.8986e+07	1.91686e+06	1.9871e+07	1.66976e+07	2.86287e+06	1.16537e+06	462363	6.22916e+06	2.64147e+06	809004	764987	3.76105e+06	6017.59	5305.6	48272	159185	1.65498e+06	426546
A0A0D6H042_ALCXX	A0A0D6H042	Putrescine-binding periplasmic protein	potF ERS451415_01876 I6G72_27415	potF	ERS451415_01876 I6G72_27415	367	Alcaligenes xylosoxydans xylosoxydans (Achromobacter xylosoxidans)	85698	69	>tr|A0A0D6H042|A0A0D6H042_ALCXX Putrescine-binding periplasmic protein OS=Alcaligenes xylosoxydans xylosoxydans OX=85698 GN=potF PE=3 SV=1	24	24	0	367	40.8	7.85	24	751834	742599	69778.9	47655	351007	6.0503e+06	9.27671e+06	1.00506e+07	339648	257382	10322.7	63293.7	251494	9.14405e+06	1.07012e+07	3.74281e+07	1.46315e+07	1.29628e+07	2.75355e+06	1.68278e+06	1.53714e+06	6.15299e+07	4.14288e+07	4.62649e+07	1.72598e+06	3.74029e+06	14685.3	53646.2	1.49994e+06	1.091e+07	1.34911e+08	3.52691e+07
A0A7T2RAG0_ALCXX	A0A7T2RAG0	Nucleotide sugar dehydrogenase	I6G72_23135		I6G72_23135	419	Alcaligenes xylosoxydans xylosoxydans (Achromobacter xylosoxidans)	85698	67	>tr|A0A7T2RAG0|A0A7T2RAG0_ALCXX Nucleotide sugar dehydrogenase OS=Alcaligenes xylosoxydans xylosoxydans OX=85698 GN=I6G72_23135 PE=4 SV=1	27	26	0	419	46.2	5.25	26	4.14066e+07	2.60484e+07	5.78393e+06	2.78894e+06	1.56076e+06	8.33894e+07	9.46868e+07	634804	7.19121e+06	4.24653e+06	203466	1.3087e+06	598076	1.64974e+07	4.47216e+07	1.3412e+06	1.31487e+07	6.22838e+06	1.45164e+06	454309	537511	2.12611e+06	644409	950416	17892	297438	16977.3	42622.7	211064	32910.8	478279	533930
A0A0D6HDT0_ALCXX	A0A0D6HDT0	DNA-binding response regulator (Response regulator transcription factor) (Transcriptional regulatory protein fixJ)	fixJ_2 A7J67_03990 AL504_06610 AL520_24795 BIZ92_31040 ERS451415_02398 I6G72_24760	fixJ_2	A7J67_03990 AL504_06610 AL520_24795 BIZ92_31040 ERS451415_02398 I6G72_24760	208	Alcaligenes xylosoxydans xylosoxydans (Achromobacter xylosoxidans)	85698	81	>tr|A0A0D6HDT0|A0A0D6HDT0_ALCXX DNA-binding response regulator OS=Alcaligenes xylosoxydans xylosoxydans OX=85698 GN=fixJ_2 PE=4 SV=1	15	15	0	208	23.1	5.63	15	3.96995e+07	5.71453e+07	2.12209e+06	1.88787e+06	5.81172e+06	5.71811e+07	4.91583e+07	6.32002e+06	1.76408e+07	2.63984e+07	197704	1.66879e+06	5.88356e+06	2.96391e+07	3.67286e+07	3.62283e+07	5.04428e+07	5.08378e+07	6.35634e+06	5.61792e+06	5.87497e+06	2.79344e+07	7.20051e+06	4.65027e+06	2.67263e+06	1.45893e+07	20046.1	197830	3.3108e+06	2.01023e+06	9.45188e+06	2.84991e+06
A0A0D6H7F1_ALCXX	A0A0D6H7F1	Phosphoenolpyruvate carboxykinase [GTP] (PEP carboxykinase) (PEPCK) (EC 4.1.1.32) (GTP-dependent phosphoenolpyruvate carboxykinase) (GTP-PEPCK)	pckG ERS451415_02195 I6G72_25785	pckG	ERS451415_02195 I6G72_25785	618	Alcaligenes xylosoxydans xylosoxydans (Achromobacter xylosoxidans)	85698	69	>tr|A0A0D6H7F1|A0A0D6H7F1_ALCXX Phosphoenolpyruvate carboxykinase [GTP] OS=Alcaligenes xylosoxydans xylosoxydans OX=85698 GN=pckG PE=3 SV=1	27	27	0	618	67.5	5.6	27	1.19341e+07	7.79856e+06	853310	469543	1.36106e+06	1.94107e+07	2.26246e+07	621367	4.18434e+06	2.76052e+06	12866.3	226101	1.89712e+06	9.4007e+06	2.15598e+07	1.16503e+06	1.3045e+07	9.24835e+06	1.37385e+06	464210		3.75212e+06	964536	789082	296478	1.19428e+06		39047.1	272168	64059.8	945978	52942.7
A0A0D6H220_ALCXX	A0A0D6H220	RNA polymerase sigma factor RpoD (Sigma-70)	rpoD ERS451415_01994 I6G72_26805	rpoD	ERS451415_01994 I6G72_26805	755	Alcaligenes xylosoxydans xylosoxydans (Achromobacter xylosoxidans)	85698	43	>tr|A0A0D6H220|A0A0D6H220_ALCXX RNA polymerase sigma factor RpoD OS=Alcaligenes xylosoxydans xylosoxydans OX=85698 GN=rpoD PE=3 SV=1	26	26	0	755	83.6	5.97	26	2.18222e+07	1.67061e+07	1.71955e+07	7.39551e+06	4.61949e+06	2.00123e+07	2.60775e+07	982834	9.34131e+06	4.72896e+06	500121	3.86576e+06	3.26074e+06	1.0454e+07	1.46351e+07	3.91655e+06	2.26151e+07	2.80703e+07	1.20946e+07	3.39323e+06	8.45801e+06	8.19824e+06	5.58617e+06	1.93125e+06	257024	674516	43223.4	131360	5.36692e+06	792849	1.78229e+07	2.13801e+06
A0A0D6HJ25_ALCXX	A0A0D6HJ25	Glutamine synthetase (EC 6.3.1.2)	glnA_1 glnA ERS369984_01659 ERS451415_02699 I6G72_23240	glnA_1	ERS369984_01659 ERS451415_02699 I6G72_23240	470	Alcaligenes xylosoxydans xylosoxydans (Achromobacter xylosoxidans)	85698	81	>tr|A0A0D6HJ25|A0A0D6HJ25_ALCXX Glutamine synthetase OS=Alcaligenes xylosoxydans xylosoxydans OX=85698 GN=glnA_1 PE=3 SV=1	28	28	0	470	51.8	5.45	28	2.15848e+07	1.69302e+07	7.6583e+06	3.64512e+06	3.73228e+06	2.88258e+07	1.87401e+07	414149	9.90709e+06	5.23426e+06	230503	2.24922e+06	4.14544e+06	1.92974e+07	1.97577e+07	7.18347e+06	3.3334e+07	2.03447e+07	5.79702e+06	1.54965e+06	2.53861e+06	1.4301e+07	4.1907e+06	715196	1.33186e+06	3.84551e+06	7263.65	27520.2	1.21952e+06	1.35991e+06	5.51078e+06	2.71151e+06
A0A0D6FQ71_ALCXX	A0A0D6FQ71	D-3-phosphoglycerate dehydrogenase (EC 1.1.1.95) (Phosphoglycerate dehydrogenase)	serA_2 serA ERS451415_00488 I6G72_02985	serA_2	ERS451415_00488 I6G72_02985	399	Alcaligenes xylosoxydans xylosoxydans (Achromobacter xylosoxidans)	85698	75	>tr|A0A0D6FQ71|A0A0D6FQ71_ALCXX D-3-phosphoglycerate dehydrogenase OS=Alcaligenes xylosoxydans xylosoxydans OX=85698 GN=serA_2 PE=3 SV=1	19	19	0	399	42.4	6.58	19	2.9723e+07	2.20084e+07	2.01728e+06	1.4282e+06	660627	3.1418e+07	3.4537e+07	421143	4.57784e+06	2.92639e+06	77112.7	493505	67325.3	7.45957e+06	1.82143e+07	297809	1.8255e+07	1.39169e+07	2.42243e+06	858275	356062	4.8516e+06	1.15067e+06	24061.1	256951	1.55952e+06		83751	268078	41397	341788	37795.5
A0A0D6HES0_ALCXX	A0A0D6HES0	Flagellar hook-associated protein 1 (HAP1)	flgK ERS451415_02438 I6G72_24560	flgK	ERS451415_02438 I6G72_24560	558	Alcaligenes xylosoxydans xylosoxydans (Achromobacter xylosoxidans)	85698	77	>tr|A0A0D6HES0|A0A0D6HES0_ALCXX Flagellar hook-associated protein 1 OS=Alcaligenes xylosoxydans xylosoxydans OX=85698 GN=flgK PE=3 SV=1	24	24	0	558	58.7	5.4	24	1.02507e+06	763000	1.70663e+06	737826	6.01615e+06	2.34134e+06	2.208e+06	798529	989572	769312	124401	350669	1.9539e+06	1.38903e+06	1.54177e+06	1.61873e+06	2.27596e+06	2.44528e+06	8.58932e+06	6.37711e+06	1.66615e+07	1.83511e+07	1.144e+07	481247	565734	641401	2521.46	129493	5.9629e+06	4.82722e+06	3.25972e+07	1.68885e+06
A0A0D6GM35_ALCXX	A0A0D6GM35	Probable cytosol aminopeptidase (EC 3.4.11.1) (Leucine aminopeptidase) (LAP) (EC 3.4.11.10) (Leucyl aminopeptidase)	pepA ERS451415_01474 I6G72_29415	pepA	ERS451415_01474 I6G72_29415	501	Alcaligenes xylosoxydans xylosoxydans (Achromobacter xylosoxidans)	85698	65	>tr|A0A0D6GM35|A0A0D6GM35_ALCXX Probable cytosol aminopeptidase OS=Alcaligenes xylosoxydans xylosoxydans OX=85698 GN=pepA PE=3 SV=1	25	25	0	501	52.3	8.46	25	1.48572e+07	1.98113e+07	2.76434e+07	9.1046e+06	9.03101e+06	6.22229e+06	3.07156e+07	509741	920915	990493	1.67068e+06	5.57417e+06	7.92393e+06	4.26401e+06	7.17802e+06	3.94224e+06	1.92338e+07	1.37849e+07	9.42476e+06	3.05418e+06	5.88395e+06	848223	2.14241e+06	871644	42839.7	96808.1	83688	188136	3.68505e+06	52367.5	415566	345533
A0A0D6FS74_ALCXX	A0A0D6FS74	Arginine biosynthesis bifunctional protein ArgJ [Cleaved into: Arginine biosynthesis bifunctional protein ArgJ alpha chain; Arginine biosynthesis bifunctional protein ArgJ beta chain] [Includes: Glutamate N-acetyltransferase (EC 2.3.1.35) (Ornithine acetyltransferase) (OATase) (Ornithine transacetylase); Amino-acid acetyltransferase (EC 2.3.1.1) (N-acetylglutamate synthase) (AGSase)]	argJ ERS451415_00574 I6G72_02555	argJ	ERS451415_00574 I6G72_02555	408	Alcaligenes xylosoxydans xylosoxydans (Achromobacter xylosoxidans)	85698	72	>tr|A0A0D6FS74|A0A0D6FS74_ALCXX Arginine biosynthesis bifunctional protein ArgJ OS=Alcaligenes xylosoxydans xylosoxydans OX=85698 GN=argJ PE=3 SV=1	23	23	0	408	42.9	5.78	23	4.3714e+07	3.74185e+07	1.67866e+06	1.1843e+06	480347	5.35245e+07	5.66227e+07	1.94592e+06	1.19992e+07	1.14058e+07	106484	936178	323858	2.52529e+07	4.3522e+07	5.27474e+06	3.72632e+07	3.20953e+07	4.78972e+06	2.18931e+06	456999	1.58147e+07	4.31421e+06	346595	1.60229e+06	8.38798e+06		226947	267169	546399	4.06803e+06	338607
A0A0D6GS49_ALCXX	A0A0D6GS49	Electron transfer flavoprotein small subunit (Electron transfer flavoprotein subunit beta/FixA family protein)	etfB AL520_28235 ERS451415_01624 I6G72_28665	etfB	AL520_28235 ERS451415_01624 I6G72_28665	249	Alcaligenes xylosoxydans xylosoxydans (Achromobacter xylosoxidans)	85698	75	>tr|A0A0D6GS49|A0A0D6GS49_ALCXX Electron transfer flavoprotein small subunit OS=Alcaligenes xylosoxydans xylosoxydans OX=85698 GN=etfB PE=3 SV=1	19	19	0	249	26.8	7.87	19	1.36139e+08	1.40583e+08	8.81153e+06	6.39121e+06	5.69852e+06	2.04863e+08	2.15389e+08	1.60758e+07	4.67498e+07	4.26669e+07	396761	3.35727e+06	2.9004e+06	8.61353e+07	1.61176e+08	6.2499e+07	1.37736e+08	1.25066e+08	1.72154e+07	1.12045e+07	5.67155e+06	3.56065e+07	1.97941e+07	8.7353e+06	3.35278e+06	1.28925e+07		148745	1.29371e+06	3.41103e+06	2.01884e+07	4.50012e+06
A0A0D6ILR3_ALCXX	A0A0D6ILR3	Tetratricopeptide repeat protein	ERS451415_05368 I6G72_09830		ERS451415_05368 I6G72_09830	628	Alcaligenes xylosoxydans xylosoxydans (Achromobacter xylosoxidans)	85698	47	>tr|A0A0D6ILR3|A0A0D6ILR3_ALCXX Tetratricopeptide repeat protein OS=Alcaligenes xylosoxydans xylosoxydans OX=85698 GN=ERS451415_05368 PE=4 SV=1	26	26	0	628	68.3	6.84	26	5.91195e+06	7.5377e+06	6.08572e+06	2.56447e+06	7.75212e+06	1.21756e+07	1.83688e+07	1.69601e+07	4.24139e+06	2.4253e+06	512002	1.4696e+06	4.7298e+06	6.73523e+06	9.72924e+06	5.10863e+07	7.2126e+06	4.8703e+06	5.10539e+06	1.29162e+06	1.40023e+07	1.93845e+06	928042	389865	170124	767446	20879.3	8564.08	7.87654e+06	117356	1.11609e+06	286336
A0A0D6H124_ALCXX	A0A0D6H124	Transcription termination factor Rho (EC 3.6.4.-) (ATP-dependent helicase Rho)	rho AL520_14055 BIZ92_30370 ERS369984_05575 ERS451415_01944 I6G72_27060	rho	AL520_14055 BIZ92_30370 ERS369984_05575 ERS451415_01944 I6G72_27060	419	Alcaligenes xylosoxydans xylosoxydans (Achromobacter xylosoxidans)	85698	63	>tr|A0A0D6H124|A0A0D6H124_ALCXX Transcription termination factor Rho OS=Alcaligenes xylosoxydans xylosoxydans OX=85698 GN=rho PE=3 SV=1	26	26	0	419	47.2	7.75	26	1.36361e+07	1.00061e+07	1.49027e+07	6.77487e+06	5.56221e+06	1.72887e+07	2.19819e+07	15150.5	1.02319e+07	5.84058e+06	162921	3.45244e+06	2.78113e+06	8.68146e+06	1.59767e+07	106984	1.76372e+07	2.43083e+07	1.06431e+07	3.64128e+06	7.33424e+06	6.65702e+06	2.85055e+06		1.11066e+06	4.32819e+06	12040.1	25607.9	4.19231e+06	63412.2	320019	120177
A0A0D6HDA7_ALCXX	A0A0D6HDA7	Acetyltransferase component of pyruvate dehydrogenase complex (EC 2.3.1.12)	aceF ERS451415_02401 I6G72_24745	aceF	ERS451415_02401 I6G72_24745	555	Alcaligenes xylosoxydans xylosoxydans (Achromobacter xylosoxidans)	85698	61	>tr|A0A0D6HDA7|A0A0D6HDA7_ALCXX Acetyltransferase component of pyruvate dehydrogenase complex OS=Alcaligenes xylosoxydans xylosoxydans OX=85698 GN=aceF PE=3 SV=1	22	18	0	555	57.2	6.04	18	2.51657e+07	2.36834e+07	1.17194e+07	5.60435e+06	6.99273e+06	2.93362e+07	3.71963e+07	555894	1.95002e+07	1.50511e+07	289704	2.95784e+06	5.21559e+06	1.93998e+07	2.53379e+07	4.62653e+06	3.30031e+07	2.67192e+07	1.2781e+07	5.47422e+06	1.76964e+07	1.40355e+07	5.29547e+06	270914	1.42041e+06	4.39669e+06	11358.6	25328.3	1.0573e+07	302657	2.95198e+06	66502.6
A0A0D6IVW0_ALCXX	A0A0D6IVW0	DNA-directed RNA polymerase subunit alpha (RNAP subunit alpha) (EC 2.7.7.6) (RNA polymerase subunit alpha) (Transcriptase subunit alpha)	rpoA AL504_19845 AL520_06875 BIZ92_01915 DAI43_01775 DY367_17115 ERS369984_03132 ERS451415_06108 I6G72_05970	rpoA	AL504_19845 AL520_06875 BIZ92_01915 DAI43_01775 DY367_17115 ERS369984_03132 ERS451415_06108 I6G72_05970	328	Alcaligenes xylosoxydans xylosoxydans (Achromobacter xylosoxidans)	85698	82	>tr|A0A0D6IVW0|A0A0D6IVW0_ALCXX DNA-directed RNA polymerase subunit alpha OS=Alcaligenes xylosoxydans xylosoxydans OX=85698 GN=rpoA PE=3 SV=1	22	22	0	328	36.1	6.02	22	5.32235e+07	4.00807e+07	5.21141e+07	2.07393e+07	1.32947e+07	6.43642e+07	8.24859e+07	723687	3.40357e+07	1.61317e+07	483036	9.37039e+06	8.24632e+06	3.91256e+07	5.77306e+07	5.82591e+06	5.36062e+07	8.07816e+07	3.11097e+07	5.02196e+06	1.81291e+07	2.62147e+07	9.48086e+06	693467	2.56288e+06	5.9033e+06	28318.2	182426	7.15643e+06	624002	4.79964e+06	249095
A0A0D6IFV0_ALCXX	A0A0D6IFV0	Phosphate-binding protein PstS	pstS_3 pstS BIZ92_07775 ERS369984_02603 ERS451415_04822 I6G72_12545	pstS_3	BIZ92_07775 ERS369984_02603 ERS451415_04822 I6G72_12545	346	Alcaligenes xylosoxydans xylosoxydans (Achromobacter xylosoxidans)	85698	82	>tr|A0A0D6IFV0|A0A0D6IFV0_ALCXX Phosphate-binding protein PstS OS=Alcaligenes xylosoxydans xylosoxydans OX=85698 GN=pstS_3 PE=3 SV=1	26	26	0	346	36.7	9	26	1.9839e+06	2.35268e+06	614642	410399	544468	6.83817e+06	9.62033e+06	2.94086e+07	1.1446e+06	692291	31634.1	289190	328098	5.33278e+06	8.3112e+06	1.10288e+08	1.83818e+07	1.89861e+07	2.13115e+06	1.37391e+06	723418	5.99495e+07	3.60053e+07	2.01936e+08	881602	2241019	57228.6	31517.8	1.21047e+06	5.91481e+06	1.84191e+08	1.87048e+08
A0A0D6FW36_ALCXX	A0A0D6FW36	nicotinate-nucleotide diphosphorylase (carboxylating) (EC 2.4.2.19) (Quinolinate phosphoribosyltransferase [decarboxylating])	nadC BIZ92_16870 ERS451415_00709 I6G72_01885	nadC	BIZ92_16870 ERS451415_00709 I6G72_01885	292	Alcaligenes xylosoxydans xylosoxydans (Achromobacter xylosoxidans)	85698	86	>tr|A0A0D6FW36|A0A0D6FW36_ALCXX Quinolinate phosphoribosyltransferase [decarboxylating] OS=Alcaligenes xylosoxydans xylosoxydans OX=85698 GN=nadC PE=3 SV=1	22	22	0	292	30.4	6.32	22	1.32412e+08	1.05781e+08	2.69913e+07	1.20594e+07	5.66542e+06	9.58718e+07	1.2355e+08	1.66228e+07	4.67236e+07	3.76959e+07	977936	7.85712e+06	4.18807e+06	6.60661e+07	9.63444e+07	1.14186e+08	1.0564e+08	7.27622e+07	2.99898e+07	1.24739e+07	4.75121e+06	4.21439e+07	2.18626e+07	2.03103e+07	7.40878e+06	1.67718e+07	77690.5	474774	1.94678e+06	6.42668e+06	3.37155e+07	2.83822e+07
A0A0D6ITP5_ALCXX	A0A0D6ITP5	Carboxy-terminal processing protease CtpB (EC 3.4.21.102) (S41 family peptidase)	ctpB ERS451415_05838 I6G72_07375	ctpB	ERS451415_05838 I6G72_07375	481	Alcaligenes xylosoxydans xylosoxydans (Achromobacter xylosoxidans)	85698	69	>tr|A0A0D6ITP5|A0A0D6ITP5_ALCXX Carboxy-terminal processing protease CtpB OS=Alcaligenes xylosoxydans xylosoxydans OX=85698 GN=ctpB PE=3 SV=1	27	27	0	481	50.9	8.92	27	7.45634e+06	8.51238e+06	4.43745e+06	2.6958e+06	3.73591e+06	2.27935e+07	3.43918e+07	1.14194e+07	5.66485e+06	3.34793e+06	433523	1.40349e+06	2.39153e+06	1.30719e+07	2.10253e+07	2.87062e+07	1.45231e+07	1.20795e+07	7.61602e+06	2.14784e+06	1.65301e+07	6.27912e+06	3.53264e+06	4.20513e+06	460371	1.31141e+06	11963.6	26656.2	8.91075e+06	908070	3.08921e+06	3.28515e+06
A0A0D6GJI6_ALCXX	A0A0D6GJI6	Transcription-repair-coupling factor (TRCF) (EC 3.6.4.-)	mfd ERS451415_01389 I6G72_29840	mfd	ERS451415_01389 I6G72_29840	1160	Alcaligenes xylosoxydans xylosoxydans (Achromobacter xylosoxidans)	85698	39	>tr|A0A0D6GJI6|A0A0D6GJI6_ALCXX Transcription-repair-coupling factor OS=Alcaligenes xylosoxydans xylosoxydans OX=85698 GN=mfd PE=3 SV=1	28	27	0	1160	127.9	6.19	27	8.19693e+06	6.24613e+06	2.23273e+06	982386	95642.7	7.69497e+06	1.01132e+07	401609	3.24309e+06	1.92208e+06		455018	38551	3.89902e+06	8.83485e+06	1.10426e+06	5.90978e+06	4.44511e+06	838485	220785	83372.7	737390	253917	578341	52094.7	196274		9389.5	8089.71	7706.38	519487	53011.2
A0A0D6IWC6_ALCXX	A0A0D6IWC6	50S ribosomal protein L2	rplB AL520_06700 BIZ92_02085 ERS369984_03097 ERS451415_06143 I6G72_05790	rplB	AL520_06700 BIZ92_02085 ERS369984_03097 ERS451415_06143 I6G72_05790	275	Alcaligenes xylosoxydans xylosoxydans (Achromobacter xylosoxidans)	85698	68	>tr|A0A0D6IWC6|A0A0D6IWC6_ALCXX 50S ribosomal protein L2 OS=Alcaligenes xylosoxydans xylosoxydans OX=85698 GN=rplB PE=3 SV=1	22	22	0	275	30.3	11.08	22	1.29438e+08	1.05497e+08	6.53204e+07	2.95908e+07	2.12833e+08	1.17769e+08	1.32525e+08	1.16121e+07	4.89028e+07	2.94984e+07	1.95531e+06	1.66017e+07	3.58797e+08	8.29131e+07	1.18518e+08	8.93241e+07	1.80926e+08	1.46016e+08	4.77651e+07	1.87532e+07	4.27744e+08	7.05818e+07	3.10542e+07	7.91118e+06	3.32735e+06	1.45432e+07	188373	769764	3.33886e+08	4.75061e+06	2.67845e+07	6.31845e+06
A0A0D6HFL6_ALCXX	A0A0D6HFL6	Argininosuccinate lyase (Tripartite tricarboxylate transporter substrate binding protein BugE)	ERS451415_02598 I6G72_23755		ERS451415_02598 I6G72_23755	328	Alcaligenes xylosoxydans xylosoxydans (Achromobacter xylosoxidans)	85698	66	>tr|A0A0D6HFL6|A0A0D6HFL6_ALCXX Argininosuccinate lyase OS=Alcaligenes xylosoxydans xylosoxydans OX=85698 GN=ERS451415_02598 PE=3 SV=1	15	15	0	328	33.8	8.53	15	1.97508e+07	1.75175e+07	1.82553e+06	1.42183e+06	691059	2.24575e+07	4.06309e+07	1.8449e+07	5.46269e+06	4.92581e+06	145954	540796	75091.6	1.64987e+07	3.13998e+07	1.75114e+08	1.77228e+07	1.66116e+07	2.68659e+06	1.10803e+06	198982	8.7897e+07	4.87888e+07	8.18253e+07	1.36938e+06	6.60185e+06	11185	215257	108692	1.02661e+07	1.59687e+08	7.29302e+07
A0A0D6HE12_ALCXX	A0A0D6HE12	Glutamine-binding periplasmic protein (Transporter substrate-binding domain-containing protein)	glnH_1 glnH_2 ERS369984_01830 ERS451415_02520 I6G72_24155	glnH_1	ERS369984_01830 ERS451415_02520 I6G72_24155	247	Alcaligenes xylosoxydans xylosoxydans (Achromobacter xylosoxidans)	85698	78	>tr|A0A0D6HE12|A0A0D6HE12_ALCXX Glutamine-binding periplasmic protein OS=Alcaligenes xylosoxydans xylosoxydans OX=85698 GN=glnH_1 PE=3 SV=1	20	20	0	247	26.9	8.63	20	6.86714e+06	6.21766e+06	623286	427446	581373	1.23886e+07	1.78994e+07	2.1707e+07	2.15104e+06	1.60456e+06	60131.6	247360	682145	8.0395e+06	1.45169e+07	8.81151e+07	6.4369e+06	7.44449e+06	1.01167e+06	605850	606052	5.6962e+07	3.97841e+07	1.0789e+08	573665	2.21683e+06		157922	748654	7.8845e+06	1.40394e+08	6.22969e+07
A0A0D6GIS4_ALCXX	A0A0D6GIS4	NADH-quinone oxidoreductase subunit D (EC 7.1.1.-) (NADH dehydrogenase I subunit D) (NDH-1 subunit D)	nuoD BIZ92_15530 ERS369984_06099 ERS451415_01374 I6G72_29915	nuoD	BIZ92_15530 ERS369984_06099 ERS451415_01374 I6G72_29915	418	Alcaligenes xylosoxydans xylosoxydans (Achromobacter xylosoxidans)	85698	63	>tr|A0A0D6GIS4|A0A0D6GIS4_ALCXX NADH-quinone oxidoreductase subunit D OS=Alcaligenes xylosoxydans xylosoxydans OX=85698 GN=nuoD PE=3 SV=1	23	23	0	418	47.6	6.25	23	3.22156e+06	2.61903e+06	2.69985e+07	7.51478e+06	6.94217e+06	4.2556e+06	5.72839e+06	586704	2.1425e+06	954779	1.45358e+06	6.5477e+06	7.56934e+06	3.8142e+06	4.02601e+06	4.81243e+06	1.66514e+06	1.18102e+06	1.31299e+07	1.77152e+06	9.22966e+06	380770	654436	703339	20957	86230.5	10310.3	3856.2	4.21003e+06	38048.8	456429	182495
A0A0D6GY42_ALCXX	A0A0D6GY42	Adenylosuccinate lyase (ASL) (EC 4.3.2.2) (Adenylosuccinase)	purB ERS451415_01798 I6G72_27805	purB	ERS451415_01798 I6G72_27805	458	Alcaligenes xylosoxydans xylosoxydans (Achromobacter xylosoxidans)	85698	67	>tr|A0A0D6GY42|A0A0D6GY42_ALCXX Adenylosuccinate lyase OS=Alcaligenes xylosoxydans xylosoxydans OX=85698 GN=purB PE=3 SV=1	25	25	0	458	50.4	5.85	25	6.9266e+07	6.732e+07	1.34264e+07	1.06181e+07	1.77085e+06	6.31147e+07	6.83104e+07	6.39011e+06	3.35657e+07	3.76129e+07	656735	4.66122e+06	1.88343e+06	3.78952e+07	4.99327e+07	2.20214e+07	6.47603e+07	5.26062e+07	2.09902e+07	7.25489e+06	2.33456e+06	2.70112e+07	1.17046e+07	2.88843e+06	4.38696e+06	1.43835e+07	80627.9	141745	1.1188e+06	2.52206e+06	1.58768e+07	3.03142e+06
A0A0D6HCX9_ALCXX	A0A0D6HCX9	Argininosuccinate lyase (ASAL) (EC 4.3.2.1) (Arginosuccinase)	argH_1 argH ERS451415_02357 I6G72_24970	argH_1	ERS451415_02357 I6G72_24970	473	Alcaligenes xylosoxydans xylosoxydans (Achromobacter xylosoxidans)	85698	61	>tr|A0A0D6HCX9|A0A0D6HCX9_ALCXX Argininosuccinate lyase OS=Alcaligenes xylosoxydans xylosoxydans OX=85698 GN=argH_1 PE=3 SV=1	31	31	0	473	51.8	6.05	31	2.22069e+07	1.83901e+07	4.18863e+06	2.03406e+06	528037	1.85131e+07	2.27192e+07	1.27619e+06	5.6459e+06	5.9225e+06	77290.1	1.07309e+06	209667	9.67505e+06	1.7536e+07	5.70195e+06	2.27232e+07	1.76738e+07	4.33055e+06	1.7442e+06	429075	7.84011e+06	4.00698e+06	1.30064e+06	840901	2.71768e+06	8394.01	28083.9	27411.8	993572	3.80703e+06	980099
A0A0A5L8C0_ALCXX	A0A0A5L8C0	Cell division protein FtsA	ftsA A7J67_19120 AL504_14610 AL520_02205 BIZ92_12350 DAI43_21340 DY367_12010 ERS369984_03864 ERS451415_00809 I6G72_01370	ftsA	A7J67_19120 AL504_14610 AL520_02205 BIZ92_12350 DAI43_21340 DY367_12010 ERS369984_03864 ERS451415_00809 I6G72_01370	408	Alcaligenes xylosoxydans xylosoxydans (Achromobacter xylosoxidans)	85698	76	>tr|A0A0A5L8C0|A0A0A5L8C0_ALCXX Cell division protein FtsA OS=Alcaligenes xylosoxydans xylosoxydans OX=85698 GN=ftsA PE=3 SV=1	22	22	0	408	44	5.45	22	1.92424e+07	1.60434e+07	6.01282e+06	2.97079e+06	145648	2.06091e+07	2.37213e+07	179540	7.46105e+06	5.4627e+06	273987	2.02362e+06	1.05773e+06	7.91891e+06	2.33594e+07	4.19086e+06	1.47729e+07	1.39199e+07	3.48472e+06	1.19725e+06	352505	3.50282e+06	1.11247e+06	454077	919550	2.44727e+06	10474.7	20055.8	263855	153117	1.73395e+06	204369
A0A0D6I2R0_ALCXX	A0A0D6I2R0	ATP-dependent Clp protease ATP-binding subunit ClpX	clpX BIZ92_20785 ERS369984_00698 ERS451415_03746 I6G72_17955	clpX	BIZ92_20785 ERS369984_00698 ERS451415_03746 I6G72_17955	432	Alcaligenes xylosoxydans xylosoxydans (Achromobacter xylosoxidans)	85698	69	>tr|A0A0D6I2R0|A0A0D6I2R0_ALCXX ATP-dependent Clp protease ATP-binding subunit ClpX OS=Alcaligenes xylosoxydans xylosoxydans OX=85698 GN=clpX PE=3 SV=1	20	20	0	432	47.2	5.53	20	2.63561e+07	2.22456e+07	3.58937e+06	1.81038e+06	1.31236e+06	2.06285e+07	2.70406e+07	664492	7.67718e+06	5.50063e+06	115678	914722	792953	9.31407e+06	2.11985e+07	631013	2.35843e+07	1.91705e+07	3.74302e+06	1.86519e+06	819984	4.77865e+06	1.23559e+06	321554	792724	1.94759e+06	8885.66	15450.8	357385	77724.6	881077	164088
A0A0D6GEY2_ALCXX	A0A0D6GEY2	ABC transporter substrate-binding protein (Glutathione-binding protein gsiB)	gsiB_3 gsiB_7 ERS369984_05146 ERS451415_01251 I6G72_30530	gsiB_3	ERS369984_05146 ERS451415_01251 I6G72_30530	519	Alcaligenes xylosoxydans xylosoxydans (Achromobacter xylosoxidans)	85698	65	>tr|A0A0D6GEY2|A0A0D6GEY2_ALCXX ABC transporter substrate-binding protein OS=Alcaligenes xylosoxydans xylosoxydans OX=85698 GN=gsiB_3 PE=4 SV=1	28	28	0	519	57.1	8.72	28	157780	495417	243868	183082	428529	2.9457e+06	4.79569e+06	891627	311853	192329	14111.5	32897.6	300089	4.63274e+06	6.4804e+06	1.88027e+07	2.88179e+06	2.55199e+06	1.07002e+06	455821	1.35054e+06	1.76321e+07	1.21416e+07	6.84567e+06	322074	1.29599e+06	3701.89	21636.2	53961.4	2.54705e+06	3.12497e+07	4.23431e+06
A0A0D6IU57_ALCXX	A0A0D6IU57	Argininosuccinate lyase (Tripartite tricarboxylate transporter substrate binding protein)	ERS451415_05873 I6G72_07200		ERS451415_05873 I6G72_07200	322	Alcaligenes xylosoxydans xylosoxydans (Achromobacter xylosoxidans)	85698	65	>tr|A0A0D6IU57|A0A0D6IU57_ALCXX Argininosuccinate lyase OS=Alcaligenes xylosoxydans xylosoxydans OX=85698 GN=ERS451415_05873 PE=3 SV=1	18	18	0	322	33.5	9.28	18	752530	699961	834086	350531	1.18869e+06	3.4442e+06	8.7722e+06	3.90038e+07	447192	191944	3232.79	33195.4	339366	8.73912e+06	1.04544e+07	1.2583e+08	6.18176e+06	1.03984e+07	1.49912e+06	477864	1.27389e+06	9.50739e+07	4.95543e+07	8.89285e+07	520708	2.25636e+06	4217.25	12116.4	932516	1.36745e+07	1.59803e+08	7.60304e+07
A0A0D6HTT3_ALCXX	A0A0D6HTT3	Type VI secretion system contractile sheath large subunit (Uncharacterized protein conserved in bacteria)	tssC ERS369984_01085 ERS451415_03256 I6G72_20435	tssC	ERS369984_01085 ERS451415_03256 I6G72_20435	496	Alcaligenes xylosoxydans xylosoxydans (Achromobacter xylosoxidans)	85698	64	>tr|A0A0D6HTT3|A0A0D6HTT3_ALCXX Type VI secretion system contractile sheath large subunit OS=Alcaligenes xylosoxydans xylosoxydans OX=85698 GN=tssC PE=4 SV=1	24	24	0	496	54.8	5.49	24	2.72932e+07	2.11797e+07	5.79061e+06	2.45871e+06	4.56523e+06	3.69852e+07	4.4249e+07	1.498e+06	7.9603e+06	5.37321e+06	256323	1.46214e+06	3.49882e+06	1.3003e+07	3.27731e+07	4.47991e+06	1.55543e+07	1.05897e+07	4.15786e+06	1.83235e+06	3.49685e+06	3.4207e+06	1.42809e+06	966626	391883	1.59991e+06	20403	93502.1	3.68074e+06	207230	1.34868e+06	421547
A0A0D6HEV7_ALCXX	A0A0D6HEV7	Aspartate chemoreceptor protein (Chemotaxis protein) (Tar ligand binding domain-containing protein)	tar_3 BIZ92_32865 ERS451415_02443 I6G72_24535	tar_3	BIZ92_32865 ERS451415_02443 I6G72_24535	576	Alcaligenes xylosoxydans xylosoxydans (Achromobacter xylosoxidans)	85698	60	>tr|A0A0D6HEV7|A0A0D6HEV7_ALCXX Aspartate chemoreceptor protein OS=Alcaligenes xylosoxydans xylosoxydans OX=85698 GN=tar_3 PE=4 SV=1	28	15	0	576	61.6	5.58	15	957200	542127	2.63108e+06	815468	970602	1.1554e+06	890440	147751	353234	260417	326832	672007	166848	503523	1.20665e+06	143885	1.35044e+06	999977	3.34824e+06	961506	2.37947e+06	888127	618460	138139	59712.7	430490	20267.2	11560.2	957412	81200.4	1.04332e+06	87721.5
A0A0A5JL48_ALCXX	A0A0A5JL48	Alkyl hydroperoxide reductase C (Peroxiredoxin) (Thioredoxin peroxidase)	AL504_12335 AL520_29360 BIZ92_15630 DAI43_07115 DY367_05345 ERS369984_05947 ERS451415_01394 I6G72_29815		AL504_12335 AL520_29360 BIZ92_15630 DAI43_07115 DY367_05345 ERS369984_05947 ERS451415_01394 I6G72_29815	182	Alcaligenes xylosoxydans xylosoxydans (Achromobacter xylosoxidans)	85698	92	>tr|A0A0A5JL48|A0A0A5JL48_ALCXX Alkyl hydroperoxide reductase C OS=Alcaligenes xylosoxydans xylosoxydans OX=85698 GN=AL504_12335 PE=3 SV=1	15	15	0	182	20.2	5.27	15	2.43533e+08	4.49746e+08	3.10292e+08	2.70199e+08	4.58393e+07	4.7401e+08	4.27225e+08	9.17616e+07	2.00376e+08	1.68647e+08	1.41463e+07	2.65431e+08	3.91668e+07	3.20568e+08	3.37754e+08	6.79175e+08	1.49165e+08	1.31588e+08	1.17483e+08	3.06903e+07	2.1843e+07	1.08738e+08	4.72423e+07	3.1352e+07	7.12782e+06	1.91259e+07	139757	896491	2.26634e+07	1.00668e+07	4.73733e+07	1.90946e+07
A0A0D6GQF1_ALCXX	A0A0D6GQF1	Electron transfer flavoprotein large subunit (Electron transfer flavoprotein subunit alpha/FixB family protein)	etfA AL520_28230 ERS451415_01625 I6G72_28660	etfA	AL520_28230 ERS451415_01625 I6G72_28660	309	Alcaligenes xylosoxydans xylosoxydans (Achromobacter xylosoxidans)	85698	86	>tr|A0A0D6GQF1|A0A0D6GQF1_ALCXX Electron transfer flavoprotein large subunit OS=Alcaligenes xylosoxydans xylosoxydans OX=85698 GN=etfA PE=3 SV=1	15	15	0	309	30.8	5.2	15	1.1936e+08	1.42021e+08	3.45155e+06	3.52474e+06	1.59683e+06	1.8855e+08	1.60791e+08	7.4866e+06	3.8289e+07	3.97672e+07	178314	3.18223e+06	1.65226e+06	8.366e+07	1.28133e+08	3.48952e+07	1.0313e+08	8.6507e+07	7.23348e+06	5.10646e+06	853272	3.51918e+07	1.57135e+07	2.47973e+06	2.19482e+06	1.04511e+07	1858.93	237204	483365	1.8721e+06	2.34235e+07	1.32666e+06
A0A0D6H231_ALCXX	A0A0D6H231	Valine--tRNA ligase (EC 6.1.1.9) (Valyl-tRNA synthetase) (ValRS)	valS ERS451415_01975 I6G72_26900	valS	ERS451415_01975 I6G72_26900	964	Alcaligenes xylosoxydans xylosoxydans (Achromobacter xylosoxidans)	85698	35	>tr|A0A0D6H231|A0A0D6H231_ALCXX Valine--tRNA ligase OS=Alcaligenes xylosoxydans xylosoxydans OX=85698 GN=valS PE=3 SV=1	29	29	0	964	107.4	5.91	29	2.47936e+07	2.24629e+07	6.47598e+06	3.29442e+06	699517	2.78844e+07	3.70807e+07	6.78461e+06	9.80937e+06	6.7491e+06	167555	1.52222e+06	505943	1.41322e+07	2.82456e+07	2.25457e+06	3.40725e+07	2.62222e+07	5.16679e+06	2.43767e+06	811312	1.26289e+07	4.66141e+06	203007	1.39786e+06	4.96449e+06	1820.68	15785.9	365128	221607	2.43424e+06	248884
A0A0D6GMN0_ALCXX	A0A0D6GMN0	CoA transferase subunit A (Probable succinyl-CoA:3-ketoacid-coenzyme A transferase subunit A (EC 2.8.3.5)) (Succinyl-CoA--3-ketoacid-CoA transferase)	scoA_1 scoA_2 BIZ92_16135 ERS369984_05991 ERS451415_01495 I6G72_29310	scoA_1	BIZ92_16135 ERS369984_05991 ERS451415_01495 I6G72_29310	232	Alcaligenes xylosoxydans xylosoxydans (Achromobacter xylosoxidans)	85698	86	>tr|A0A0D6GMN0|A0A0D6GMN0_ALCXX CoA transferase subunit A OS=Alcaligenes xylosoxydans xylosoxydans OX=85698 GN=scoA_1 PE=3 SV=1	17	17	0	232	25.1	6.37	15	9.81213e+07	7.65e+07	7.05308e+06	4.8904e+06	6.17805e+06	115526998	1.32471e+08	2.84514e+06	3.44594e+07	2.36118e+07	580022	3.27621e+06	1.09022e+07	5.58896e+07	1.15528e+08	1.89811e+07	5.17693e+07	4.13431e+07	4.40185e+06	1.34242e+06	1.1765e+07	1.85063e+07	6.71262e+06	384424	2.16764e+06	8.00794e+06		160143	8.43844e+06	849510	6.06222e+06	676375
A0A0D6FFX5_ALCXX	A0A0D6FFX5	Argininosuccinate lyase (Tripartite tricarboxylate transporter substrate binding protein)	ERS451415_00143 I6G72_04715		ERS451415_00143 I6G72_04715	325	Alcaligenes xylosoxydans xylosoxydans (Achromobacter xylosoxidans)	85698	73	>tr|A0A0D6FFX5|A0A0D6FFX5_ALCXX Argininosuccinate lyase OS=Alcaligenes xylosoxydans xylosoxydans OX=85698 GN=ERS451415_00143 PE=3 SV=1	17	17	0	325	33.9	8.53	17	1.29687e+06	986364	1.38067e+06	349791	880141	4.38148e+06	9.1818e+06	1.43322e+07	615291	467895	260688	393324	478605	5.43468e+06	7.84066e+06	7.79728e+07	8.63583e+06	1.09088e+07	2.26602e+06	1.37951e+06	1.26932e+06	8.61215e+07	3.9442e+07	7.80162e+07	1.0211e+06	3.66989e+06	2533.38	11494.9	1.04246e+06	9.13462e+06	1.02615e+08	4.10083e+07
A0A0D6GEQ7_ALCXX	A0A0D6GEQ7	Serine--tRNA ligase (EC 6.1.1.11) (Seryl-tRNA synthetase) (SerRS) (Seryl-tRNA(Ser/Sec) synthetase)	serS BIZ92_14905 ERS451415_01255 I6G72_30510	serS	BIZ92_14905 ERS451415_01255 I6G72_30510	448	Alcaligenes xylosoxydans xylosoxydans (Achromobacter xylosoxidans)	85698	67	>tr|A0A0D6GEQ7|A0A0D6GEQ7_ALCXX Serine--tRNA ligase OS=Alcaligenes xylosoxydans xylosoxydans OX=85698 GN=serS PE=3 SV=1	21	21	0	448	49.2	5.87	21	2.22695e+07	1.71425e+07	3.43369e+06	2.19223e+06	332048	1.79728e+07	2.39802e+07	1.416e+06	7.29329e+06	5.31389e+06	123779	1.18991e+06	174191	8.83397e+06	1.98407e+07	1.91452e+06	2.13892e+07	1.55793e+07	2.91435e+06	1.06381e+06	140207	6.31575e+06	2.89234e+06	1.111e+06	873172	2.85978e+06		63911.5	42398.7	153872	1.18796e+06	366777
A0A7T2VML5_ALCXX	A0A7T2VML5	ABC transporter substrate-binding protein	I6G72_06855		I6G72_06855	446	Alcaligenes xylosoxydans xylosoxydans (Achromobacter xylosoxidans)	85698	59	>tr|A0A7T2VML5|A0A7T2VML5_ALCXX ABC transporter substrate-binding protein OS=Alcaligenes xylosoxydans xylosoxydans OX=85698 GN=I6G72_06855 PE=4 SV=1	29	29	0	446	49	8.25	29	1.23368e+06	1.07194e+06	611933	167049	2.36208e+06	6.16273e+06	7.59456e+06	1.53147e+07	1.56573e+06	1.91276e+06	161433	615601	1.54278e+06	1.01531e+07	8.56944e+06	7.60411e+07	1.82203e+06	2.39632e+06	444501	268841	3.24267e+06	1.42626e+07	1.27217e+07	2.3343e+07	531464	747348		4708.38	3.46109e+06	880014	1.44302e+07	1.50711e+07
A0A0D6HHD9_ALCXX	A0A0D6HHD9	ABC-F family ATPase (Uncharacterized ABC transporter ATP-binding protein YheS)	yheS_1 ERS451415_02609 I6G72_23700	yheS_1	ERS451415_02609 I6G72_23700	534	Alcaligenes xylosoxydans xylosoxydans (Achromobacter xylosoxidans)	85698	56	>tr|A0A0D6HHD9|A0A0D6HHD9_ALCXX ABC-F family ATPase OS=Alcaligenes xylosoxydans xylosoxydans OX=85698 GN=yheS_1 PE=4 SV=1	23	23	0	534	59.6	5.25	23	2.60539e+07	1.99399e+07	2.03672e+06	1.24795e+06	268432	2.95395e+07	3.96683e+07	57406.5	6.55735e+06	5.72846e+06	113716	746616	170090	1.16293e+07	2.95823e+07	789255	2.71911e+07	2.40448e+07	3.00993e+06	1.58297e+06	221230	6.32687e+06	2.8138e+06	387933	938995	4.35402e+06	3970.85	2549.4	89916	86910.5	1.64342e+06	267075
A0A0D6ITN6_ALCXX	A0A0D6ITN6	Acetylglutamate kinase (EC 2.7.2.8) (N-acetyl-L-glutamate 5-phosphotransferase) (NAG kinase) (NAGK)	argB AL520_07810 BIZ92_00960 ERS369984_03335 ERS451415_05909 I6G72_07020	argB	AL520_07810 BIZ92_00960 ERS369984_03335 ERS451415_05909 I6G72_07020	300	Alcaligenes xylosoxydans xylosoxydans (Achromobacter xylosoxidans)	85698	88	>tr|A0A0D6ITN6|A0A0D6ITN6_ALCXX Acetylglutamate kinase OS=Alcaligenes xylosoxydans xylosoxydans OX=85698 GN=argB PE=3 SV=1	17	17	0	300	31.6	5.36	17	3.80654e+07	3.15492e+07	1.20012e+07	6.25558e+06	2.98843e+06	2.83488e+07	3.74417e+07	856715	1.52331e+07	1.43549e+07	806272	3.99575e+06	2.04282e+06	1.35354e+07	2.73135e+07	8.1409e+06	4.34218e+07	3.30273e+07	1.27889e+07	3.06058e+06	3.293e+06	1.11665e+07	5.18056e+06	349479	1.84511e+06	4.67543e+06	26978.4	218396	1.73994e+06	624005	4.74863e+06	280513
A0A0D6HIH4_ALCXX	A0A0D6HIH4	TRAP transporter substrate-binding protein DctP (TRAP-type mannitol/chloroaromatic compound transport system, periplasmic component)	dctP ERS369984_01686 ERS451415_02665 I6G72_23420	dctP	ERS369984_01686 ERS451415_02665 I6G72_23420	324	Alcaligenes xylosoxydans xylosoxydans (Achromobacter xylosoxidans)	85698	81	>tr|A0A0D6HIH4|A0A0D6HIH4_ALCXX TRAP transporter substrate-binding protein DctP OS=Alcaligenes xylosoxydans xylosoxydans OX=85698 GN=dctP PE=4 SV=1	25	25	0	324	35.9	8.84	25	164897	199348	63261.2	46368.9	5.32683e+06	2.38113e+06	6.43815e+06	4.44433e+06	110988	116237	20763	24736.2	3.93909e+06	5.55642e+06	7.61079e+06	3.34238e+07	3.54317e+06	5.59584e+06	978108	1.32247e+06	7.19695e+06	6.27472e+07	4.78004e+07	1.39655e+07	567051	2.06428e+06	12427.1	57541.1	3.39714e+06	9.99207e+06	2.08676e+08	14796314
O87169_ALCXX	O87169	Azurin	azu-1 az1 azu BIZ92_06655 ERS369984_02377 ERS451415_05046 I6G72_11430	azu-1	BIZ92_06655 ERS369984_02377 ERS451415_05046 I6G72_11430	150	Alcaligenes xylosoxydans xylosoxydans (Achromobacter xylosoxidans)	85698	62	>tr|O87169|O87169_ALCXX Azurin OS=Alcaligenes xylosoxydans xylosoxydans OX=85698 GN=azu-1 PE=4 SV=1	9	9	0	150	16	7.81	9	697984	843960	138176	251648	248156	5.35639e+06	4.96252e+06	5.37657e+06	269108	378503	116888	310377	172900	1.84114e+06	6.04008e+06	3.24835e+07	9.58811e+06	1.28466e+07	936015	1.47452e+06	418343	3.92047e+08	1.86335e+08	5.09313e+07	464879	2.49531e+06		363647	5798.75	2.13684e+07	5.08216e+08	2.19874e+07
A0A0D6GXB5_ALCXX	A0A0D6GXB5	Alanine transaminase (EC 2.6.1.2) (LL-diaminopimelate aminotransferase (EC 2.6.1.83))	dapL_1 alaC dapL_2 BIZ92_09605 ERS369984_03958 ERS451415_01775 I6G72_27920	dapL_1	BIZ92_09605 ERS369984_03958 ERS451415_01775 I6G72_27920	394	Alcaligenes xylosoxydans xylosoxydans (Achromobacter xylosoxidans)	85698	74	>tr|A0A0D6GXB5|A0A0D6GXB5_ALCXX Alanine transaminase OS=Alcaligenes xylosoxydans xylosoxydans OX=85698 GN=dapL_1 PE=4 SV=1	22	22	0	394	44.1	7.9	22	1.82632e+07	1.50715e+07	2.91729e+06	1.56898e+06	39444.5	1.74894e+07	2.14958e+07	173848	6.12912e+06	4.5576e+06	98578.1	570566	273914	7.43287e+06	1.53297e+07	148574	1.92014e+07	1.48195e+07	2.66083e+06	1.15032e+06	9291.13	6.812e+06	2.59494e+06	198365	890642	2.94025e+06		60244.9		88988.4	1.38613e+06	91186.6
A0A0D6G5V7_ALCXX	A0A0D6G5V7	ABC transporter substrate-binding protein (Dipeptide-binding protein)	dppA_1 dppA_2 BIZ92_13415 ERS369984_03687 ERS451415_00983 I6G72_00485	dppA_1	BIZ92_13415 ERS369984_03687 ERS451415_00983 I6G72_00485	523	Alcaligenes xylosoxydans xylosoxydans (Achromobacter xylosoxidans)	85698	75	>tr|A0A0D6G5V7|A0A0D6G5V7_ALCXX ABC transporter substrate-binding protein OS=Alcaligenes xylosoxydans xylosoxydans OX=85698 GN=dppA_1 PE=4 SV=1	32	32	0	523	58.8	8.73	32	542211	806219	268624	176244	186623	7.13671e+06	9.45324e+06	5.1918e+06	574552	357353	14041.3	91350.4	241788	1.05197e+07	1.11231e+07	2.74549e+07	6.11945e+06	6.05382e+06	2.32002e+06	1.38269e+06	2.40494e+06	3.30052e+07	2.59724e+07	1.35388e+07	762332	3.12356e+06	6971.53	3328.12	280009	6.28454e+06	6.89962e+07	7.14419e+06
A0A0A5JBS7_ALCXX	A0A0A5JBS7	Glutathione S-transferase (Glutathione S-transferase N-terminal domain-containing protein) (Stringent starvation protein A)	sspA_1 sspA_2 A7J67_02205 AL504_17975 AL520_05490 BIZ92_03440 DAI43_15745 DY367_20800 ERS369984_02862 ERS451415_00176 I6G72_04550	sspA_1	A7J67_02205 AL504_17975 AL520_05490 BIZ92_03440 DAI43_15745 DY367_20800 ERS369984_02862 ERS451415_00176 I6G72_04550	203	Alcaligenes xylosoxydans xylosoxydans (Achromobacter xylosoxidans)	85698	79	>tr|A0A0A5JBS7|A0A0A5JBS7_ALCXX Glutathione S-transferase OS=Alcaligenes xylosoxydans xylosoxydans OX=85698 GN=sspA_1 PE=3 SV=1	12	12	0	203	23.8	6.8	12	3.98376e+07	2.82658e+07	3.14717e+06	1.63368e+06	585715	5.1311e+07	5.54823e+07	426516	1.32651e+07	9.47194e+06	121222	1.56106e+06	388419	2.45042e+07	5.14532e+07	575441	5.44761e+07	4.47088e+07	1.01284e+07	4.18313e+06	677109	2.3693e+07	9.09885e+06	1.8193e+06	3.39369e+06	1.45231e+07		120766	211036	1.09778e+06	1.05732e+07	1.01256e+06
A0A0D6FFM1_ALCXX	A0A0D6FFM1	Thiol:disulfide interchange protein	dsbA ERS451415_00130 I6G72_04780	dsbA	ERS451415_00130 I6G72_04780	210	Alcaligenes xylosoxydans xylosoxydans (Achromobacter xylosoxidans)	85698	67	>tr|A0A0D6FFM1|A0A0D6FFM1_ALCXX Thiol:disulfide interchange protein OS=Alcaligenes xylosoxydans xylosoxydans OX=85698 GN=dsbA PE=3 SV=1	11	11	0	210	22.9	7.99	11	1.08376e+06	556072	259121	216071	2.77183e+06	7.1474e+06	1.77645e+07	2.3213e+07	387655	498345	36980.9	214079	2.5618e+06	8.08096e+06	1.26358e+07	8.7997e+07	7.74022e+06	1.10725e+07	2.11451e+06	2.78076e+06	5.39243e+06	1.20222e+08	6.58239e+07	1.58541e+08	907872	3.60843e+06	41809.6	95479.1	1.96501e+06	1.85022e+07	2.25713e+08	1.25231e+08
A0A0D6HE81_ALCXX	A0A0D6HE81	Aspartate chemoreceptor protein (Tar ligand binding domain-containing protein)	tar_1 ERS451415_02417 I6G72_24665	tar_1	ERS451415_02417 I6G72_24665	568	Alcaligenes xylosoxydans xylosoxydans (Achromobacter xylosoxidans)	85698	55	>tr|A0A0D6HE81|A0A0D6HE81_ALCXX Aspartate chemoreceptor protein OS=Alcaligenes xylosoxydans xylosoxydans OX=85698 GN=tar_1 PE=4 SV=1	26	15	0	568	60.2	5.31	15	903097	758675	3.22494e+06	989886	1.85058e+06	549031	664168	530338	410635	262083	506783	3.98283e+06	6.94734e+06	464243	470777	898418	816208	853459	3.69711e+06	700765	3.42791e+06	510825	339569	37580.2	629711	2.66915e+06	2431.65		905765	23373.3	338428	82409.5
A0A0D6FUC8_ALCXX	A0A0D6FUC8	Glutamate--tRNA ligase (EC 6.1.1.17) (Glutamyl-tRNA synthetase) (GluRS)	gltX ERS451415_00656 I6G72_02145	gltX	ERS451415_00656 I6G72_02145	468	Alcaligenes xylosoxydans xylosoxydans (Achromobacter xylosoxidans)	85698	72	>tr|A0A0D6FUC8|A0A0D6FUC8_ALCXX Glutamate--tRNA ligase OS=Alcaligenes xylosoxydans xylosoxydans OX=85698 GN=gltX PE=3 SV=1	24	24	0	468	52	6.23	24	2.06272e+07	1.64093e+07	3.14341e+06	1.71222e+06	1.00242e+06	2.05376e+07	2.90275e+07	229471	5.50659e+06	4.4563e+06	103110	653000	426384	7.89601e+06	1.93056e+07	4.23309e+06	2.37338e+07	1.67934e+07	3.3985e+06	1.29235e+06	669562	8.11241e+06	3.91675e+06	477243	693099	2.4955e+06	35789.7	18362.1	528174	281743	3.01e+06	236061
A0A0D6IAU4_ALCXX	A0A0D6IAU4	Aspartokinase (EC 2.7.2.4)	lysC ERS369984_05761 ERS451415_04430 I6G72_14535	lysC	ERS369984_05761 ERS451415_04430 I6G72_14535	421	Alcaligenes xylosoxydans xylosoxydans (Achromobacter xylosoxidans)	85698	62	>tr|A0A0D6IAU4|A0A0D6IAU4_ALCXX Aspartokinase OS=Alcaligenes xylosoxydans xylosoxydans OX=85698 GN=lysC PE=3 SV=1	20	20	0	421	44.9	5.44	20	4.24894e+07	3.40406e+07	3.9917e+06	2.42433e+06	1.43124e+06	5.52543e+07	6.14532e+07	415345	1.35482e+07	9.49338e+06	220287	1.25792e+06	547577	2.25204e+07	4.58437e+07	2.04025e+06	5.24291e+07	4.78223e+07	6.19801e+06	2.97685e+06	768848	1.43413e+07	5.20139e+06	1.03737e+06	2.17741e+06	7.89369e+06		99658.7	58364	366919	2.99592e+06	242879
A0A0D6FN43_ALCXX	A0A0D6FN43	3-hydroxyacyl-CoA dehydrogenase (Probable 3-hydroxybutyryl-CoA dehydrogenase (EC 1.1.1.157))	paaH_1 ERS451415_00437 I6G72_03240	paaH_1	ERS451415_00437 I6G72_03240	508	Alcaligenes xylosoxydans xylosoxydans (Achromobacter xylosoxidans)	85698	63	>tr|A0A0D6FN43|A0A0D6FN43_ALCXX 3-hydroxyacyl-CoA dehydrogenase OS=Alcaligenes xylosoxydans xylosoxydans OX=85698 GN=paaH_1 PE=4 SV=1	28	28	0	508	54.1	6.67	28	1.23213e+07	1.20291e+07	1.29859e+07	4.47168e+06	3.63285e+06	1.50191e+07	1.90642e+07	584570	8.52646e+06	7.53746e+06	626888	2.58678e+06	4.03571e+06	8.44102e+06	1.61196e+07	6.94195e+06	1.49224e+07	1.24691e+07	8.31357e+06	1.6968e+06	4.64373e+06	6.63988e+06	3.41466e+06	87224.8	1.17567e+06	3.27282e+06	8693.38	36533.5	3.01617e+06	696788	3.80293e+06	815930
A0A0D6FYJ2_ALCXX	A0A0D6FYJ2	4-hydroxyphenylpyruvate dioxygenase (EC 1.13.11.27)	hpd hppD ERS369984_04890 ERS451415_00785 I6G72_01505	hpd	ERS369984_04890 ERS451415_00785 I6G72_01505	370	Alcaligenes xylosoxydans xylosoxydans (Achromobacter xylosoxidans)	85698	75	>tr|A0A0D6FYJ2|A0A0D6FYJ2_ALCXX 4-hydroxyphenylpyruvate dioxygenase OS=Alcaligenes xylosoxydans xylosoxydans OX=85698 GN=hpd PE=3 SV=1	22	22	0	370	41.3	5.49	22	2.06926e+07	1.53133e+07	3.78131e+06	1.54032e+06	377439	1.61614e+07	1.98227e+07	295521	1.21749e+07	5.95328e+06	257605	1.35219e+06	141424	1.14798e+07	2.14976e+07	455279	2.30957e+07	1.85235e+07	6.40893e+06	1.32205e+06	126688	7.8333e+06	2.81421e+06	71730.6	1.34701e+06	3.20251e+06	4040.23	5190.39	71169.5	929086	1.53609e+06	98404.2
A0A0D6GBY8_ALCXX	A0A0D6GBY8	Insulinase family protein (Protease 3 (EC 3.4.24.55))	ptrA ERS451415_01215 I6G72_30710	ptrA	ERS451415_01215 I6G72_30710	917	Alcaligenes xylosoxydans xylosoxydans (Achromobacter xylosoxidans)	85698	49	>tr|A0A0D6GBY8|A0A0D6GBY8_ALCXX Insulinase family protein OS=Alcaligenes xylosoxydans xylosoxydans OX=85698 GN=ptrA PE=3 SV=1	31	30	0	917	101.5	7.62	30	1.95731e+06	1.66954e+06	2.63459e+06	1.15697e+06	3.24417e+06	4.41395e+06	8.62015e+06	266673	1.58418e+06	636349	148741	479876	1.59294e+06	2.91545e+06	6.66956e+06	425623	3.0667e+06	2.83601e+06	2.64929e+06	644596	1.96399e+06	1.46196e+06	821110	77132.2	233419	624673	7666.64	10473.6	997678	26627.4		113579
A0A0D6FSP9_ALCXX	A0A0D6FSP9	ABC transporter substrate-binding protein (Leucine ABC transporter subunit substrate-binding protein LivK)	ERS369984_05783 ERS451415_00577 I6G72_02540		ERS369984_05783 ERS451415_00577 I6G72_02540	387	Alcaligenes xylosoxydans xylosoxydans (Achromobacter xylosoxidans)	85698	77	>tr|A0A0D6FSP9|A0A0D6FSP9_ALCXX ABC transporter substrate-binding protein OS=Alcaligenes xylosoxydans xylosoxydans OX=85698 GN=ERS369984_05783 PE=4 SV=1	21	21	0	387	41.6	8.65	21	45068.2	109323	62856.2	14813.9	31560.2	638697	1.46752e+06	4.54746e+06	58870.1	48636.4	15236.7	30232.5	27136.5	1.08754e+06	1.60152e+06	2.01309e+07	1.02161e+06	1.10242e+06	195601	99154.5	51472.5	2.35036e+07	1.6371e+07	1.99176e+07	123307	501791	11398.3	34964.8	17625.2	1.63772e+06	2.16285e+07	9.37821e+06
A0A0D6H2Q8_ALCXX	A0A0D6H2Q8	DNA topoisomerase 4 subunit A (EC 5.6.2.2) (Topoisomerase IV subunit A)	parC ERS451415_01948 I6G72_27040	parC	ERS451415_01948 I6G72_27040	773	Alcaligenes xylosoxydans xylosoxydans (Achromobacter xylosoxidans)	85698	44	>tr|A0A0D6H2Q8|A0A0D6H2Q8_ALCXX DNA topoisomerase 4 subunit A OS=Alcaligenes xylosoxydans xylosoxydans OX=85698 GN=parC PE=3 SV=1	32	32	0	773	84.4	6.19	32	9.08781e+06	7.29267e+06	7.64768e+06	3.97574e+06	2.07699e+06	7.14769e+06	9.33883e+06	733179	4.24658e+06	2.17407e+06	192314	1.79374e+06	1.26188e+06	4.73468e+06	6.0371e+06	1.89924e+06	1.18456e+07	1.29878e+07	4.65588e+06	1.90627e+06	3.54818e+06	2.79385e+06	1.45483e+06	937918	120133	291284	41950.5	32296	2.5801e+06	116719	1.31423e+06	1.1012e+06
A0A0D6I5X5_ALCXX	A0A0D6I5X5	Acetyl-CoA C-acyltransferase (EC 2.3.1.16) (Acetyl-CoA acetyltransferase (EC 2.3.1.9))	thlA_2 thlA_1 ERS369984_00315 ERS451415_04113 I6G72_16135	thlA_2	ERS369984_00315 ERS451415_04113 I6G72_16135	393	Alcaligenes xylosoxydans xylosoxydans (Achromobacter xylosoxidans)	85698	52	>tr|A0A0D6I5X5|A0A0D6I5X5_ALCXX Acetyl-CoA C-acyltransferase OS=Alcaligenes xylosoxydans xylosoxydans OX=85698 GN=thlA_2 PE=3 SV=1	15	15	0	393	40.7	6.87	15	2.38006e+07	1.98898e+07	7.00374e+06	2.23329e+06	1.71526e+06	4.25063e+07	3.50276e+07	1.38733e+06	1.08905e+07	1.05904e+07	185813	4.43913e+06	4.51136e+07	1.64902e+07	2.90535e+07	1.28266e+07	1.40407e+07	1.07921e+07	3.91898e+06	890027	4.20342e+07	7.58491e+06	3.40886e+06	280074	755650	1.9605e+06		12747.6	4.63595e+07	447555	1.68537e+06	518491
A0A0D6FUY0_ALCXX	A0A0D6FUY0	N-acetyl-gamma-glutamyl-phosphate reductase (AGPR) (EC 1.2.1.38) (N-acetyl-glutamate semialdehyde dehydrogenase) (NAGSA dehydrogenase)	argC_1 argC ERS451415_00674 I6G72_02060	argC_1	ERS451415_00674 I6G72_02060	354	Alcaligenes xylosoxydans xylosoxydans (Achromobacter xylosoxidans)	85698	74	>tr|A0A0D6FUY0|A0A0D6FUY0_ALCXX N-acetyl-gamma-glutamyl-phosphate reductase OS=Alcaligenes xylosoxydans xylosoxydans OX=85698 GN=argC_1 PE=3 SV=1	18	18	0	354	38	6.54	18	1.63581e+07	1.47977e+07	5.14454e+06	1.95419e+06	3.00323e+06	1.94433e+07	2.18556e+07	1.32778e+06	1.09594e+07	1.15554e+07	416598	3.24035e+06	7.62273e+06	1.14927e+07	2.00618e+07	1.02802e+07	2.44061e+07	2.07747e+07	4.60283e+06	1.25471e+06	3.35557e+06	1.01133e+07	4.64801e+06	2.20558e+06	1.58275e+06	4.66692e+06	7210.09	31270.9	1.65161e+06	1.0339e+06	4.07252e+06	200902
A0A0D6GMI2_ALCXX	A0A0D6GMI2	Acetyl-coenzyme A synthetase (EC 6.2.1.1) (Propionate--CoA ligase (EC 6.2.1.17))	acsA_1 acsA_2 ERS369984_06004 ERS451415_01482 I6G72_29375	acsA_1	ERS369984_06004 ERS451415_01482 I6G72_29375	629	Alcaligenes xylosoxydans xylosoxydans (Achromobacter xylosoxidans)	85698	53	>tr|A0A0D6GMI2|A0A0D6GMI2_ALCXX Acetyl-coenzyme A synthetase OS=Alcaligenes xylosoxydans xylosoxydans OX=85698 GN=acsA_1 PE=3 SV=1	25	25	0	629	68.5	5.57	25	8.13714e+06	5.98967e+06	857788	445201	193400	1.3629e+07	1.49596e+07	259085	2.58043e+06	1.89554e+06	56787.8	310994	193883	6.26302e+06	1.56441e+07	2.09839e+06	4.47304e+06	4.0654e+06	549695	381628	181156	1.74286e+06	1.23469e+06	274648	298237	1.27454e+06	3986.66		7031.52	33256	536102	661316
A0A0D6HFP0_ALCXX	A0A0D6HFP0	Glutamate dehydrogenase	gdhA_1 ERS369984_01825 ERS451415_02525 I6G72_24130	gdhA_1	ERS369984_01825 ERS451415_02525 I6G72_24130	429	Alcaligenes xylosoxydans xylosoxydans (Achromobacter xylosoxidans)	85698	65	>tr|A0A0D6HFP0|A0A0D6HFP0_ALCXX Glutamate dehydrogenase OS=Alcaligenes xylosoxydans xylosoxydans OX=85698 GN=gdhA_1 PE=3 SV=1	20	20	0	429	46.3	6.81	20	1.12232e+08	8.88926e+07	2.18901e+07	1.00888e+07	6.43638e+06	9.3519e+07	1.10781e+08	975330	3.75122e+07	2.67946e+07	636682	5.01155e+06	922533	4.22895e+07	9.53907e+07	6.30605e+06	1.39675e+08	1.04319e+08	2.4507e+07	7.89756e+06	1.00882e+07	3.79802e+07	1.26363e+07	1.90469e+06	6.46772e+06	1.82075e+07	51052.5	555412	1.75253e+06	817985	9.53123e+06	1.08601e+06
A0A0D6H145_ALCXX	A0A0D6H145	DNA topoisomerase 4 subunit B (EC 5.6.2.2) (Topoisomerase IV subunit B)	parE ERS369984_05577 ERS451415_01946 I6G72_27050	parE	ERS369984_05577 ERS451415_01946 I6G72_27050	653	Alcaligenes xylosoxydans xylosoxydans (Achromobacter xylosoxidans)	85698	52	>tr|A0A0D6H145|A0A0D6H145_ALCXX DNA topoisomerase 4 subunit B OS=Alcaligenes xylosoxydans xylosoxydans OX=85698 GN=parE PE=3 SV=1	30	30	0	653	71.3	6.47	30	2.01566e+07	1.39957e+07	4.53608e+06	2.44571e+06	2.63573e+06	1.00776e+07	1.37016e+07	888122	6.09303e+06	4.14684e+06	245975	1.16948e+06	2.52981e+06	9.33666e+06	1.87217e+07	1.39855e+07	1.85777e+07	1.6191e+07	3.58372e+06	1.18761e+06	3.3085e+06	1.3767e+07	8.82654e+06	3.09459e+06	980827	2.67018e+06		21290	1.35533e+06	1.79291e+06	1.17694e+07	1.74066e+06
A0A0D6IKD3_ALCXX	A0A0D6IKD3	Amino acid ABC transporter substrate-binding protein (Probable amino-acid ABC transporter-binding protein HI_1080)	ERS451415_05095 I6G72_11185		ERS451415_05095 I6G72_11185	261	Alcaligenes xylosoxydans xylosoxydans (Achromobacter xylosoxidans)	85698	67	>tr|A0A0D6IKD3|A0A0D6IKD3_ALCXX Amino acid ABC transporter substrate-binding protein OS=Alcaligenes xylosoxydans xylosoxydans OX=85698 GN=ERS451415_05095 PE=3 SV=1	17	17	0	261	27.9	9.09	17	762202	422521	192955	76960.1	65945.5	3.20848e+06	5.52659e+06	1.37118e+07	218948	177132	8913.55	52167.9	174215	2.83733e+06	3.60399e+06	4.55641e+07	5.15452e+06	6.30238e+06	665489	779612	143362	1.50925e+08	7.58384e+07	6.64561e+07	319392	1.47237e+06	15152.4	16537.8	68834.4	8.65834e+06	1.70503e+08	2.56057e+07
A0A0D6IA43_ALCXX	A0A0D6IA43	3-hydroxyacyl-CoA dehydrogenase (EC 1.1.1.35)	ERS451415_04376 I6G72_14805		ERS451415_04376 I6G72_14805	796	Alcaligenes xylosoxydans xylosoxydans (Achromobacter xylosoxidans)	85698	49	>tr|A0A0D6IA43|A0A0D6IA43_ALCXX 3-hydroxyacyl-CoA dehydrogenase OS=Alcaligenes xylosoxydans xylosoxydans OX=85698 GN=ERS451415_04376 PE=4 SV=1	30	30	0	796	85.6	6.9	30	6.81731e+06	6.40528e+06	4.01576e+06	1.91905e+06	475041	1.46048e+07	1.98209e+07	1.23531e+06	4.69462e+06	3.90252e+06	145431	987851	393293	8.48575e+06	9.80163e+06	3.71026e+06	6.31302e+06	3.99949e+06	1.51775e+06	710855	318149	3.35754e+06	1.72723e+06	449312	329062	1.3118e+06	2076.31	18809.2	389322	260877	1.33177e+06	311117
A0A0D6GLN1_ALCXX	A0A0D6GLN1	Electron transfer flavoprotein-ubiquinone oxidoreductase (ETF-QO) (EC 1.5.5.1)	ERS369984_05993 ERS451415_01493 I6G72_29320		ERS369984_05993 ERS451415_01493 I6G72_29320	548	Alcaligenes xylosoxydans xylosoxydans (Achromobacter xylosoxidans)	85698	54	>tr|A0A0D6GLN1|A0A0D6GLN1_ALCXX Electron transfer flavoprotein-ubiquinone oxidoreductase OS=Alcaligenes xylosoxydans xylosoxydans OX=85698 GN=ERS369984_05993 PE=4 SV=1	26	26	0	548	59.7	6.4	23	2.32771e+06	798598	1.2643e+07	9.11687e+06	1.42577e+07	1.68323e+06	8.21566e+06	4.15493e+06	1.52948e+06	2.54306e+06	2.83269e+06	5.07566e+06	8.55853e+06	7.74234e+06	3.8633e+06	4.40344e+06	1.56497e+06	1.235e+07	1.23944e+07	8.1436e+06	6.88121e+06	1.10815e+07	2.51731e+06	3.49299e+06	2.27293e+06	6.9791e+06	4.10797e+06	1.1144e+06	7.87525e+06	2.28321e+07	1.80964e+07	7.11028e+06
A0A7U0I5V4_ALCXX	A0A7U0I5V4	Cysteine synthase (EC 2.5.1.47)	cysM I6G72_28695	cysM	I6G72_28695	303	Alcaligenes xylosoxydans xylosoxydans (Achromobacter xylosoxidans)	85698	85	>tr|A0A7U0I5V4|A0A7U0I5V4_ALCXX Cysteine synthase OS=Alcaligenes xylosoxydans xylosoxydans OX=85698 GN=cysM PE=3 SV=1	21	21	0	303	32.3	5.76	21	1.49393e+07	2.40565e+07	1.68307e+06	1.31893e+06	1.87641e+06	2.01535e+07	2.45546e+07	7.24369e+06	4.64901e+06	7.3535e+06	93063	616780	897725	1.03078e+07	1.95796e+07	3.01617e+07	1.37538e+07	1.19028e+07	3.79538e+06	1.34178e+06	528515	8.71394e+06	4.52815e+06	7.39316e+06	1.88848e+06	2.52647e+06	1.37928e+06	2.7837e+06	172236	1.85859e+06	7.79175e+06	3.3116e+06
A0A0D6GJX7_ALCXX	A0A0D6GJX7	Tryptophan synthase beta chain (EC 4.2.1.20)	trpB_1 trpB trpB_2 ERS369984_05906 ERS451415_01435 I6G72_29610	trpB_1	ERS369984_05906 ERS451415_01435 I6G72_29610	399	Alcaligenes xylosoxydans xylosoxydans (Achromobacter xylosoxidans)	85698	84	>tr|A0A0D6GJX7|A0A0D6GJX7_ALCXX Tryptophan synthase beta chain OS=Alcaligenes xylosoxydans xylosoxydans OX=85698 GN=trpB_1 PE=3 SV=1	21	21	0	399	43.4	6.28	20	2.1318e+07	1.53651e+07	1.60415e+06	876726	192149	2.22924e+07	2.52441e+07	427704	6.05234e+06	4.39649e+06	76380.8	407625	250135	8.59646e+06	2.04783e+07	1.70932e+06	1.13441e+07	8.31837e+06	1.72617e+06	471512	315919	2.48231e+06	951271	366508	483355	1.49603e+06		62673.4	973619	8382.85	234716	131316
A0A0A5L7B8_ALCXX	A0A0A5L7B8	Cell shape-determining protein MreB	mreB A7J67_00040 AL520_07765 BIZ92_01005 DAI43_02745 DY367_18220 ERS369984_03326 ERS451415_05918 I6G72_06975	mreB	A7J67_00040 AL520_07765 BIZ92_01005 DAI43_02745 DY367_18220 ERS369984_03326 ERS451415_05918 I6G72_06975	347	Alcaligenes xylosoxydans xylosoxydans (Achromobacter xylosoxidans)	85698	65	>tr|A0A0A5L7B8|A0A0A5L7B8_ALCXX Cell shape-determining protein MreB OS=Alcaligenes xylosoxydans xylosoxydans OX=85698 GN=mreB PE=3 SV=1	20	20	0	347	36.8	5.35	20	2.95738e+07	2.15403e+07	8.83615e+06	4.51696e+06	8.80772e+06	2.65338e+07	3.28986e+07	1.77995e+06	1.15738e+07	6.49205e+06	637932	3.24136e+06	2.22176e+06	1.09203e+07	2.7892e+07	1.25387e+06	2.81827e+07	2.363e+07	6.67755e+06	2.52781e+06	5.51804e+06	5.38175e+06	2.03031e+06	183780	491769	2.33378e+06	15224	74360.3	3.68981e+06	203231	3.9231e+06	60727.1
A0A0D6GLX5_ALCXX	A0A0D6GLX5	2-methylcitrate dehydratase (EC 4.2.1.79)	prpD ERS451415_01523 I6G72_29170	prpD	ERS451415_01523 I6G72_29170	483	Alcaligenes xylosoxydans xylosoxydans (Achromobacter xylosoxidans)	85698	62	>tr|A0A0D6GLX5|A0A0D6GLX5_ALCXX 2-methylcitrate dehydratase OS=Alcaligenes xylosoxydans xylosoxydans OX=85698 GN=prpD PE=3 SV=1	24	24	0	483	53.4	6.67	24	1.6804e+07	1.34246e+07	3.21576e+06	1.54898e+06	269694	2.00605e+07	2.63986e+07	109087	1.91547e+06	1.49926e+06	14940.2	232066	232151	3.47677e+06	7.75929e+06	294410	6.12274e+06	4.60328e+06	936880	291661	898034	1.33451e+06	631040	180886	126742	625429		5930.84	167007	58520.1	283713
A0A0D6HCW4_ALCXX	A0A0D6HCW4	Dihydrolipoyl dehydrogenase (EC 1.8.1.4)	lpdV lpdA ERS451415_02355 I6G72_24980	lpdV	ERS451415_02355 I6G72_24980	467	Alcaligenes xylosoxydans xylosoxydans (Achromobacter xylosoxidans)	85698	66	>tr|A0A0D6HCW4|A0A0D6HCW4_ALCXX Dihydrolipoyl dehydrogenase OS=Alcaligenes xylosoxydans xylosoxydans OX=85698 GN=lpdV PE=3 SV=1	21	21	0	467	48.3	6.61	21	1.25513e+07	1.05148e+07	2.21503e+07	7.56875e+06	5.23898e+06	2.16391e+07	2.82893e+07	1.54732e+06	7.91156e+06	4.58691e+06	1.07816e+06	1.27748e+07	2.7901e+06	1.04463e+07	1.76761e+07	1.66504e+07	1.52504e+07	1.27854e+07	1.14525e+07	3.01904e+06	3.41222e+06	7.90564e+06	6.41228e+06	1.64867e+06	799028	2.48485e+06	9136.02	60244.1	1.51472e+06	1.33791e+06	5.77325e+06	780183
A0A0D6G642_ALCXX	A0A0D6G642	Septum site-determining protein MinD (Cell division inhibitor MinD)	minD_1 minD BIZ92_13485 ERS451415_00997 I6G72_00410	minD_1	BIZ92_13485 ERS451415_00997 I6G72_00410	271	Alcaligenes xylosoxydans xylosoxydans (Achromobacter xylosoxidans)	85698	76	>tr|A0A0D6G642|A0A0D6G642_ALCXX Cell division inhibitor MinD OS=Alcaligenes xylosoxydans xylosoxydans OX=85698 GN=minD_1 PE=3 SV=1	19	19	0	271	29.5	5.34	19	1.93927e+07	1.47129e+07	1.41607e+06	831956	1.07266e+06	2.86427e+07	2.99113e+07	362727	4.91178e+06	3.30557e+06	80948.1	679616	597410	8.9544e+06	2.19892e+07	1.93676e+06	2.18168e+07	2.19743e+07	1.54162e+06	1.07119e+06	532653	7.25391e+06	2.5863e+06	380030	252287	2.13772e+06	14982.6	108800	224576	265306	4.21155e+06	164062
A0A0D6IBJ5_ALCXX	A0A0D6IBJ5	Lipoprotein (Outer membrane protein assembly factor BamC)	bamC ERS451415_04489 I6G72_14245	bamC	ERS451415_04489 I6G72_14245	374	Alcaligenes xylosoxydans xylosoxydans (Achromobacter xylosoxidans)	85698	63	>tr|A0A0D6IBJ5|A0A0D6IBJ5_ALCXX Lipoprotein OS=Alcaligenes xylosoxydans xylosoxydans OX=85698 GN=bamC PE=4 SV=1	23	23	0	374	41.4	5.85	23	6.33161e+06	6.64289e+06	1.643e+07	4.90741e+06	1.8922e+07	1.60903e+07	2.13187e+07	1.89334e+06	4.14309e+06	2.54725e+06	5.42727e+06	5.8831e+06	1.21699e+07	6.7877e+06	2.03993e+07	6.08034e+06	5.26552e+06	2.61079e+06	1.21898e+07	3.76183e+06	2.00532e+07	1.14497e+07	7.85844e+06	961558	415807	1.4751e+06	66909.5	385018	9.21389e+06	933000	3.30062e+07	432947
A0A0D6ITU3_ALCXX	A0A0D6ITU3	Aspartyl/glutamyl-tRNA(Asn/Gln) amidotransferase subunit B (Asp/Glu-ADT subunit B) (EC 6.3.5.-)	gatB ERS451415_05921 I6G72_06960	gatB	ERS451415_05921 I6G72_06960	485	Alcaligenes xylosoxydans xylosoxydans (Achromobacter xylosoxidans)	85698	50	>tr|A0A0D6ITU3|A0A0D6ITU3_ALCXX Aspartyl/glutamyl-tRNA(Asn/Gln) amidotransferase subunit B OS=Alcaligenes xylosoxydans xylosoxydans OX=85698 GN=gatB PE=3 SV=1	21	21	0	485	52.7	5.15	21	2.31554e+07	1.59386e+07	2.27139e+06	1.27855e+06	224611	2.02536e+07	2.37669e+07	37372.7	7.28995e+06	4.80955e+06	92995	858947	121006	8.21011e+06	1.89159e+07	489967	2.29375e+07	1.65295e+07	2.1659e+06	1.00122e+06	378035	8.84675e+06	3.22868e+06	77741	939485	3.55239e+06	18836.6	15028.4	101416	264246	2.89399e+06	135852
A0A0D6H151_ALCXX	A0A0D6H151	Extracellular solute-binding protein (Glycerol-3-phosphate transporter periplasmic binding protein)	ERS369984_05594 ERS451415_01963 I6G72_26965		ERS369984_05594 ERS451415_01963 I6G72_26965	446	Alcaligenes xylosoxydans xylosoxydans (Achromobacter xylosoxidans)	85698	53	>tr|A0A0D6H151|A0A0D6H151_ALCXX Extracellular solute-binding protein OS=Alcaligenes xylosoxydans xylosoxydans OX=85698 GN=ERS369984_05594 PE=4 SV=1	18	18	0	446	48.9	9.32	18	152279	894021	1.87919e+06	1.04953e+06	1.31302e+07	9.2548e+06	1.31295e+07	1.22363e+06	2.25935e+06	673837	1.84787e+06	1.49921e+06	5.6941e+06	4.31849e+06	2.25275e+07	2.92763e+06	6.94215e+06	7.02255e+06	8.45294e+06	4.53438e+06	4.60953e+06	2.02542e+07	5.77185e+06	1.52187e+06	1.46596e+06	6.51329e+06	12783.5	145868	2.76962e+06	268709	4.78475e+07	1.28888e+06
A0A0D6H574_ALCXX	A0A0D6H574	Outer membrane efflux protein BepC (TolC family outer membrane protein)	bepC BIZ92_21140 ERS451415_02027 I6G72_26615	bepC	BIZ92_21140 ERS451415_02027 I6G72_26615	504	Alcaligenes xylosoxydans xylosoxydans (Achromobacter xylosoxidans)	85698	57	>tr|A0A0D6H574|A0A0D6H574_ALCXX Outer membrane efflux protein BepC OS=Alcaligenes xylosoxydans xylosoxydans OX=85698 GN=bepC PE=3 SV=1	27	27	0	504	55.8	8.59	27	1.90313e+06	1.62754e+06	1.2711e+07	5.12552e+06	6.11439e+06	8.78891e+06	1.29594e+07	1.39354e+06	1.48175e+06	448554	3.24403e+06	5.80314e+06	4.45877e+06	4.15043e+06	1.41703e+07	3.57415e+06	6.47417e+06	7.1676e+06	7.28896e+06	1.97052e+06	1.05053e+07	2.715e+07	1.6998e+07	40805.5	425824	1.84288e+06	8038.71	20775.9	5.95673e+06	984683	1.94416e+07	335428
A0A0D6FCT5_ALCXX	A0A0D6FCT5	ABC transporter (Amino acid ABC transporter substrate-binding protein) (Glutamate/aspartate periplasmic-binding protein)	gltI_1 gltI_2 BIZ92_02510 ERS369984_03032 ERS451415_00014 I6G72_05360	gltI_1	BIZ92_02510 ERS369984_03032 ERS451415_00014 I6G72_05360	302	Alcaligenes xylosoxydans xylosoxydans (Achromobacter xylosoxidans)	85698	66	>tr|A0A0D6FCT5|A0A0D6FCT5_ALCXX ABC transporter OS=Alcaligenes xylosoxydans xylosoxydans OX=85698 GN=gltI_1 PE=4 SV=1	16	16	0	302	32	8.31	16	8.54418e+06	9.21136e+06	1.52233e+06	935128	917590	1.54947e+07	2.4917e+07	1.5079e+07	3.67329e+06	4.98199e+06	128274	563261	619603	1.23123e+07	2.31807e+07	4.02414e+07	1.95818e+07	2.47277e+07	2.71535e+06	1.61116e+06	1.75669e+06	1.38143e+08	9.61094e+07	2.73063e+07	1.32434e+06	6.50646e+06		45455.3	688828	8.35044e+06	1.83067e+08	2.36583e+07
A0A0D6FPI5_ALCXX	A0A0D6FPI5	Universal stress protein (Universal stress protein E)	uspE ERS369984_05251 ERS451415_00479 I6G72_03030	uspE	ERS369984_05251 ERS451415_00479 I6G72_03030	289	Alcaligenes xylosoxydans xylosoxydans (Achromobacter xylosoxidans)	85698	72	>tr|A0A0D6FPI5|A0A0D6FPI5_ALCXX Universal stress protein OS=Alcaligenes xylosoxydans xylosoxydans OX=85698 GN=uspE PE=3 SV=1	15	15	0	289	31.4	6.24	15	7.56744e+07	4.69489e+07	1.19038e+07	5.31286e+06	5.19152e+08	1.44941e+08	1.3254e+08	6.48728e+07	8.74035e+06	9.44815e+06	2.4866e+06	5.6977e+06	2.59237e+08	8.13569e+07	9.3032e+07	1.88288e+08	1.12551e+08	1.04956e+08	9.49424e+07	1.21422e+08	9.08381e+08	1.02641e+09	1.11251e+09	1.3037e+08	1.89765e+07	7.18918e+06	1.15618e+06	1.42275e+07	4.65208e+08	5.0885e+08	2.52734e+09	5.79731e+07
A0A0D6GS96_ALCXX	A0A0D6GS96	Phenylacetate-coenzyme A ligase (EC 6.2.1.30) (Phenylacetyl-CoA ligase)	paaK_1 paaF ERS451415_01656 I6G72_28510	paaK_1	ERS451415_01656 I6G72_28510	438	Alcaligenes xylosoxydans xylosoxydans (Achromobacter xylosoxidans)	85698	62	>tr|A0A0D6GS96|A0A0D6GS96_ALCXX Phenylacetate-coenzyme A ligase OS=Alcaligenes xylosoxydans xylosoxydans OX=85698 GN=paaK_1 PE=3 SV=1	22	22	0	438	48.6	6.81	22	2.70629e+07	2.05956e+07	6.19339e+06	3.53549e+06	1.60805e+06	2.64671e+07	2.69186e+07	1.5526e+06	1.67197e+07	9.68054e+06	258749	1.95828e+06	1.51406e+06	1.44629e+07	2.91506e+07	9.67342e+06	3.12067e+07	2.36279e+07	5.24427e+06	1.95901e+06	2.39804e+06	5.29195e+06	1.93132e+06	382783	1.25542e+06	3.71254e+06	8739.87	63273.4	1.16401e+06	119628	1.51763e+06	452204
A0A0D6FMB5_ALCXX	A0A0D6FMB5	ATP synthase gamma chain (ATP synthase F1 sector gamma subunit) (F-ATPase gamma subunit)	atpG ERS369984_05326 ERS451415_00404 I6G72_03405	atpG	ERS369984_05326 ERS451415_00404 I6G72_03405	301	Alcaligenes xylosoxydans xylosoxydans (Achromobacter xylosoxidans)	85698	70	>tr|A0A0D6FMB5|A0A0D6FMB5_ALCXX ATP synthase gamma chain OS=Alcaligenes xylosoxydans xylosoxydans OX=85698 GN=atpG PE=3 SV=1	18	18	0	301	33.1	9.38	18	1.3858e+07	1.42014e+07	2.56861e+07	1.05633e+07	1.42638e+07	1.95597e+07	2.00516e+07	308332	9.43586e+06	3.79246e+06	1.39541e+06	6.16257e+06	8.07748e+06	1.36143e+07	2.18056e+07	3.76298e+06	3.31992e+07	2.90643e+07	1.8879e+07	4.90644e+06	1.80329e+07	4.87386e+06	2.91886e+06	224285	1.20956e+06	3.47767e+06	48119.9	220634	8.33954e+06	440471	2.31366e+06	97633
A0A1R1JMJ0_ALCXX	A0A1R1JMJ0	Thioredoxin reductase (EC 1.8.1.9)	trxB BIZ92_14835 I6G72_30580	trxB	BIZ92_14835 I6G72_30580	319	Alcaligenes xylosoxydans xylosoxydans (Achromobacter xylosoxidans)	85698	89	>tr|A0A1R1JMJ0|A0A1R1JMJ0_ALCXX Thioredoxin reductase OS=Alcaligenes xylosoxydans xylosoxydans OX=85698 GN=trxB PE=3 SV=1	18	18	0	319	34	5.81	18	1.82175e+07	1.46492e+07	904886	680746	170608	2.37675e+07	2.85679e+07	417089	5.42458e+06	3.59974e+06	519294	430063	89886.4	1.01565e+07	1.9887e+07	556267	2.09329e+07	1.51058e+07	2.35639e+06	1.00353e+06	176454	8526359	2.98735e+06	295447	1.16261e+06	3.72741e+06	16665.5	116750	56981.4	552863	3.01758e+06	597448
A0A0D6IWH2_ALCXX	A0A0D6IWH2	50S ribosomal protein L1	rplA ERS369984_06202 ERS451415_06162 I6G72_05695	rplA	ERS369984_06202 ERS451415_06162 I6G72_05695	233	Alcaligenes xylosoxydans xylosoxydans (Achromobacter xylosoxidans)	85698	74	>tr|A0A0D6IWH2|A0A0D6IWH2_ALCXX 50S ribosomal protein L1 OS=Alcaligenes xylosoxydans xylosoxydans OX=85698 GN=rplA PE=3 SV=1	17	17	0	233	24	9.76	17	9.36207e+07	7.31656e+07	4.42973e+07	2.32233e+07	4.94554e+07	8.61395e+07	1.12882e+08	641463	4.18247e+07	2.45667e+07	4.11182e+06	1.82519e+07	3.03514e+07	4.6192e+07	9.06224e+07	6.64118e+06	1.35856e+08	1.04292e+08	3.82676e+07	1.46907e+07	5.11655e+07	6.72098e+07	2.13965e+07	1.71401e+06	6.71973e+06	2.27248e+07	170410	547247	3.12007e+07	2.63599e+06	2.39971e+07	808385
A0A0D6IMT9_ALCXX	A0A0D6IMT9	Glycine dehydrogenase (decarboxylating) (EC 1.4.4.2) (Glycine cleavage system P-protein) (Glycine decarboxylase) (Glycine dehydrogenase (aminomethyl-transferring))	gcvP ERS451415_05418 I6G72_09560	gcvP	ERS451415_05418 I6G72_09560	957	Alcaligenes xylosoxydans xylosoxydans (Achromobacter xylosoxidans)	85698	41	>tr|A0A0D6IMT9|A0A0D6IMT9_ALCXX Glycine dehydrogenase (decarboxylating) OS=Alcaligenes xylosoxydans xylosoxydans OX=85698 GN=gcvP PE=3 SV=1	26	26	0	957	102.5	5.85	26	6.01935e+06	4.5561e+06	3.647e+06	907289	291134	7.80719e+06	9.63984e+06	280063	4.11305e+06	2.07358e+06	197513	737590	417525	6.3839e+06	1.26198e+07	5.88358e+06	1.06416e+07	8.5272e+06	2.55985e+06	828264	449016	5.72124e+06	2.08614e+06	777799	613683	1.6668e+06	183271	32062.2	506914	1.06984e+06	2.03126e+06	1.2178e+06
A0A0D6GRM0_ALCXX	A0A0D6GRM0	Histidinol-phosphate aminotransferase (EC 2.6.1.9) (Imidazole acetol-phosphate transaminase)	hisC2_3 hisC ERS451415_01607 I6G72_28750	hisC2_3	ERS451415_01607 I6G72_28750	373	Alcaligenes xylosoxydans xylosoxydans (Achromobacter xylosoxidans)	85698	70	>tr|A0A0D6GRM0|A0A0D6GRM0_ALCXX Histidinol-phosphate aminotransferase OS=Alcaligenes xylosoxydans xylosoxydans OX=85698 GN=hisC2_3 PE=3 SV=1	19	19	0	373	40.2	6.65	19	1.77646e+07	1.38441e+07	1.20779e+06	729843	440122	21964227	2.73992e+07	339270	5.08576e+06	3.87019e+06	90743.2	508644	691992	8.407e+06	1.97474e+07	635465	2.55458e+07	2.07709e+07	3.20829e+06	1.80894e+06	326144	5.89062e+06	2.81965e+06	275400	751709	3.14919e+06	6324.28	25514.6	139448	352254	3.93516e+06	22481.3
A0A0D6GXF5_ALCXX	A0A0D6GXF5	Ribonuclease R (RNase R) (EC 3.1.13.1)	rnr ERS369984_04030 ERS451415_01848 I6G72_27555	rnr	ERS369984_04030 ERS451415_01848 I6G72_27555	821	Alcaligenes xylosoxydans xylosoxydans (Achromobacter xylosoxidans)	85698	47	>tr|A0A0D6GXF5|A0A0D6GXF5_ALCXX Ribonuclease R OS=Alcaligenes xylosoxydans xylosoxydans OX=85698 GN=rnr PE=3 SV=1	30	30	0	821	91.3	8.47	30	8.70939e+06	7.71857e+06	5.02551e+06	1.9704e+06	4.11805e+06	1.06219e+07	1.16502e+07	435633	1.97033e+06	1.07506e+06	106460	915913	1.85971e+06	3.91854e+06	6.65467e+06	838498	1.1481e+07	9.87061e+06	2.90676e+06	1.2611e+06	4.13965e+06	2.29965e+06	865606	751472	12433.3	45628.3		15289.2	1.73124e+06		234157	154492
A0A0D6IWR9_ALCXX	A0A0D6IWR9	Tripartite tricarboxylate transporter family receptor (Tripartite tricarboxylate transporter substrate binding protein)	ERS451415_06195 I6G72_05530		ERS451415_06195 I6G72_05530	332	Alcaligenes xylosoxydans xylosoxydans (Achromobacter xylosoxidans)	85698	78	>tr|A0A0D6IWR9|A0A0D6IWR9_ALCXX Tripartite tricarboxylate transporter family receptor OS=Alcaligenes xylosoxydans xylosoxydans OX=85698 GN=ERS451415_06195 PE=3 SV=1	21	21	0	332	35.3	8.78	21	1.12467e+07	1.15938e+07	8.55809e+06	3.86106e+06	1.62978e+07	7.41745e+06	1.35867e+07	4.45914e+06	3.94363e+06	2.56307e+06	484196	2.34084e+06	2.98265e+07	7.30765e+06	1.51409e+07	2.21233e+07	2.41893e+07	2.47382e+07	7.0547e+06	3.28572e+06	3.00008e+07	4.92412e+07	2.51729e+07	5.00094e+06	1.56667e+06	5.26543e+06	80931.5	188416	2.81793e+07	4.56365e+06	1.69623e+08	8.51368e+06
A0A0D6H2K1_ALCXX	A0A0D6H2K1	Bifunctional glutamine synthetase adenylyltransferase/adenylyl-removing enzyme (ATP:glutamine synthetase adenylyltransferase) (ATase) [Includes: Glutamine synthetase adenylyl-L-tyrosine phosphorylase (EC 2.7.7.89) (Adenylyl removase) (AR) (AT-N); Glutamine synthetase adenylyl transferase (EC 2.7.7.42) (Adenylyl transferase) (AT) (AT-C)]	glnE ERS369984_05573 ERS451415_01942 I6G72_27070	glnE	ERS369984_05573 ERS451415_01942 I6G72_27070	921	Alcaligenes xylosoxydans xylosoxydans (Achromobacter xylosoxidans)	85698	44	>tr|A0A0D6H2K1|A0A0D6H2K1_ALCXX Bifunctional glutamine synthetase adenylyltransferase/adenylyl-removing enzyme OS=Alcaligenes xylosoxydans xylosoxydans OX=85698 GN=glnE PE=3 SV=1	30	30	0	921	102.6	5.85	30	5.45206e+06	4.22625e+06	730528	343356	170354	6.31123e+06	9.1346e+06	121147	1.54459e+06	886217	21664.6	155513	102480	2.37522e+06	5.15945e+06	156721	5.23519e+06	4.09351e+06	714652	299174	303188	1.08148e+06	195310	179406	163484	708916		2984.09	107070	34157.4	376825	20577.4
A0A0D6FEA5_ALCXX	A0A0D6FEA5	ABC-type taurine transport system, periplasmic component (TAXI family TRAP transporter solute-binding subunit)	ERS369984_02969 ERS451415_00075 I6G72_05060		ERS369984_02969 ERS451415_00075 I6G72_05060	320	Alcaligenes xylosoxydans xylosoxydans (Achromobacter xylosoxidans)	85698	63	>tr|A0A0D6FEA5|A0A0D6FEA5_ALCXX ABC-type taurine transport system, periplasmic component OS=Alcaligenes xylosoxydans xylosoxydans OX=85698 GN=ERS369984_02969 PE=4 SV=1	16	16	0	320	33.3	9	16	1.09762e+06	948780	1.38793e+06	519312	836788	2.95205e+06	8.07546e+06	1.44797e+07	699268	394068	178039	361579	560457	5.42683e+06	6.40246e+06	4.88127e+07	8.14547e+06	1.25879e+07	1.82244e+06	1.17245e+06	880597	5.88021e+07	3.92753e+07	4.61647e+07	805705	3.67008e+06	4787.85	33177.7	873238	9.30134e+06	1.47014e+08	2.1689e+07
A0A0D6HCA4_ALCXX	A0A0D6HCA4	Chemotaxis protein CheA (EC 2.7.13.3)	cheA ERS451415_02415 I6G72_24675	cheA	ERS451415_02415 I6G72_24675	713	Alcaligenes xylosoxydans xylosoxydans (Achromobacter xylosoxidans)	85698	49	>tr|A0A0D6HCA4|A0A0D6HCA4_ALCXX Chemotaxis protein CheA OS=Alcaligenes xylosoxydans xylosoxydans OX=85698 GN=cheA PE=4 SV=1	25	25	0	713	76.2	4.83	25	7.2682e+06	4.91973e+06	2.40698e+06	1.18113e+06	771339	2.76212e+06	2.93439e+06	183021	2.14727e+06	1.27275e+06	126178	681957	461324	1.42153e+06	3.16342e+06	219823	1.55224e+07	1.37304e+07	3.09554e+06	1.0719e+06	3.01067e+06	2.39898e+06	881779	70927.1	265570	1.31719e+06	2311.78	13070.6	856652	84904.7	542954
A0A0D6GIT2_ALCXX	A0A0D6GIT2	Peptidylprolyl isomerase (Putative peptidyl-prolyl cis-trans isomerase Cbf2 (EC 5.2.1.8))	cbf2 cbf2_2 AL520_29315 BIZ92_15675 ERS369984_05938 ERS451415_01403 I6G72_29770	cbf2	AL520_29315 BIZ92_15675 ERS369984_05938 ERS451415_01403 I6G72_29770	258	Alcaligenes xylosoxydans xylosoxydans (Achromobacter xylosoxidans)	85698	76	>tr|A0A0D6GIT2|A0A0D6GIT2_ALCXX Peptidylprolyl isomerase OS=Alcaligenes xylosoxydans xylosoxydans OX=85698 GN=cbf2 PE=4 SV=1	24	24	0	258	28.7	8.91	24	2.05232e+07	3.52848e+07	1.01219e+07	1.64149e+07	2.07978e+07	9.72082e+07	1.07233e+08	4.0638e+08	3.58376e+07	2.55088e+07	574583	4.02069e+06	1.40293e+07	1.35931e+08	1.38452e+08	1.10045e+09	4.33564e+07	4.19131e+07	1.60235e+07	6.1807e+06	4.2766e+07	6.89153e+07	3.15556e+07	1.80401e+08	5.62915e+06	1.61112e+07	13140.9	87754.6	2.27751e+07	7.14201e+06	3.13476e+07	1.06714e+08
A0A0D6GMC6_ALCXX	A0A0D6GMC6	ABC transporter permease (ABC transporter substrate-binding protein) (Urea ABC transporter, urea binding protein)	BIZ92_16045 ERS451415_01477 I6G72_29400		BIZ92_16045 ERS451415_01477 I6G72_29400	405	Alcaligenes xylosoxydans xylosoxydans (Achromobacter xylosoxidans)	85698	62	>tr|A0A0D6GMC6|A0A0D6GMC6_ALCXX ABC transporter permease OS=Alcaligenes xylosoxydans xylosoxydans OX=85698 GN=BIZ92_16045 PE=4 SV=1	17	17	0	405	42.9	8.03	17	289542	380921	157446	55567.2	121460	3.6221e+06	7.95942e+06	6.80808e+06	207401	101288	41674.8	56334.4	289596	4.07329e+06	5.47851e+06	2.85626e+07	941921	1.562e+06	438916	283386	142282	1.64731e+07	1.29323e+07	3.48247e+06	72747.5	418744			168588	1.89649e+06	3.51938e+07	1.44274e+06
A0A0D6FCL6_ALCXX	A0A0D6FCL6	Beta sliding clamp	dnaN ERS369984_03043 ERS451415_00002 I6G72_05420	dnaN	ERS369984_03043 ERS451415_00002 I6G72_05420	369	Alcaligenes xylosoxydans xylosoxydans (Achromobacter xylosoxidans)	85698	64	>tr|A0A0D6FCL6|A0A0D6FCL6_ALCXX Beta sliding clamp OS=Alcaligenes xylosoxydans xylosoxydans OX=85698 GN=dnaN PE=3 SV=1	26	25	0	369	41.2	5.96	25	7.05578e+07	5.6419e+07	1.07376e+07	5.3768e+06	4.1573e+06	6.38222e+07	7.02951e+07	4.14008e+06	2.70675e+07	2.70242e+07	524639	3.05424e+06	3.24102e+06	3.08806e+07	5.30491e+07	2.54574e+07	7.02498e+07	4.74994e+07	1.64804e+07	4.94459e+06	4.43009e+07	3.55095e+07	1.36124e+07	3.91139e+06	2.94838e+06	1.17809e+07	3111.81	3369.8	3.5544e+07	3.14615e+06	1.8584e+07	3.10151e+06
A0A0D6IW68_ALCXX	A0A0D6IW68	30S ribosomal protein S3	rpsC AL504_19550 AL520_06715 BIZ92_02070 ERS369984_03100 ERS451415_06140 I6G72_05805	rpsC	AL504_19550 AL520_06715 BIZ92_02070 ERS369984_03100 ERS451415_06140 I6G72_05805	263	Alcaligenes xylosoxydans xylosoxydans (Achromobacter xylosoxidans)	85698	67	>tr|A0A0D6IW68|A0A0D6IW68_ALCXX 30S ribosomal protein S3 OS=Alcaligenes xylosoxydans xylosoxydans OX=85698 GN=rpsC PE=3 SV=1	22	22	0	263	29.4	10.37	22	5.87079e+07	5.1405e+07	3.45762e+07	1.52133e+07	3.044e+07	4.92038e+07	5.59234e+07	9.61865e+06	2.65081e+07	1.37628e+07	1.61214e+06	7.14238e+06	3.2549e+07	2.43041e+07	4.05376e+07	4.89009e+07	1.00302e+08	7.71766e+07	3.06395e+07	1.41502e+07	6.3258e+07	2.00015e+07	1.37473e+07	3.80295e+06	495635	1.21675e+06	214267	1.06976e+06	3.62279e+07	1.87985e+06	9.09904e+06	3.64468e+06
A0A0D6GQ14_ALCXX	A0A0D6GQ14	Tryptophan--tRNA ligase (EC 6.1.1.2) (Tryptophanyl-tRNA synthetase) (TrpRS)	trpS ERS451415_01555 I6G72_29010	trpS	ERS451415_01555 I6G72_29010	450	Alcaligenes xylosoxydans xylosoxydans (Achromobacter xylosoxidans)	85698	58	>tr|A0A0D6GQ14|A0A0D6GQ14_ALCXX Tryptophan--tRNA ligase OS=Alcaligenes xylosoxydans xylosoxydans OX=85698 GN=trpS PE=3 SV=1	18	18	0	450	49	6.39	18	9.15715e+06	6.76457e+06	1.17925e+06	632377	428568	8.83952e+06	1.28524e+07	237168	2.76292e+06	2.0598e+06	63703.8	296214	176849	4.09707e+06	9.56229e+06	1.04889e+06	1.00646e+07	8.12733e+06	1.52625e+06	840245	135306	3.47982e+06	1.71686e+06	545198	543151	1.58017e+06	2361.84	3386.03		53951	399835
A0A7U0E932_ALCXX	A0A7U0E932	Urocanate hydratase (Urocanase) (EC 4.2.1.49) (Imidazolonepropionate hydrolase)	hutU I6G72_03970	hutU	I6G72_03970	559	Alcaligenes xylosoxydans xylosoxydans (Achromobacter xylosoxidans)	85698	55	>tr|A0A7U0E932|A0A7U0E932_ALCXX Urocanate hydratase OS=Alcaligenes xylosoxydans xylosoxydans OX=85698 GN=hutU PE=3 SV=1	25	25	0	559	61	6.38	25	1.23932e+07	1.04703e+07	1.72436e+06	726189	454377	1.84994e+07	1.87831e+07	1.51802e+06	6.30216e+06	6.03683e+06	130157	334609	382955	1.12708e+07	1.74008e+07	9.97515e+06	3.6335e+06	4.43996e+06	966316	472902	428425	1.19941e+06	1.5057e+06	1.38595e+06	352267	994443		4160.24	210502	258477	1.28549e+06	140537
A0A0D6H5N7_ALCXX	A0A0D6H5N7	Extracytoplasmic solute receptor protein yiaO (TRAP transporter substrate-binding protein)	yiaO_2 ERS451415_02047 I6G72_26520	yiaO_2	ERS451415_02047 I6G72_26520	338	Alcaligenes xylosoxydans xylosoxydans (Achromobacter xylosoxidans)	85698	70	>tr|A0A0D6H5N7|A0A0D6H5N7_ALCXX Extracytoplasmic solute receptor protein yiaO OS=Alcaligenes xylosoxydans xylosoxydans OX=85698 GN=yiaO_2 PE=4 SV=1	20	20	0	338	37.3	8.92	20	123670	107372	89618.4	37314.7	85488.6	3.18708e+06	1.01588e+07	9.53105e+06	106767	48965.2		7213.71	59270.7	6.16493e+06	8.16235e+06	4.08138e+07	5.59965e+06	8.71769e+06	772719	506659	565006	5.81633e+07	3.65798e+07	2.35818e+07	692858	2.44703e+06		3334.66	309838	2.30683e+06	8.68257e+07	2.1092e+07
A0A7T2RJ27_ALCXX	A0A7T2RJ27	DNA mismatch repair protein MutS	mutS I6G72_14260	mutS	I6G72_14260	866	Alcaligenes xylosoxydans xylosoxydans (Achromobacter xylosoxidans)	85698	48	>tr|A0A7T2RJ27|A0A7T2RJ27_ALCXX DNA mismatch repair protein MutS OS=Alcaligenes xylosoxydans xylosoxydans OX=85698 GN=mutS PE=4 SV=1	29	28	0	866	94.3	6.01	28	5.98715e+06	3.96426e+06	2.95854e+06	1.57764e+06	1.09467e+06	5.54768e+06	6.53388e+06	3.29923e+06	2.76529e+06	1.77341e+06	21231.1	549866	194589	2.85629e+06	5.89545e+06	1.02966e+06	7.81428e+06	6.93352e+06	1.96476e+06	619605	684567	3.64555e+06	1.98941e+06	516919	246754	1.05615e+06	10214.8	24060.9	317823	58744.9	3.02866e+06	340108
A0A0D6HDV2_ALCXX	A0A0D6HDV2	Enoyl-CoA hydratase/isomerase family protein (Probable enoyl-CoA hydratase echA8 (EC 4.2.1.17))	echA8_7 ERS451415_02508 I6G72_24210	echA8_7	ERS451415_02508 I6G72_24210	391	Alcaligenes xylosoxydans xylosoxydans (Achromobacter xylosoxidans)	85698	73	>tr|A0A0D6HDV2|A0A0D6HDV2_ALCXX Enoyl-CoA hydratase/isomerase family protein OS=Alcaligenes xylosoxydans xylosoxydans OX=85698 GN=echA8_7 PE=4 SV=1	21	21	0	391	42.8	5.94	21	1.23249e+07	9.50113e+06	1.18462e+06	540402	301160	2.01446e+07	2.31631e+07	870467	3.82291e+06	3.48467e+06	55391.1	265563	124423	9.32865e+06	1.4581e+07	4.61626e+06	1.46151e+07	1.38216e+07	2.38612e+06	1.01609e+06	97285	9.54014e+06	5.48611e+06	396268	667505	2.93637e+06		6369.75	141299	902544	4.59607e+06	214184
A0A7T2RI35_ALCXX	A0A7T2RI35	TonB-dependent receptor	I6G72_14025		I6G72_14025	723	Alcaligenes xylosoxydans xylosoxydans (Achromobacter xylosoxidans)	85698	42	>tr|A0A7T2RI35|A0A7T2RI35_ALCXX TonB-dependent receptor OS=Alcaligenes xylosoxydans xylosoxydans OX=85698 GN=I6G72_14025 PE=4 SV=1	19	19	0	723	77.2	9.19	19	352715	144551	9.63565e+06	1.67022e+06	1.29583e+06	1.47269e+06	1.2442e+06	48414	29331.3	52849.1	9951.54	96641.6	51047.6	103307	251365	167577	379129	234854	3.58916e+06	1.30772e+06	2.84265e+06	374602	728198	40542.6	8652.34	5955.53		9643.06			34290.6
A0A0D6FVY4_ALCXX	A0A0D6FVY4	Tyrosine--tRNA ligase (EC 6.1.1.1) (Tyrosyl-tRNA synthetase) (TyrRS)	tyrS ERS369984_04751 ERS451415_00679 I6G72_02035	tyrS	ERS369984_04751 ERS451415_00679 I6G72_02035	409	Alcaligenes xylosoxydans xylosoxydans (Achromobacter xylosoxidans)	85698	67	>tr|A0A0D6FVY4|A0A0D6FVY4_ALCXX Tyrosine--tRNA ligase OS=Alcaligenes xylosoxydans xylosoxydans OX=85698 GN=tyrS PE=3 SV=1	20	20	0	409	45.2	6.47	20	1.64259e+07	1.22482e+07	1.98018e+06	1.18933e+06	323633	1.37376e+07	1.91852e+07	295377	4.24194e+06	3.26827e+06	43412.1	484048	62929.9	4.89278e+06	1.29742e+07	482085	1.9314e+07	1.37698e+07	2.44305e+06	1.24619e+06	27439.9	3.33568e+06	2.06955e+06	103754	505148	2.11698e+06	17082.4	10748.6	48046	119430	352779	102189
A0A0D6GH49_ALCXX	A0A0D6GH49	NADH-quinone oxidoreductase subunit F (EC 7.1.1.-)	nqo1_1 nuoF ERS451415_01376 I6G72_29905	nqo1_1	ERS451415_01376 I6G72_29905	455	Alcaligenes xylosoxydans xylosoxydans (Achromobacter xylosoxidans)	85698	64	>tr|A0A0D6GH49|A0A0D6GH49_ALCXX NADH-quinone oxidoreductase subunit F OS=Alcaligenes xylosoxydans xylosoxydans OX=85698 GN=nqo1_1 PE=3 SV=1	23	23	0	455	49.9	6.54	23	3.02615e+07	2.13723e+07	1.33205e+07	4.83269e+06	2.8279e+06	1.3613e+07	1.70332e+07	457128	1.31173e+07	7.28791e+06	590038	4.46937e+06	2.54865e+06	1.16895e+07	2.50536e+07	903573	2.44772e+07	1.66976e+07	7.87076e+06	2.03921e+06	2.54018e+06	3.27543e+06	1.43429e+06	602250	543884	2.30516e+06		78569.4	430933	116714	1.0035e+06	312381
A0A0A5JFI4_ALCXX	A0A0A5JFI4	Ribose-phosphate pyrophosphokinase (RPPK) (EC 2.7.6.1) (5-phospho-D-ribosyl alpha-1-diphosphate) (Phosphoribosyl diphosphate synthase) (Phosphoribosyl pyrophosphate synthase) (P-Rib-PP synthase) (PRPP synthase) (PRPPase)	prs_2 prs BIZ92_10670 ERS369984_02026 ERS451415_05363 I6G72_09855	prs_2	BIZ92_10670 ERS369984_02026 ERS451415_05363 I6G72_09855	316	Alcaligenes xylosoxydans xylosoxydans (Achromobacter xylosoxidans)	85698	71	>tr|A0A0A5JFI4|A0A0A5JFI4_ALCXX Ribose-phosphate pyrophosphokinase OS=Alcaligenes xylosoxydans xylosoxydans OX=85698 GN=prs_2 PE=3 SV=1	14	14	0	316	34.1	5.33	14	1.55336e+07	1.13082e+07	3.93387e+06	2.07328e+06	929679	1.28989e+07	1.36118e+07	10522	7.24626e+06	5.30139e+06	135625	1.33933e+06	314291	6.47189e+06	1.80751e+07	65098.5	1.96158e+07	1.45106e+07	3.73613e+06	1.07839e+06	458976	2.89602e+06	1.44904e+06	38373.7	350792	2.18583e+06		98481.6	435278	91004.6	843807	8676.42
A0A0D6IGU5_ALCXX	A0A0D6IGU5	Phosphoribosylaminoimidazole-succinocarboxamide synthase (EC 6.3.2.6) (SAICAR synthetase)	purC BIZ92_07335 ERS451415_04909 I6G72_12110	purC	BIZ92_07335 ERS451415_04909 I6G72_12110	293	Alcaligenes xylosoxydans xylosoxydans (Achromobacter xylosoxidans)	85698	77	>tr|A0A0D6IGU5|A0A0D6IGU5_ALCXX Phosphoribosylaminoimidazole-succinocarboxamide synthase OS=Alcaligenes xylosoxydans xylosoxydans OX=85698 GN=purC PE=3 SV=1	19	19	0	293	32.3	5.47	19	3.07674e+07	2.50026e+07	1.6818e+06	1.26441e+06	490379	5.28709e+07	5.05416e+07	421912	8.7175e+06	7.24962e+06	131256	697420	353897	1.91975e+07	4.21582e+07	3.19858e+06	4.56779e+07	4.81577e+07	3.44843e+06	2.13481e+06	518016	3.04411e+07	1.12556e+07	626432	1.75549e+06	1.07385e+07		12757.6	141096	2.22991e+06	1.818e+07	989264
A0A0D6IDF0_ALCXX	A0A0D6IDF0	Molybdate ABC transporter substrate-binding protein (Molybdate-binding periplasmic protein)	modA ERS451415_04646 I6G72_13455	modA	ERS451415_04646 I6G72_13455	252	Alcaligenes xylosoxydans xylosoxydans (Achromobacter xylosoxidans)	85698	71	>tr|A0A0D6IDF0|A0A0D6IDF0_ALCXX Molybdate ABC transporter substrate-binding protein OS=Alcaligenes xylosoxydans xylosoxydans OX=85698 GN=modA PE=3 SV=1	16	16	0	252	26.6	8.7	16	2.37467e+06	2.86849e+06	441435	371539	424914	5.26549e+06	1.04855e+07	2.92517e+07	827785	850988	20114.3	154625	1.76749e+06	5.78972e+06	7.71508e+06	1.39484e+08	6.17444e+06	7.77329e+06	1.14624e+06	1.03873e+06	1.38264e+06	5.33303e+07	3.46315e+07	1.00012e+08	551980	1.68681e+06			2.60969e+06	8.54188e+06	1.57772e+08	5.32992e+07
A0A0D6IG93_ALCXX	A0A0D6IG93	Transaldolase (EC 2.2.1.2)	tal ERS369984_02581 ERS451415_04844 I6G72_12435	tal	ERS369984_02581 ERS451415_04844 I6G72_12435	317	Alcaligenes xylosoxydans xylosoxydans (Achromobacter xylosoxidans)	85698	76	>tr|A0A0D6IG93|A0A0D6IG93_ALCXX Transaldolase OS=Alcaligenes xylosoxydans xylosoxydans OX=85698 GN=tal PE=3 SV=1	21	21	0	317	34.2	6.18	21	2.82383e+07	2.34478e+07	4.41943e+06	1.90747e+06	1.07712e+06	4.0168e+07	5.23138e+07	9.06577e+06	8.42508e+06	5.9918e+06	181095	900439	489361	1.61445e+07	3.22959e+07	1.50046e+07	2.75739e+07	2.73161e+07	5.64916e+06	2.66701e+06	721497	1.42574e+07	6.15105e+06	4.15968e+06	1.45825e+06	6.70229e+06		12679.4	436758	758552	7.93276e+06	1.78707e+06
A0A0D6HVB8_ALCXX	A0A0D6HVB8	Cystathionine gamma-synthase family protein (Methionine gamma-lyase (EC 4.4.1.11))	mdeA_3 ERS451415_03310 I6G72_20165	mdeA_3	ERS451415_03310 I6G72_20165	428	Alcaligenes xylosoxydans xylosoxydans (Achromobacter xylosoxidans)	85698	56	>tr|A0A0D6HVB8|A0A0D6HVB8_ALCXX Cystathionine gamma-synthase family protein OS=Alcaligenes xylosoxydans xylosoxydans OX=85698 GN=mdeA_3 PE=3 SV=1	15	15	0	428	46.2	6.64	15	1.69783e+07	1.32662e+07	2.70958e+06	1.10939e+06	428842	1.62074e+07	2.45363e+07	44764.4	4.17862e+06	2.96831e+06	56116.5	658654	156691	5.80126e+06	1.4175e+07	1.3065e+06	1.65375e+07	1.30245e+07	2.28531e+06	1.04693e+06	5.03003e+06	3.66605e+06	1.59657e+06	342741	685662	2.08545e+06		9238.57	180399	49515.4	1.10799e+06	112707
A0A0M7PA52_ALCXX	A0A0M7PA52	DNA polymerase III subunit alpha (EC 2.7.7.7)	dnaE_2 dnaE ERS369984_04077 I6G72_27320	dnaE_2	ERS369984_04077 I6G72_27320	1163	Alcaligenes xylosoxydans xylosoxydans (Achromobacter xylosoxidans)	85698	39	>tr|A0A0M7PA52|A0A0M7PA52_ALCXX DNA polymerase III subunit alpha OS=Alcaligenes xylosoxydans xylosoxydans OX=85698 GN=dnaE_2 PE=4 SV=1	31	31	0	1163	130	6.23	30	4.29996e+06	3.31938e+06	1.39882e+06	769589	365049	2.93367e+06	3.95834e+06	85872.2	1.89458e+06	1.08588e+06	32813.1	381487	395699	1.28067e+06	3.07611e+06	119518	5.56009e+06	4.33639e+06	1.15318e+06	315772	62885.9	469576	68087.6	94319.9	136387	564831			22698.5	20758.3	115354	91281.5
A0A0D6G2H7_ALCXX	A0A0D6G2H7	Phosphoribosylformylglycinamidine cyclo-ligase (EC 6.3.3.1) (AIR synthase) (AIRS) (Phosphoribosyl-aminoimidazole synthetase)	purM BIZ92_13100 ERS369984_03759 ERS451415_00910 I6G72_00865	purM	BIZ92_13100 ERS369984_03759 ERS451415_00910 I6G72_00865	349	Alcaligenes xylosoxydans xylosoxydans (Achromobacter xylosoxidans)	85698	72	>tr|A0A0D6G2H7|A0A0D6G2H7_ALCXX Phosphoribosylformylglycinamidine cyclo-ligase OS=Alcaligenes xylosoxydans xylosoxydans OX=85698 GN=purM PE=3 SV=1	18	18	0	349	36.8	5.17	18	2.06454e+07	1.67146e+07	4.32182e+06	1.58523e+06	2.36621e+06	2.76275e+07	3.18018e+07	790165	6.0133e+06	4.41995e+06	425050	999460	2.76658e+06	8.98286e+06	2.54051e+07	3.49936e+06	1.92451e+07	1.60685e+07	4.80244e+06	1.43072e+06	8.27927e+06	5.10731e+06	2.32153e+06	863419	371393	2.12414e+06	32218.5	167462	4.58818e+06	182274	2.78131e+06	408035
A0A0D6H1F4_ALCXX	A0A0D6H1F4	Diaminobutyrate--2-oxoglutarate transaminase (EC 2.6.1.76) (DABA aminotransferase)	ectB ERS451415_01955 I6G72_27005	ectB	ERS451415_01955 I6G72_27005	435	Alcaligenes xylosoxydans xylosoxydans (Achromobacter xylosoxidans)	85698	48	>tr|A0A0D6H1F4|A0A0D6H1F4_ALCXX Diaminobutyrate--2-oxoglutarate transaminase OS=Alcaligenes xylosoxydans xylosoxydans OX=85698 GN=ectB PE=3 SV=1	14	14	0	435	47.5	6.38	14	2.24937e+07	1.7254e+07	2.69252e+06	1.21256e+06	545091	1.6875e+07	2.18695e+07	172381	7.15722e+06	4.13194e+06	98352	1.01544e+06	351129	7.13976e+06	1.83736e+07	509053	2.09201e+07	1.53222e+07	3.22047e+06	1.75611e+06	455578	5.32128e+06	2.06391e+06	45585.6	1.27639e+06	2.68275e+06		96835.7	229757	41647.7	967283
A0A0D6G028_ALCXX	A0A0D6G028	Lipoprotein	metQ_3 ERS451415_00835 I6G72_01240	metQ_3	ERS451415_00835 I6G72_01240	265	Alcaligenes xylosoxydans xylosoxydans (Achromobacter xylosoxidans)	85698	80	>tr|A0A0D6G028|A0A0D6G028_ALCXX Lipoprotein OS=Alcaligenes xylosoxydans xylosoxydans OX=85698 GN=metQ_3 PE=3 SV=1	17	17	0	265	28.5	8.63	17	1.51301e+06	1.0374e+06	594518	176855	1.43524e+07	5.51838e+06	1.83055e+07	7.52563e+07	862664	498135	14485.6	86893	1.11367e+07	1.02592e+07	1.48074e+07	2.14914e+08	1.57e+07	2.42319e+07	1.35058e+06	1.03933e+06	1.51214e+06	1.75462e+08	1.07281e+08	2.49055e+08	2.16051e+06	9.23015e+06	19005.5	121155	662254	2.74593e+07	4.67911e+08	1.62208e+08
A0A109XYT8_ALCXX	A0A109XYT8	Peptidyl-prolyl cis-trans isomerase (PPIase) (EC 5.2.1.8)	AL504_27850 BIZ92_17405 I6G72_14505		AL504_27850 BIZ92_17405 I6G72_14505	169	Alcaligenes xylosoxydans xylosoxydans (Achromobacter xylosoxidans)	85698	59	>tr|A0A109XYT8|A0A109XYT8_ALCXX Peptidyl-prolyl cis-trans isomerase OS=Alcaligenes xylosoxydans xylosoxydans OX=85698 GN=AL504_27850 PE=3 SV=1	10	10	0	169	18.5	6.38	10	3.91045e+07	5.85079e+07	4.91322e+06	4.60953e+06	3.42245e+06	6.85298e+07	6.23048e+07	3.89138e+07	1.79967e+07	2.51957e+07	468366	2.68395e+06	2.26013e+06	4.84678e+07	6.46855e+07	2.44071e+08	7.39233e+07	8.01683e+07	1.38159e+07	8.99586e+06	2.64502e+06	1.42948e+08	6.16729e+07	1.08172e+08	4.45129e+06	2.44458e+07	22080	256334	1.4759e+06	1.28754e+07	1.05047e+08	6.94667e+07
A0A0D6IL11_ALCXX	A0A0D6IL11	Co-chaperonin GroES (10 kDa chaperonin) (Chaperonin-10) (Cpn10)	groS_2 groES groS BIZ92_16290 ERS369984_02083 ERS451415_05304 I6G72_10145	groS_2	BIZ92_16290 ERS369984_02083 ERS451415_05304 I6G72_10145	95	Alcaligenes xylosoxydans xylosoxydans (Achromobacter xylosoxidans)	85698	77	>tr|A0A0D6IL11|A0A0D6IL11_ALCXX 10 kDa chaperonin OS=Alcaligenes xylosoxydans xylosoxydans OX=85698 GN=groS_2 PE=3 SV=1	11	11	0	95	10.2	5.27	11	8.59607e+08	1.00417e+09	1.14459e+08	1.67257e+08	6.62367e+07	7.41856e+08	6.77142e+08	1.22864e+08	3.8169e+08	4.84922e+08	8.76417e+06	4.94948e+07	4.85912e+07	6.10081e+08	8.97606e+08	7.70491e+08	5.20752e+08	4.26454e+08	3.50047e+08	1.46579e+08	6.83053e+07	1.7146e+08	7.08864e+07	8.78099e+07	5.6595e+07	1.85802e+08	1.06879e+06	3.71797e+06	2.79697e+07	2.34336e+07	1.19906e+08	8.06224e+07
A0A0D6G1X0_ALCXX	A0A0D6G1X0	Chaperone SurA (Peptidyl-prolyl cis-trans isomerase SurA) (PPIase SurA) (EC 5.2.1.8) (Rotamase SurA)	surA ERS451415_00870 I6G72_01065	surA	ERS451415_00870 I6G72_01065	522	Alcaligenes xylosoxydans xylosoxydans (Achromobacter xylosoxidans)	85698	36	>tr|A0A0D6G1X0|A0A0D6G1X0_ALCXX Chaperone SurA OS=Alcaligenes xylosoxydans xylosoxydans OX=85698 GN=surA PE=3 SV=1	21	21	0	522	57.2	9.16	21	3.64412e+06	5.00614e+06	755913	1.02415e+06	2.9266e+06	1.56425e+07	2.12555e+07	2.80772e+07	2.76527e+06	2.1273e+06	50697.5	275270	2.78671e+06	1.10808e+07	2.17696e+07	8.6044e+07	9.98433e+06	1.00103e+07	1.83277e+06	1.01257e+06	8.92467e+06	2.21051e+07	7.6584e+06	2.51099e+07	858597	3.22705e+06	7852.46	6364.37	5.31234e+06	575502	5.56802e+06	1.69432e+07
A0A0D6HE69_ALCXX	A0A0D6HE69	Flagellar hook-associated protein FlgL (Hook-filament junction protein)	flgL ERS369984_06139 ERS451415_02439 I6G72_24555	flgL	ERS369984_06139 ERS451415_02439 I6G72_24555	419	Alcaligenes xylosoxydans xylosoxydans (Achromobacter xylosoxidans)	85698	64	>tr|A0A0D6HE69|A0A0D6HE69_ALCXX Flagellar hook-associated protein FlgL OS=Alcaligenes xylosoxydans xylosoxydans OX=85698 GN=flgL PE=4 SV=1	17	17	0	419	43.9	4.93	17	4.23922e+06	5.5234e+06	1.87723e+06	2.30669e+06	3.5354e+07	1.44473e+07	6.79258e+06	3.07452e+06	2.6893e+06	3.06314e+06	977301	4.50118e+06	5.78922e+07	1.08546e+07	2.45064e+07	5.31698e+07	6.16954e+06	5.98179e+06	3.08594e+06	4.06224e+06	3.39824e+07	1.77411e+07	1.60386e+07	1.6021e+07	2.0974e+06	2.61272e+06	10689.8	1.84161e+06	1.49898e+07	7.57759e+06	4.80764e+07	2.38498e+07
A0A0D6FFB0_ALCXX	A0A0D6FFB0	ABC transporter substrate-binding protein (Glycerol-3-phosphate transporter periplasmic binding protein)	ERS451415_00137 I6G72_04745		ERS451415_00137 I6G72_04745	431	Alcaligenes xylosoxydans xylosoxydans (Achromobacter xylosoxidans)	85698	65	>tr|A0A0D6FFB0|A0A0D6FFB0_ALCXX ABC transporter substrate-binding protein OS=Alcaligenes xylosoxydans xylosoxydans OX=85698 GN=ERS451415_00137 PE=4 SV=1	22	22	0	431	47.1	8.32	22	1.06574e+06	800680	443806	202973	874227	6.64772e+06	1.54284e+07	495858	456994	249599	10065.4	200505	711517	6.07283e+06	1.38264e+07	4.85466e+06	7.14582e+06	7.11258e+06	740772	302000	684149	3.55543e+07	2.41885e+07	289252	414727	1.46886e+06	20792	8773.49	68591	1.3059e+06	1.92923e+07	650076
A0A0D6GMV9_ALCXX	A0A0D6GMV9	CoA transferase subunit B (Succinyl-CoA--3-ketoacid-CoA transferase) (Succinyl-CoA:3-ketoacid-coenzyme A transferase subunit B (EC 2.8.3.5))	scoB_1 scoB_2 BIZ92_16140 ERS369984_05990 ERS451415_01496 I6G72_29305	scoB_1	BIZ92_16140 ERS369984_05990 ERS451415_01496 I6G72_29305	217	Alcaligenes xylosoxydans xylosoxydans (Achromobacter xylosoxidans)	85698	68	>tr|A0A0D6GMV9|A0A0D6GMV9_ALCXX CoA transferase subunit B OS=Alcaligenes xylosoxydans xylosoxydans OX=85698 GN=scoB_1 PE=3 SV=1	9	9	0	217	22.8	5.05	9	5.67713e+07	5.00952e+07	3.02591e+06	2.64783e+06	781070	7.97718e+07	8.9572e+07	1.45959e+06	2.42552e+07	1.77415e+07	260618	2.42237e+06	366938	4.2597e+07	7.66493e+07	5.89237e+06	2.8199e+07	2.32418e+07	2.06093e+06	1.02866e+06	83597.9	1.21062e+07	4.63479e+06	492110	1.35789e+06	5.9031e+06		359273	52993.1	528696	4.01477e+06	653826
A0A0D6IG87_ALCXX	A0A0D6IG87	Carbamoyl-phosphate synthase small chain (EC 6.3.5.5) (Carbamoyl-phosphate synthetase glutamine chain)	carA ERS369984_02582 ERS451415_04843 I6G72_12440	carA	ERS369984_02582 ERS451415_04843 I6G72_12440	384	Alcaligenes xylosoxydans xylosoxydans (Achromobacter xylosoxidans)	85698	60	>tr|A0A0D6IG87|A0A0D6IG87_ALCXX Carbamoyl-phosphate synthase small chain OS=Alcaligenes xylosoxydans xylosoxydans OX=85698 GN=carA PE=3 SV=1	16	16	0	384	41.2	6.46	16	2.16499e+07	1.52048e+07	1.93499e+06	1.28001e+06	92081	2.07363e+07	2.36519e+07	146420	6.19988e+06	4.4761e+06	95556.8	830793	38732.9	8.49662e+06	2.3429e+07	1.00011e+06	2.89675e+07	1.96224e+07	2.68972e+06	1.0733e+06		4.60135e+06	1.58484e+06	287870	796610	2.45005e+06		5606.26		225684	1.08986e+06	12109.3
A0A0D6IT57_ALCXX	A0A0D6IT57	Amino acid ABC transporter substrate-binding protein (PEB1)	peb1A_6 ERS451415_05870 I6G72_07215	peb1A_6	ERS451415_05870 I6G72_07215	338	Alcaligenes xylosoxydans xylosoxydans (Achromobacter xylosoxidans)	85698	72	>tr|A0A0D6IT57|A0A0D6IT57_ALCXX Amino acid ABC transporter substrate-binding protein OS=Alcaligenes xylosoxydans xylosoxydans OX=85698 GN=peb1A_6 PE=3 SV=1	19	18	0	338	36	7.74	17	128640	119009	40518.8		88789.5	1.51721e+07	3.22142e+07	951007	359788	45189.3			2.45379e+06	2.46038e+07	3.59964e+07	7.73588e+06	8.01238e+06	7.30982e+06	1.06308e+06	599995	255497	2.96482e+07	2.02117e+07	4.66162e+07	518212	2.00134e+06		2547.85	28888.3	6.51012e+06	4.21746e+07	4.25511e+07
A0A0D6GRZ3_ALCXX	A0A0D6GRZ3	Argininosuccinate lyase (Tripartite tricarboxylate transporter substrate binding protein)	ERS369984_04594 ERS451415_01619 I6G72_28690		ERS369984_04594 ERS451415_01619 I6G72_28690	326	Alcaligenes xylosoxydans xylosoxydans (Achromobacter xylosoxidans)	85698	72	>tr|A0A0D6GRZ3|A0A0D6GRZ3_ALCXX Argininosuccinate lyase OS=Alcaligenes xylosoxydans xylosoxydans OX=85698 GN=ERS369984_04594 PE=3 SV=1	14	14	0	326	34.2	8.51	14	437549	451150	83349	19918.9	336364	2.40591e+06	5.84033e+06	2.03422e+06	170654	131253		43805.6	331891	1.89036e+06	5.01394e+06	1.01665e+07	7.44973e+06	9.18784e+06	582854	391397	445821	4.28055e+07	1.87392e+07	2.52505e+07	519230	2.70927e+06			50616.9	1.86057e+06	2.87105e+07	1.24012e+07
A0A0D6IST8_ALCXX	A0A0D6IST8	2,3-bisphosphoglycerate-dependent phosphoglycerate mutase (BPG-dependent PGAM) (PGAM) (Phosphoglyceromutase) (dPGM) (EC 5.4.2.11)	gpmA ERS451415_05840 I6G72_07365	gpmA	ERS451415_05840 I6G72_07365	250	Alcaligenes xylosoxydans xylosoxydans (Achromobacter xylosoxidans)	85698	64	>tr|A0A0D6IST8|A0A0D6IST8_ALCXX 2,3-bisphosphoglycerate-dependent phosphoglycerate mutase OS=Alcaligenes xylosoxydans xylosoxydans OX=85698 GN=gpmA PE=3 SV=1	13	13	0	250	28.2	6.65	13	2.22632e+07	1.55452e+07	1.36502e+06	764506	362452	3.55816e+07	3.25818e+07	56024.3	5.81587e+06	4.62649e+06	56969.9	342838	411376	1.21354e+07	2.13063e+07	502650	3.74688e+07	2.3301e+07	3.27577e+06	1.81261e+06	217048	1.71659e+07	5.32727e+06	23888.6	1.12147e+06	2.754e+06		151567	32153.7	468763	3.0128e+06	38385.4
A0A0D6I310_ALCXX	A0A0D6I310	DNA helicase (EC 3.6.4.12)	uvrD ERS451415_03874 I6G72_17325	uvrD	ERS451415_03874 I6G72_17325	763	Alcaligenes xylosoxydans xylosoxydans (Achromobacter xylosoxidans)	85698	45	>tr|A0A0D6I310|A0A0D6I310_ALCXX DNA helicase OS=Alcaligenes xylosoxydans xylosoxydans OX=85698 GN=uvrD PE=3 SV=1	28	27	0	763	84.2	6.73	27	5.33748e+06	3.55949e+06	3.4252e+06	1.40759e+06	629534	3.94936e+06	5.0132e+06	1.27059e+06	2.11802e+06	1.23753e+06	23762.4	520937	151310	1.91787e+06	3.42566e+06	2.70797e+06	6.12154e+06	5.18385e+06	2.29017e+06	574666	450129	2.39532e+06	1.40839e+06	1.56661e+06	170594	633863	12029.4	13742	311891	279329	4.06936e+06	1.34722e+06
A0A0D6HZU6_ALCXX	A0A0D6HZU6	Co-chaperonin GroES (10 kDa chaperonin) (Chaperonin-10) (Cpn10)	groS_1 groES groS ERS369984_00773 ERS451415_03664 I6G72_18355	groS_1	ERS369984_00773 ERS451415_03664 I6G72_18355	105	Alcaligenes xylosoxydans xylosoxydans (Achromobacter xylosoxidans)	85698	83	>tr|A0A0D6HZU6|A0A0D6HZU6_ALCXX 10 kDa chaperonin OS=Alcaligenes xylosoxydans xylosoxydans OX=85698 GN=groS_1 PE=3 SV=1	13	13	0	105	11.6	8.38	13	2.80911e+08	1.61093e+08	3.01636e+07	2.70458e+07	1.54832e+07	2.95225e+08	1.23603e+08	3.46008e+07	1.09788e+08	1.15157e+08	2.0601e+06	1.28738e+07	8.4659e+06	1.60914e+08	1.80164e+08	1.74781e+08	7.60808e+07	6.10152e+07	3.32779e+07	1.23465e+07	1.98666e+07	3.01029e+07	1.10449e+07	1.96537e+07	5.25333e+06	1.48552e+07	228214	331347	4.1552e+06	2.20976e+06	1.09237e+07	6.06468e+06
A0A0D6FDV3_ALCXX	A0A0D6FDV3	BMP family protein (Purine-binding protein BAB2_0673)	ERS451415_00051 I6G72_05175		ERS451415_00051 I6G72_05175	343	Alcaligenes xylosoxydans xylosoxydans (Achromobacter xylosoxidans)	85698	73	>tr|A0A0D6FDV3|A0A0D6FDV3_ALCXX BMP family protein OS=Alcaligenes xylosoxydans xylosoxydans OX=85698 GN=ERS451415_00051 PE=3 SV=1	17	17	0	343	36.8	9.16	17	533202	982618	180053	173531	246769	8.8164e+06	1.35384e+07	3.75174e+07	439240	265748	18955.3	194815	236563	8.72406e+06	2.22176e+07	4.75218e+07	1.22659e+07	1.68096e+07	1.69065e+06	808669	1.75807e+06	1.50649e+08	8.64183e+07	1.02778e+08	988707	4.1922e+06	2096.36	19856.4	300761	1.09368e+07	1.58005e+08	9.3087e+07
A0A0D6INS5_ALCXX	A0A0D6INS5	Bacterial protein of uncharacterized function (DUF945) (DUF945 family protein)	ydgA_3 ERS451415_05417 I6G72_09590	ydgA_3	ERS451415_05417 I6G72_09590	656	Alcaligenes xylosoxydans xylosoxydans (Achromobacter xylosoxidans)	85698	49	>tr|A0A0D6INS5|A0A0D6INS5_ALCXX Bacterial protein of uncharacterized function (DUF945) OS=Alcaligenes xylosoxydans xylosoxydans OX=85698 GN=ydgA_3 PE=4 SV=1	28	28	0	656	70.7	4.92	28	3.11468e+06	2.11221e+06	7.77999e+06	2.70072e+06	9.32908e+06	3.09067e+06	3.56096e+06	749416	1.13299e+06	498052	1.48776e+06	2.31028e+06	4.53175e+06	2.0343e+06	3.29372e+06	2.24101e+06	4.43042e+06	3.57013e+06	5.53078e+06	1.19404e+06	7.63454e+06	1.82948e+06	879222	1.10482e+06	149959	787883	4659.85	35362.4	2.9269e+06	114799	720501	779799
A0A0D6HY20_ALCXX	A0A0D6HY20	CMD domain protein (Uncharacterized protein conserved in bacteria)	ERS451415_03548 I6G72_18940		ERS451415_03548 I6G72_18940	389	Alcaligenes xylosoxydans xylosoxydans (Achromobacter xylosoxidans)	85698	60	>tr|A0A0D6HY20|A0A0D6HY20_ALCXX CMD domain protein OS=Alcaligenes xylosoxydans xylosoxydans OX=85698 GN=ERS451415_03548 PE=4 SV=1	19	19	0	389	41.4	5.35	19	8.68359e+06	5.37772e+06	509987	254588	220075	1.4249e+07	1.42793e+07	381624	1.474e+06	1.45986e+06	7784.21	147857	130665	4.13558e+06	1.16206e+07	1.8919e+06	1.28911e+07	1.07714e+07	945862	804307	1.9319e+06	7.55838e+06	2.25724e+06	267173	374287	2.22975e+06	12893.3	34699.8	47763.9	201180	1.99755e+06	227645
A0A0D6IIR5_ALCXX	A0A0D6IIR5	ABC transporter substrate-binding protein (Hemin-binding periplasmic protein hmuT)	hmuT ERS451415_05077 I6G72_11275	hmuT	ERS451415_05077 I6G72_11275	277	Alcaligenes xylosoxydans xylosoxydans (Achromobacter xylosoxidans)	85698	82	>tr|A0A0D6IIR5|A0A0D6IIR5_ALCXX ABC transporter substrate-binding protein OS=Alcaligenes xylosoxydans xylosoxydans OX=85698 GN=hmuT PE=4 SV=1	17	17	0	277	28.6	8.95	17	795997	771222	276022	168240	207833	2.41868e+06	5.44688e+06	1.2352e+07	482217	365852	10978.7	43287.2	63989.6	745558	1.85421e+06	7.51157e+06	3.65649e+06	4.27857e+06	569590	386402	738838	2.75076e+07	9.02124e+06	3.40383e+07	120656	359412		5411.07	87483.6	92207.8	3.91805e+06	979878
A0A0D6HU35_ALCXX	A0A0D6HU35	DUF802 domain-containing protein (Domain of uncharacterized function (DUF802))	ERS451415_03241 I6G72_20510		ERS451415_03241 I6G72_20510	1099	Alcaligenes xylosoxydans xylosoxydans (Achromobacter xylosoxidans)	85698	34	>tr|A0A0D6HU35|A0A0D6HU35_ALCXX DUF802 domain-containing protein OS=Alcaligenes xylosoxydans xylosoxydans OX=85698 GN=ERS451415_03241 PE=4 SV=1	27	27	0	1099	116.7	5.08	27	1.65116e+06	1.48647e+06	2.15172e+06	667936	1.07429e+06	1.60149e+06	2.58312e+06	510601	559756	870244	223566	518318	471430	868398	1.99421e+06	1.63213e+06	1.85523e+06	2.32607e+06	2.07973e+06	583715	2.08258e+06	2.16229e+06	748757	705125	108223	586065	5105.6	13954.7	817565	199145	2.44097e+06	652134
A0A0D6INV6_ALCXX	A0A0D6INV6	Signal recognition particle protein (Fifty-four homolog)	ffh ERS451415_05525 I6G72_09035	ffh	ERS451415_05525 I6G72_09035	468	Alcaligenes xylosoxydans xylosoxydans (Achromobacter xylosoxidans)	85698	61	>tr|A0A0D6INV6|A0A0D6INV6_ALCXX Signal recognition particle protein OS=Alcaligenes xylosoxydans xylosoxydans OX=85698 GN=ffh PE=3 SV=1	22	22	0	468	50.5	9.66	22	1.41392e+07	1.12585e+07	4.98682e+06	2.43374e+06	3.48096e+06	1.19982e+07	1.55838e+07	444086	4.60405e+06	2.75845e+06	389064	2.03536e+06	1.98657e+06	4.45256e+06	7.66303e+06	1.08743e+06	1.44224e+07	1.09791e+07	3.93572e+06	1.47149e+06	2.53722e+06	3.47814e+06	1.00161e+06	297965	220450	916557		83842.7	1.52619e+06	68223.5	330753	107241
A0A7T2REE1_ALCXX	A0A7T2REE1	Methionine synthase (EC 2.1.1.13) (5-methyltetrahydrofolate--homocysteine methyltransferase)	metH I6G72_02880	metH	I6G72_02880	1257	Alcaligenes xylosoxydans xylosoxydans (Achromobacter xylosoxidans)	85698	34	>tr|A0A7T2REE1|A0A7T2REE1_ALCXX Methionine synthase OS=Alcaligenes xylosoxydans xylosoxydans OX=85698 GN=metH PE=4 SV=1	33	33	0	1257	138.3	5.2	33	8.7792e+06	5.45976e+06	1.55797e+06	574052	456643	6.76456e+06	7.01514e+06	234262	3.3853e+06	2.14755e+06	54378.8	313179	643034	3.3974e+06	7.37578e+06	3.51978e+06	1.10452e+07	7.65323e+06	1.40264e+06	511106	521848	2.21653e+06	537008	285279	341461	1.39439e+06		3638.59	107911	22485.5	498766	205811
A0A0D6I0M7_ALCXX	A0A0D6I0M7	Chaperone protein HscA homolog	hscA ERS451415_03735 I6G72_18010	hscA	ERS451415_03735 I6G72_18010	620	Alcaligenes xylosoxydans xylosoxydans (Achromobacter xylosoxidans)	85698	58	>tr|A0A0D6I0M7|A0A0D6I0M7_ALCXX Chaperone protein HscA homolog OS=Alcaligenes xylosoxydans xylosoxydans OX=85698 GN=hscA PE=3 SV=1	24	24	0	620	65.7	4.94	24	7963722	6.06877e+06	1.09381e+06	677228	1.04918e+06	1.00155e+07	1.08793e+07	184897	2.76267e+06	1.57507e+06	65781.4	517554	46834.6	4.66863e+06	9.66908e+06	443914	9.22198e+06	7.31245e+06	1.05451e+06	440676	106641	2.56004e+06	1.08233e+06		374912	1.57322e+06	6533.82	2420.91	315973	129457	1.14463e+06	11881.3
A0A0D6HEX0_ALCXX	A0A0D6HEX0	30S ribosomal protein S2	rpsB BIZ92_18985 ERS369984_01872 ERS451415_02480 I6G72_24350	rpsB	BIZ92_18985 ERS369984_01872 ERS451415_02480 I6G72_24350	249	Alcaligenes xylosoxydans xylosoxydans (Achromobacter xylosoxidans)	85698	81	>tr|A0A0D6HEX0|A0A0D6HEX0_ALCXX 30S ribosomal protein S2 OS=Alcaligenes xylosoxydans xylosoxydans OX=85698 GN=rpsB PE=3 SV=1	19	19	0	249	27.4	6.81	19	1.32569e+08	9.32103e+07	5.71261e+07	2.65855e+07	3.30567e+07	7.09261e+07	8.39088e+07	1.59711e+06	4.26419e+07	4.03017e+07	4.77008e+06	1.68965e+07	2.80051e+07	3.29821e+07	6.72837e+07	7.99473e+06	1.35455e+08	1.04752e+08	4.70212e+07	1.31214e+07	3.28815e+07	4.62281e+07	1.82793e+07	1.04174e+06	1.4687e+06	2.54927e+06	213686	1.09813e+06	2.52741e+07	1.38003e+06	1.40774e+07	1.16704e+06
A0A0D6GHG4_ALCXX	A0A0D6GHG4	ABC transporter substrate-binding protein (Glutathione-binding protein gsiB)	gsiB_4 ERS451415_01362 I6G72_29975	gsiB_4	ERS451415_01362 I6G72_29975	500	Alcaligenes xylosoxydans xylosoxydans (Achromobacter xylosoxidans)	85698	58	>tr|A0A0D6GHG4|A0A0D6GHG4_ALCXX ABC transporter substrate-binding protein OS=Alcaligenes xylosoxydans xylosoxydans OX=85698 GN=gsiB_4 PE=4 SV=1	23	22	0	500	54.8	7.42	22	229363	229290	165418	81919.1	249405	1.44711e+07	3.76372e+07	1.05869e+06	643009	86652.6	12377.3	38311.9	142885	1.27428e+07	3.35915e+07	6.7613e+06	9.37291e+06	7.93258e+06	1.46806e+06	515091	184525	2.01387e+07	1.51097e+07	447035	516792	2.20016e+06	4912.76	3895.59	135460	730383	1.01872e+07	751790
A0A0D6I4M3_ALCXX	A0A0D6I4M3	ABC transporter substrate-binding protein (Receptor family ligand binding region)	ERS451415_03897 I6G72_17210		ERS451415_03897 I6G72_17210	390	Alcaligenes xylosoxydans xylosoxydans (Achromobacter xylosoxidans)	85698	53	>tr|A0A0D6I4M3|A0A0D6I4M3_ALCXX ABC transporter substrate-binding protein OS=Alcaligenes xylosoxydans xylosoxydans OX=85698 GN=ERS451415_03897 PE=4 SV=1	16	15	0	390	41.4	7.33	15	199038	264095	57869.9	49337.4	435596	5.54182e+06	2.07971e+07	1.26325e+07	130124	70285.8	7490.85	14735.6	549439	9.55159e+06	1.69973e+07	5.31282e+07	7.53905e+06	1.07192e+07	836928	522170	1.02031e+06	6.19346e+07	3.51187e+07	2.67614e+07	516797	2.83592e+06		12614.6	257369	5.65482e+06	8.783e+07	9.82991e+06
A0A0D6ILY1_ALCXX	A0A0D6ILY1	Ribosome-binding ATPase YchF	engD ychF ERS451415_05359 I6G72_09875	engD	ERS451415_05359 I6G72_09875	363	Alcaligenes xylosoxydans xylosoxydans (Achromobacter xylosoxidans)	85698	74	>tr|A0A0D6ILY1|A0A0D6ILY1_ALCXX Ribosome-binding ATPase YchF OS=Alcaligenes xylosoxydans xylosoxydans OX=85698 GN=engD PE=3 SV=1	19	18	0	363	39.3	4.97	18	1.78778e+07	1.42575e+07	1.14241e+06	718649	742016	2.00096e+07	2.0863e+07	57556.2	4.68277e+06	3.4924e+06	75445.6	432426	149606	6.76754e+06	1.88757e+07	495454	2.2315e+07	1.83893e+07	1.58394e+06	1.05689e+06	107548	7.33922e+06	2.08666e+06	105632	738920	3.57869e+06	5004.46	46685.3	22395.5	383091	1.73499e+06
A0A0D6FUR1_ALCXX	A0A0D6FUR1	Adenosine kinase (EC 2.7.1.20) (Carbohydrate kinase family protein)	adoK ERS451415_00638 I6G72_02235	adoK	ERS451415_00638 I6G72_02235	313	Alcaligenes xylosoxydans xylosoxydans (Achromobacter xylosoxidans)	85698	65	>tr|A0A0D6FUR1|A0A0D6FUR1_ALCXX Adenosine kinase OS=Alcaligenes xylosoxydans xylosoxydans OX=85698 GN=adoK PE=4 SV=1	15	15	0	313	33.2	5.25	15	1.97278e+07	1.5606e+07	678274	479429	724200	2.47281e+07	2.63754e+07	355499	5.2173e+06	3.42979e+06	45466	287469	351656	1.00758e+07	2.19256e+07	1.22015e+06	2.06528e+07	1.75751e+07	1.8091e+06	869086	47979.9	5.66278e+06	1.78115e+06	157111	576285	2.03806e+06	11885.9	120571	984459	423113	2.16337e+06	57274.3
A0A0D6HEA3_ALCXX	A0A0D6HEA3	Protein-glutamate methylesterase/protein-glutamine glutaminase (EC 3.1.1.61) (EC 3.5.1.44)	cheB_1 cheB cheB_2 BIZ92_31240 ERS369984_06159 ERS451415_02419 I6G72_24655	cheB_1	BIZ92_31240 ERS369984_06159 ERS451415_02419 I6G72_24655	352	Alcaligenes xylosoxydans xylosoxydans (Achromobacter xylosoxidans)	85698	77	>tr|A0A0D6HEA3|A0A0D6HEA3_ALCXX Protein-glutamate methylesterase/protein-glutamine glutaminase OS=Alcaligenes xylosoxydans xylosoxydans OX=85698 GN=cheB_1 PE=3 SV=1	17	17	0	352	37.6	7.31	17	4.80814e+06	3.38784e+06	353766	101196	72104.6	4.90121e+06	3.28526e+06	271197	1.28712e+06	743323	27315.8	93854.9		1.5755e+06	3.92039e+06	1.34382e+06	1.32102e+07	1.46278e+07	1.45096e+06	1.14425e+06	448963	2.13259e+06	739525	1.79394e+06	370075	1.47196e+06	3944.45	30875.6	546393	10956.6	2.80804e+06	853451
A0A0D6H8V8_ALCXX	A0A0D6H8V8	Glutathione reductase (GRase) (EC 1.8.1.7)	gor gorA ERS451415_02181 I6G72_25855	gor	ERS451415_02181 I6G72_25855	452	Alcaligenes xylosoxydans xylosoxydans (Achromobacter xylosoxidans)	85698	64	>tr|A0A0D6H8V8|A0A0D6H8V8_ALCXX Glutathione reductase OS=Alcaligenes xylosoxydans xylosoxydans OX=85698 GN=gor PE=3 SV=1	23	23	0	452	48.9	6.81	23	1.7527e+07	1.45209e+07	2.09475e+06	1.14394e+06	311492	2.11367e+07	2.68098e+07	901718	5.0694e+06	3.51774e+06	109533	647850	55430.5	7.64638e+06	1.76251e+07	2.12803e+06	1.31021e+07	1.07832e+07	2.54607e+06	1.10926e+06	174388	6.01409e+06	3.01004e+06	1.4903e+06	737807	2.78136e+06	1938.4	21505.2		274901	1.98653e+06	579322
A0A0D6HL39_ALCXX	A0A0D6HL39	Universal stress protein (Universal stress protein family)	ERS369984_01558 ERS451415_02799 I6G72_22730		ERS369984_01558 ERS451415_02799 I6G72_22730	278	Alcaligenes xylosoxydans xylosoxydans (Achromobacter xylosoxidans)	85698	85	>tr|A0A0D6HL39|A0A0D6HL39_ALCXX Universal stress protein OS=Alcaligenes xylosoxydans xylosoxydans OX=85698 GN=ERS369984_01558 PE=3 SV=1	16	16	0	278	29.7	6.34	16	3.83122e+07	2.24319e+07	4.29099e+06	1.65651e+06	1.33134e+06	4.24663e+07	4.30339e+07	97751.1	2.95184e+06	4.58424e+06	51150.6	770287	508252	5.27017e+06	2.88725e+07	193985	4.2154e+07	3.08175e+07	9.9871e+06	3.74132e+06	1.0361e+06	8.53804e+06	2.31351e+06	29957.6	348163	4.19887e+06	22387.6	133309	350786	141584	804565	30426.7
A0A0D6H2H0_ALCXX	A0A0D6H2H0	Adenylosuccinate synthetase (AMPSase) (AdSS) (EC 6.3.4.4) (IMP--aspartate ligase)	purA BIZ92_27705 ERS451415_01990 I6G72_26825	purA	BIZ92_27705 ERS451415_01990 I6G72_26825	431	Alcaligenes xylosoxydans xylosoxydans (Achromobacter xylosoxidans)	85698	62	>tr|A0A0D6H2H0|A0A0D6H2H0_ALCXX Adenylosuccinate synthetase OS=Alcaligenes xylosoxydans xylosoxydans OX=85698 GN=purA PE=3 SV=1	19	19	0	431	46.3	6.21	19	1.26391e+07	1.05441e+07	3.46886e+06	2.35992e+06	819677	1.08356e+07	1.11274e+07	1.58379e+06	6.68071e+06	7.73696e+06	101913	1.36635e+06	801432	6.89646e+06	1.06543e+07	9.48341e+06	1.54155e+07	1.50402e+07	7.44459e+06	2.17493e+06	1.77728e+06	4.40177e+06	2.13825e+06	2.02501e+06	1.06955e+06	3.23254e+06		68932.4	304263	533467	2.88965e+06	915492
A0A0D6IUQ4_ALCXX	A0A0D6IUQ4	GTP-binding protein (Uncharacterized GTP-binding protein YjiA)	yjiA_4 ERS451415_06000 I6G72_06510	yjiA_4	ERS451415_06000 I6G72_06510	376	Alcaligenes xylosoxydans xylosoxydans (Achromobacter xylosoxidans)	85698	42	>tr|A0A0D6IUQ4|A0A0D6IUQ4_ALCXX GTP-binding protein OS=Alcaligenes xylosoxydans xylosoxydans OX=85698 GN=yjiA_4 PE=3 SV=1	15	15	0	376	42	6.02	15	2.24268e+07	1.77489e+07	1.42497e+06	1.06187e+06	1.04316e+06	3.19891e+07	3.44285e+07	226924	7.21955e+06	5.29087e+06	89428.8	618156	214353	1.16394e+07	2.53254e+07	1.72379e+06	2.61487e+07	2.30157e+07	2.61065e+06	1.92253e+06	1.15937e+06	9.10625e+06	4.08199e+06	17739	809172	3.33253e+06		51714.5	157902	284451	3.08163e+06	5706.87
A0A0D6IWR1_ALCXX	A0A0D6IWR1	30S ribosomal protein S5	rpsE AL504_19805 AL520_06835 BIZ92_01955 ERS369984_03123 ERS451415_06117 I6G72_05925	rpsE	AL504_19805 AL520_06835 BIZ92_01955 ERS369984_03123 ERS451415_06117 I6G72_05925	173	Alcaligenes xylosoxydans xylosoxydans (Achromobacter xylosoxidans)	85698	69	>tr|A0A0D6IWR1|A0A0D6IWR1_ALCXX 30S ribosomal protein S5 OS=Alcaligenes xylosoxydans xylosoxydans OX=85698 GN=rpsE PE=3 SV=1	14	14	0	173	18	10.43	14	6.51361e+07	5.16112e+07	3.69532e+07	1.93886e+07	8.76793e+07	4.41984e+07	4.80244e+07	9.00993e+06	3.02098e+07	1.48651e+07	1.69783e+06	1.28408e+07	9.22108e+07	2.26507e+07	4.71625e+07	5.0521e+07	8.70828e+07	6.72247e+07	2.62789e+07	9.0625e+06	1.24421e+08	2.85513e+07	1.4171e+07	4.89417e+06	2.24266e+06	3.43152e+06	126226	1.5462e+06	1.08978e+08	1.17315e+06	1.34061e+07	3.4589e+06
A0A0D6IJD7_ALCXX	A0A0D6IJD7	NADP-dependent malic enzyme (EC 1.1.1.40)	maeB_3 ERS451415_05116 I6G72_11080	maeB_3	ERS451415_05116 I6G72_11080	764	Alcaligenes xylosoxydans xylosoxydans (Achromobacter xylosoxidans)	85698	42	>tr|A0A0D6IJD7|A0A0D6IJD7_ALCXX NADP-dependent malic enzyme OS=Alcaligenes xylosoxydans xylosoxydans OX=85698 GN=maeB_3 PE=3 SV=1	20	8	0	764	82.7	5.47	8	5.21171e+06	4.09235e+06	2.97977e+06	968858	102379	5.83318e+06	6.46864e+06	63253.8	2.4195e+06	2.61585e+06	117679	578989	31255.7	2.75974e+06	4.95089e+06	1.40254e+06	5.58729e+06	4.26646e+06	1.49965e+06	946360		2.67649e+06	1.35731e+06		371057	932118	4924.01			594296	598491
A0A0D6IG73_ALCXX	A0A0D6IG73	DNA polymerase III subunit gamma/tau (EC 2.7.7.7)	dnaX ERS451415_04856 I6G72_12375	dnaX	ERS451415_04856 I6G72_12375	764	Alcaligenes xylosoxydans xylosoxydans (Achromobacter xylosoxidans)	85698	47	>tr|A0A0D6IG73|A0A0D6IG73_ALCXX DNA polymerase III subunit gamma/tau OS=Alcaligenes xylosoxydans xylosoxydans OX=85698 GN=dnaX PE=3 SV=1	22	22	0	764	78.1	5.21	22	8.49351e+06	7.08121e+06	3.27537e+06	2.07788e+06	2.325e+06	9.47124e+06	9.75802e+06	6.06753e+06	3.8809e+06	3.32598e+06	133702	1.09776e+06	1.65755e+06	4.26293e+06	7.74092e+06	1.93085e+07	1.35803e+07	1.34329e+07	2.93917e+06	1.55987e+06	1.91193e+06	9.68633e+06	3.89634e+06	1.0354e+07	616147	3.28769e+06	20762.1	65751	243160	1.46415e+06	5.29516e+06	6.69781e+06
A0A1R1JM75_ALCXX	A0A1R1JM75	Triosephosphate isomerase (TIM) (TPI) (EC 5.3.1.1) (Triose-phosphate isomerase)	tpiA BIZ92_15070 I6G72_30310	tpiA	BIZ92_15070 I6G72_30310	248	Alcaligenes xylosoxydans xylosoxydans (Achromobacter xylosoxidans)	85698	84	>tr|A0A1R1JM75|A0A1R1JM75_ALCXX Triosephosphate isomerase OS=Alcaligenes xylosoxydans xylosoxydans OX=85698 GN=tpiA PE=3 SV=1	13	13	0	248	25.5	5.99	13	1.59636e+07	1.30582e+07	638497	398902	243858	2.44903e+07	2.6985e+07	140544	4.69249e+06	3.13948e+06	53392.4	318892	462336	9.82925e+06	2.41544e+07	672374	2.72852e+07	2.39779e+07	1.33822e+06	454545	168649	1.2066e+07	3.5089e+06	111304	1.0215e+06	4.67926e+06	2392.68	29137.9	131452	486174	4.05255e+06	56770.8
A0A0D6ILS1_ALCXX	A0A0D6ILS1	Phosphate-import protein phnD (Phosphate/phosphite/phosphonate ABC transporter substrate-binding protein) (Phosphonate ABC transporter substrate-binding protein)	phnD_2 phnD BIZ92_16435 ERS451415_05330 I6G72_10015	phnD_2	BIZ92_16435 ERS451415_05330 I6G72_10015	332	Alcaligenes xylosoxydans xylosoxydans (Achromobacter xylosoxidans)	85698	70	>tr|A0A0D6ILS1|A0A0D6ILS1_ALCXX Phosphate-import protein phnD OS=Alcaligenes xylosoxydans xylosoxydans OX=85698 GN=phnD_2 PE=3 SV=1	19	19	0	332	36.5	8.31	19	30837.5	47284.3	5633.78		58419.6	1.13063e+06	3.82186e+06	3.83403e+06	22370.1			14338.1	108109	1.96398e+06	3.55769e+06	6.97112e+06	2.14799e+06	3.11334e+06	121128	146054	43863.7	2.17364e+07	1.55205e+07	9.84949e+06	199246	752799		5215.08	88606.6	1.69673e+06	2.60614e+07	1.96222e+07
A0A0D6GMM3_ALCXX	A0A0D6GMM3	Dihydrolipoyllysine-residue succinyltransferase component of 2-oxoglutarate dehydrogenase complex (EC 2.3.1.61) (2-oxoglutarate dehydrogenase complex component E2)	sucB_1 odhB ERS451415_01545 I6G72_29060	sucB_1	ERS451415_01545 I6G72_29060	410	Alcaligenes xylosoxydans xylosoxydans (Achromobacter xylosoxidans)	85698	54	>tr|A0A0D6GMM3|A0A0D6GMM3_ALCXX Dihydrolipoyllysine-residue succinyltransferase component of 2-oxoglutarate dehydrogenase complex OS=Alcaligenes xylosoxydans xylosoxydans OX=85698 GN=sucB_1 PE=3 SV=1	20	20	0	410	42.6	6.05	20	8.78322e+07	9.1849e+07	6.16118e+07	3.28005e+07	1.11189e+07	1.5273e+08	1.74652e+08	1.0713e+07	6.02739e+07	3.36372e+07	3.11262e+06	2.50404e+07	5.45492e+06	8.17972e+07	1.70673e+08	5.29511e+07	1.59068e+08	1.365e+08	6.27662e+07	2.18427e+07	1.21651e+07	4.36949e+07	2.15232e+07	2.05987e+06	1.00686e+07	3.26596e+07	140687	230986	5.03768e+06	2.24274e+06	1.77554e+07	2.14454e+06
A0A0D6HCV4_ALCXX	A0A0D6HCV4	Aspartate chemoreceptor protein (Tar ligand binding domain-containing protein)	tar_2 ERS451415_02440 I6G72_24550	tar_2	ERS451415_02440 I6G72_24550	638	Alcaligenes xylosoxydans xylosoxydans (Achromobacter xylosoxidans)	85698	41	>tr|A0A0D6HCV4|A0A0D6HCV4_ALCXX Aspartate chemoreceptor protein OS=Alcaligenes xylosoxydans xylosoxydans OX=85698 GN=tar_2 PE=4 SV=1	20	7	0	638	67.4	5.8	7	82791.6		772105	135863	160937	78781	21903.6	33943.2	21334.9	28612.8	51480.8	118251	21650.7	38665	142139	276856	62920.6	60866.1	759536	208010	152491	31536.4	92775.2	32430.3		5476.33			55476.8		168920
A0A0D6HQB5_ALCXX	A0A0D6HQB5	Aminotransferase class I/II-fold pyridoxal phosphate-dependent enzyme (Methionine gamma-lyase (EC 4.4.1.11))	mdeA_2 mdeA_3 ERS369984_01296 ERS451415_03047 I6G72_21505	mdeA_2	ERS369984_01296 ERS451415_03047 I6G72_21505	431	Alcaligenes xylosoxydans xylosoxydans (Achromobacter xylosoxidans)	85698	55	>tr|A0A0D6HQB5|A0A0D6HQB5_ALCXX Aminotransferase class I/II-fold pyridoxal phosphate-dependent enzyme OS=Alcaligenes xylosoxydans xylosoxydans OX=85698 GN=mdeA_2 PE=3 SV=1	15	15	0	431	46.5	6.48	15	1.1417e+07	9.0988e+06	4.39637e+06	2.85786e+06	2.63574e+06	1.38935e+07	1.85877e+07	8.2647e+06	5.56582e+06	3.41259e+06	312854	708942	2.30287e+06	7.82902e+06	1.34405e+07	5.49189e+06	7.72373e+06	4.94338e+06	1.19236e+07	263393	93718	4.98547e+06	1.788e+06	1.08422e+06	818571	830081	202063	25327.3	1.49355e+06	399927	1.11351e+06	4.69499e+06
A0A0D6IUH8_ALCXX	A0A0D6IUH8	ATP-dependent protease ATPase subunit HslU (Unfoldase HslU)	hslU ERS369984_03232 ERS451415_06003 I6G72_06495	hslU	ERS369984_03232 ERS451415_06003 I6G72_06495	444	Alcaligenes xylosoxydans xylosoxydans (Achromobacter xylosoxidans)	85698	54	>tr|A0A0D6IUH8|A0A0D6IUH8_ALCXX ATP-dependent protease ATPase subunit HslU OS=Alcaligenes xylosoxydans xylosoxydans OX=85698 GN=hslU PE=3 SV=1	23	23	0	444	49.8	5.43	23	2.46904e+07	1.81732e+07	1.02288e+07	4.3223e+06	2.73056e+06	2.12812e+07	2.6192e+07	548192	9.49239e+06	5.8397e+06	177917	2.39956e+06	2.3565e+06	9.87533e+06	2.17518e+07	326939	3.00416e+07	2.30197e+07	6.46227e+06	2.61228e+06	756966	7.39104e+06	2.93306e+06	37298.1	851079	3.01102e+06		46063.9	3.05715e+06	149838	1.79049e+06	148873
A0A0D6GHR6_ALCXX	A0A0D6GHR6	Transcriptional regulatory protein OmpR (Two-component system response regulator OmpR)	ompR_2 ompR ompR_5 A7J67_22875 AL504_12325 BIZ92_15640 ERS369984_05945 ERS451415_01396 I6G72_29805	ompR_2	A7J67_22875 AL504_12325 BIZ92_15640 ERS369984_05945 ERS451415_01396 I6G72_29805	244	Alcaligenes xylosoxydans xylosoxydans (Achromobacter xylosoxidans)	85698	81	>tr|A0A0D6GHR6|A0A0D6GHR6_ALCXX Transcriptional regulatory protein OmpR OS=Alcaligenes xylosoxydans xylosoxydans OX=85698 GN=ompR_2 PE=4 SV=1	19	19	0	244	27.7	6.96	19	3.07797e+07	2.05756e+07	1.0441e+07	4.77401e+06	4.0095e+06	3.63796e+07	3.81215e+07	5.95214e+06	2.13248e+07	1.81669e+07	259697	2.55719e+06	3.16486e+06	2.00633e+07	2.8229e+07	2.81032e+07	1.70655e+07	1.96066e+07	5.27344e+06	1.26326e+06	1.20689e+07	5.55151e+06	1.17127e+06	549322	1.35217e+06	4.19409e+06	2217.48	116721	3.14292e+06	36962.4	590549	247529
A0A0D6GU28_ALCXX	A0A0D6GU28	Aspartate transcarbamylase (EC 2.1.3.2) (EC 2.1.3.3)	pyrB_2 pyrB_1 BIZ92_09425 ERS369984_03921 ERS451415_01738 I6G72_28100	pyrB_2	BIZ92_09425 ERS369984_03921 ERS451415_01738 I6G72_28100	430	Alcaligenes xylosoxydans xylosoxydans (Achromobacter xylosoxidans)	85698	56	>tr|A0A0D6GU28|A0A0D6GU28_ALCXX Aspartate transcarbamylase OS=Alcaligenes xylosoxydans xylosoxydans OX=85698 GN=pyrB_2 PE=3 SV=1	19	19	0	430	47.7	6.61	19	1.20583e+07	9.49182e+06	2.8558e+06	1.48656e+06	503682	9.81736e+06	1.16685e+07	293283	5.21401e+06	2.9985e+06	39682.6	700307	187125	4.77162e+06	9.71991e+06	330339	1.44694e+07	1.1857e+07	2.08453e+06	633279	562494	4.35262e+06	1.21611e+06	103819	415761	1.69594e+06	12015.2	30971.9	87852	39018.6	1.49302e+06	31647.8
A0A0D6G817_ALCXX	A0A0D6G817	Phasin (PHA-granule associated protein) (Phasin family protein) (TIGR01841 family phasin)	phaP BIZ92_13700 ERS369984_03631 ERS451415_01040 I6G72_00195	phaP	BIZ92_13700 ERS369984_03631 ERS451415_01040 I6G72_00195	192	Alcaligenes xylosoxydans xylosoxydans (Achromobacter xylosoxidans)	85698	82	>tr|A0A0D6G817|A0A0D6G817_ALCXX Phasin (PHA-granule associated protein) OS=Alcaligenes xylosoxydans xylosoxydans OX=85698 GN=phaP PE=4 SV=1	12	12	0	192	20	5.66	12	7.1505e+06	4.99627e+06	5.92211e+07	2.64349e+07	4.52059e+07	1.84796e+07	2.03417e+07	2.37061e+06	6.6191e+06	6.50651e+06	5.90305e+06	4.16228e+07	3.06321e+07	1.23801e+07	1.79542e+07	1.44027e+07	8.39095e+06	6.668e+06	4.85509e+07	3.10098e+07	5.93681e+07	7.97268e+06	5.32784e+06	1.02798e+06	234857	1.04844e+06	88937.9	163586	2.41209e+07	1.1082e+06	3.70414e+06	601325
A0A0D6GL11_ALCXX	A0A0D6GL11	Acetylornithine deacetylase (EC 3.5.1.16) (Acetylornithine deacetylase (ArgE))	argE_1 argE BIZ92_15830 ERS451415_01434 I6G72_29615	argE_1	BIZ92_15830 ERS451415_01434 I6G72_29615	383	Alcaligenes xylosoxydans xylosoxydans (Achromobacter xylosoxidans)	85698	59	>tr|A0A0D6GL11|A0A0D6GL11_ALCXX Acetylornithine deacetylase OS=Alcaligenes xylosoxydans xylosoxydans OX=85698 GN=argE_1 PE=3 SV=1	15	15	0	383	41.8	5.39	15	1.73352e+07	1.29878e+07	682706	474489	357111	2.7763e+07	3.6388e+07	5.4732e+06	5.27378e+06	3.83825e+06	65345.9	406284	2.50454e+06	1.46115e+07	2.70169e+07	9.96148e+06	2.12322e+07	2.0833e+07	2.24495e+06	1.29308e+06	1.63693e+06	4.84638e+07	2.88879e+07	1.54219e+07	634408	3.09167e+06		21514.6	88310	1.35205e+06	1.73115e+07	2.61444e+06
A0A0D6HUB1_ALCXX	A0A0D6HUB1	Protein disaggregation chaperone (Type VI secretion system ATPase TssH)	clpV1 tssH ERS451415_03251 I6G72_20460	clpV1	ERS451415_03251 I6G72_20460	894	Alcaligenes xylosoxydans xylosoxydans (Achromobacter xylosoxidans)	85698	43	>tr|A0A0D6HUB1|A0A0D6HUB1_ALCXX Protein disaggregation chaperone OS=Alcaligenes xylosoxydans xylosoxydans OX=85698 GN=clpV1 PE=3 SV=1	27	26	0	894	97	5.99	26	6.28035e+06	5.16504e+06	1.80801e+06	1.00485e+06	1.21042e+06	5.90369e+06	8.06321e+06	140089	2.05729e+06	1.05981e+06	50141.2	440124	497063	1.81298e+06	4.77943e+06	1.61463e+06	2.29629e+06	1.24732e+06	453644	106099	220020	279388	471369	26921.2	17362.7	117863			159780	12870.7	616622	66830.9
A0A0D6I0Z1_ALCXX	A0A0D6I0Z1	Siderophore ABC transporter substrate-binding protein (Uncharacterized ABC transporter solute-binding protein yclQ)	yclQ_2 yclQ_1 ERS369984_00739 ERS451415_03705 I6G72_18160	yclQ_2	ERS369984_00739 ERS451415_03705 I6G72_18160	320	Alcaligenes xylosoxydans xylosoxydans (Achromobacter xylosoxidans)	85698	64	>tr|A0A0D6I0Z1|A0A0D6I0Z1_ALCXX Siderophore ABC transporter substrate-binding protein OS=Alcaligenes xylosoxydans xylosoxydans OX=85698 GN=yclQ_2 PE=4 SV=1	16	16	0	320	33.8	9.45	16	141148	309123	226604	106630	477418	8.25019e+06	1.75753e+07	3.44588e+07	12155.2	12838.2			1.62792e+06	1.20195e+06	1.94659e+06	1.88053e+07	4.88053e+06	6.30374e+06	724355	441444	6.12947e+06	7.79673e+07	4.72885e+07	1.00288e+08	30740	234567	5162.77	12031.9	2.11679e+06	891115	1.44693e+07	2.86906e+06
A0A0X8NVH2_ALCXX	A0A0X8NVH2	Amino acid ABC transporter substrate-binding protein	AL504_03135 I6G72_21825		AL504_03135 I6G72_21825	263	Alcaligenes xylosoxydans xylosoxydans (Achromobacter xylosoxidans)	85698	62	>tr|A0A0X8NVH2|A0A0X8NVH2_ALCXX Amino acid ABC transporter substrate-binding protein OS=Alcaligenes xylosoxydans xylosoxydans OX=85698 GN=AL504_03135 PE=4 SV=1	17	17	0	263	28	5.86	17	1.41897e+06	1.32319e+06	1.62696e+07	4.89784e+06	2.06249e+07	3.63554e+06	4.34855e+06	2.38644e+06	1.22307e+06	439860	3.55449e+06	5.12978e+06	1.82459e+07	3.91388e+06	5.13188e+06	1.07702e+07	1.41e+06	1.34521e+06	1.36557e+07	4.42404e+06	2.00207e+07	3.9438e+06	4.07726e+06	2.20102e+06	49515	340484	34181.2	54669.8	1.09505e+07	439093	6.52063e+06	2.29559e+06
A0A0D6GJI8_ALCXX	A0A0D6GJI8	3-oxoacyl-[acyl-carrier-protein] reductase (EC 1.1.1.100)	fabG_8 fabG ERS451415_01452 I6G72_29525	fabG_8	ERS451415_01452 I6G72_29525	250	Alcaligenes xylosoxydans xylosoxydans (Achromobacter xylosoxidans)	85698	61	>tr|A0A0D6GJI8|A0A0D6GJI8_ALCXX 3-oxoacyl-[acyl-carrier-protein] reductase OS=Alcaligenes xylosoxydans xylosoxydans OX=85698 GN=fabG_8 PE=3 SV=1	10	10	0	250	25.7	8.02	10	4.40925e+07	2.94251e+07	5.99564e+06	3.48762e+06	2.13292e+06	2.67423e+07	2.97231e+07	631149	1.73336e+07	1.4319e+07	119986	1.53584e+06	9.37609e+06	1.18758e+07	2.69932e+07	2.59542e+06	2.90223e+07	2.24605e+07	5.49257e+06	1.56502e+06	4.38942e+06	4.41382e+06	1.17246e+06	325182	678736	4.67042e+06		42632.8	2.1516e+06	80741	3.57264e+06	229352
A0A0D6FY90_ALCXX	A0A0D6FY90	Gamma-glutamyltransferase family protein (Putative gamma-glutamyltransferase ywrD (EC 2.3.2.2))	ywrD_1 ERS451415_00774 I6G72_01560	ywrD_1	ERS451415_00774 I6G72_01560	534	Alcaligenes xylosoxydans xylosoxydans (Achromobacter xylosoxidans)	85698	60	>tr|A0A0D6FY90|A0A0D6FY90_ALCXX Gamma-glutamyltransferase family protein OS=Alcaligenes xylosoxydans xylosoxydans OX=85698 GN=ywrD_1 PE=4 SV=1	21	21	0	534	57.2	7.08	21	4.86808e+06	3.35601e+06	334026	128400	541747	6.18613e+06	6.4268e+06	193891	1.94501e+06	2.23679e+06	43819.1	22816.8	84955.6	3.21451e+06	5.00758e+06	564587	8.28688e+06	6.19407e+06	1.40727e+06	1.42081e+06	288958	5.35324e+06	1.45868e+06	327330	569853	1.14222e+06	16815.3	78008.6	52226.4	389737	1.29284e+06	19376.1
A0A0D6HCV9_ALCXX	A0A0D6HCV9	Serine chemoreceptor protein (Tar ligand binding domain-containing protein)	tsr_3 ERS451415_02441 I6G72_24545	tsr_3	ERS451415_02441 I6G72_24545	623	Alcaligenes xylosoxydans xylosoxydans (Achromobacter xylosoxidans)	85698	36	>tr|A0A0D6HCV9|A0A0D6HCV9_ALCXX Serine chemoreceptor protein OS=Alcaligenes xylosoxydans xylosoxydans OX=85698 GN=tsr_3 PE=4 SV=1	17	4	0	623	64.9	6.04	4	10512.2	59834.9	167564	16176	55575.3	401471	543706	29294.6	9923.93		16654	27955	50319.2	122711	303139	108484	38819.3	48349.7	211871	36185	203243	106399	48852.1			16099.8			72868.7		58486	35581.5
A0A0D6FE59_ALCXX	A0A0D6FE59	ABC transporter substrate-binding protein (ABC-type taurine transport system, periplasmic component)	ERS451415_00069 I6G72_05090		ERS451415_00069 I6G72_05090	352	Alcaligenes xylosoxydans xylosoxydans (Achromobacter xylosoxidans)	85698	62	>tr|A0A0D6FE59|A0A0D6FE59_ALCXX ABC transporter substrate-binding protein OS=Alcaligenes xylosoxydans xylosoxydans OX=85698 GN=ERS451415_00069 PE=4 SV=1	15	15	0	352	37.7	8.44	15	961951	638833	263854	39042.4	36522.9	763152	968578	93751.4	432476	279238		29373.9	52183.6	302683	580146	162844	1.76516e+06	2.06228e+06	189623	136059	59542.7	1.3094e+07	7.36928e+06	26824.4	101469	369884				896682	1.62733e+07
A0A0D6I1D7_ALCXX	A0A0D6I1D7	Cysteine desulfurase IscS (EC 2.8.1.7)	iscS_1 iscS BIZ92_20820 ERS369984_00705 ERS451415_03739 I6G72_17990	iscS_1	BIZ92_20820 ERS369984_00705 ERS451415_03739 I6G72_17990	403	Alcaligenes xylosoxydans xylosoxydans (Achromobacter xylosoxidans)	85698	74	>tr|A0A0D6I1D7|A0A0D6I1D7_ALCXX Cysteine desulfurase IscS OS=Alcaligenes xylosoxydans xylosoxydans OX=85698 GN=iscS_1 PE=3 SV=1	22	22	0	403	45.2	5.86	20	1.3688e+07	9.7008e+06	3.15833e+06	1.32015e+06	532658	1.25464e+07	1.52009e+07	808062	5.08135e+06	3.6152e+06	63607.7	843397	832392	6.83318e+06	1.97348e+07	8.33886e+06	2.01326e+07	1.53012e+07	2.6396e+06	1.27324e+06	124555	8.58447e+06	3.44161e+06	332688	599624	2.58363e+06		75072.5	228290	109363	2.47349e+06	178512
A0A7T2VM04_ALCXX	A0A7T2VM04	Formate dehydrogenase-N subunit alpha	fdnG I6G72_03705	fdnG	I6G72_03705	1022	Alcaligenes xylosoxydans xylosoxydans (Achromobacter xylosoxidans)	85698	41	>tr|A0A7T2VM04|A0A7T2VM04_ALCXX Formate dehydrogenase-N subunit alpha OS=Alcaligenes xylosoxydans xylosoxydans OX=85698 GN=fdnG PE=4 SV=1	29	29	0	1022	113.5	8.59	28	4.48875e+06	3.35179e+06	1.31688e+06	484919	210647	3.52731e+06	4.78889e+06	279354	3.07124e+06	1.8508e+06	118247	889707	1.15925e+06	3.46175e+06	7.06054e+06	2.05386e+06	2.33077e+06	2.11397e+06	2.50094e+06	643887	4.38209e+06	625619	333380	207129	61344.9	331823		11332.2	3.81455e+06	121503	426683	74148.8
A0A0D6I2C9_ALCXX	A0A0D6I2C9	2,3,4,5-tetrahydropyridine-2,6-dicarboxylate N-succinyltransferase (EC 2.3.1.117) (Tetrahydrodipicolinate N-succinyltransferase) (THDP succinyltransferase) (THP succinyltransferase) (Tetrahydropicolinate succinylase)	dapD_2 dapD dapD_1 AL520_18775 BIZ92_20555 ERS369984_00597 ERS451415_03861 I6G72_17390	dapD_2	AL520_18775 BIZ92_20555 ERS369984_00597 ERS451415_03861 I6G72_17390	273	Alcaligenes xylosoxydans xylosoxydans (Achromobacter xylosoxidans)	85698	60	>tr|A0A0D6I2C9|A0A0D6I2C9_ALCXX 2,3,4,5-tetrahydropyridine-2,6-dicarboxylate N-succinyltransferase OS=Alcaligenes xylosoxydans xylosoxydans OX=85698 GN=dapD_2 PE=3 SV=1	14	14	0	273	29.4	5.94	14	4.43215e+07	3.29717e+07	5.70777e+06	3.16324e+06	1.95247e+06	6.13675e+07	6.65046e+07	1.27109e+06	1.68467e+07	1.78462e+07	665562	1.65967e+06	2.36214e+06	2.84773e+07	5.20538e+07	1.07138e+07	5.63117e+07	4.65557e+07	1.69125e+07	4.68927e+06	8.39035e+06	3.00045e+07	1.64409e+07	245765	4.39073e+06	1.24489e+07	16000.3	40172.2	1.67293e+06	3.44273e+06	1.46368e+07	224960
A0A7T2VPF3_ALCXX	A0A7T2VPF3	Histidine--tRNA ligase (EC 6.1.1.21) (Histidyl-tRNA synthetase) (HisRS)	hisS I6G72_26875	hisS	I6G72_26875	428	Alcaligenes xylosoxydans xylosoxydans (Achromobacter xylosoxidans)	85698	65	>tr|A0A7T2VPF3|A0A7T2VPF3_ALCXX Histidine--tRNA ligase OS=Alcaligenes xylosoxydans xylosoxydans OX=85698 GN=hisS PE=4 SV=1	21	21	0	428	47.4	6	21	1.7156e+07	1.28816e+07	3.40593e+06	1.76e+06	226306	1.22403e+07	1.95337e+07	23771.1	5.42606e+06	3.92679e+06	71547.8	839166	71226.8	6.47239e+06	1.20251e+07	368963	2.04543e+07	1.56101e+07	3.47511e+06	1.13269e+06	256629	6.85077e+06	2.67192e+06	42669.9	1.20274e+06	3.62765e+06	12389.4	20549.9	9536.65	212082	1.98513e+06	3611.12
A0A7T2RDM1_ALCXX	A0A7T2RDM1	LPS-assembly protein LptD	lptD I6G72_01070	lptD	I6G72_01070	797	Alcaligenes xylosoxydans xylosoxydans (Achromobacter xylosoxidans)	85698	45	>tr|A0A7T2RDM1|A0A7T2RDM1_ALCXX LPS-assembly protein LptD OS=Alcaligenes xylosoxydans xylosoxydans OX=85698 GN=I6G72_01070 PE=4 SV=1	29	29	0	797	89	7.39	29	318771	228414	1.09101e+07	1.59933e+06	4.06242e+06	933565	1.81258e+06	121897	185824	71232.9	987244	2.30138e+06	1.74303e+06	337550	1.57944e+06	94912.5	281358	2.75629e+06	5.33885e+06	1.10929e+06	5.24401e+06	333556	565367	36475	19771.2	67441.1	5468.05	32551.9	1.78669e+06	3.43823e+06	1.08426e+06	45482.7
A0A0D6H2M4_ALCXX	A0A0D6H2M4	Ectoine dioxygenase (EC 1.14.11.55) (Ectoine hydroxylase)	thpD ERS451415_01957 I6G72_26995	thpD	ERS451415_01957 I6G72_26995	308	Alcaligenes xylosoxydans xylosoxydans (Achromobacter xylosoxidans)	85698	71	>tr|A0A0D6H2M4|A0A0D6H2M4_ALCXX Ectoine dioxygenase OS=Alcaligenes xylosoxydans xylosoxydans OX=85698 GN=thpD PE=3 SV=1	17	17	0	308	34.4	6.73	17	2.40682e+07	1.62353e+07	2.31808e+06	1.18095e+06	993927	2.45641e+07	27341396	178635	6.88888e+06	4.31966e+06	159229	633586	757425	9.43987e+06	2.18268e+07	1.28732e+06	2.62869e+07	22585082	3.09862e+06	1.51981e+06	638058	5.62408e+06	1.61887e+06	94792.6	1.16076e+06	3.81089e+06	4079.46	23718.8	593487	126522	1.39069e+06	119498
A0A0D6GNT0_ALCXX	A0A0D6GNT0	2-methylisocitrate lyase (2-MIC) (MICL) (EC 4.1.3.30) ((2R,3S)-2-methylisocitrate lyase)	prpB AL520_28715 BIZ92_23890 ERS369984_04689 ERS451415_01525 I6G72_29160	prpB	AL520_28715 BIZ92_23890 ERS369984_04689 ERS451415_01525 I6G72_29160	296	Alcaligenes xylosoxydans xylosoxydans (Achromobacter xylosoxidans)	85698	80	>tr|A0A0D6GNT0|A0A0D6GNT0_ALCXX 2-methylisocitrate lyase OS=Alcaligenes xylosoxydans xylosoxydans OX=85698 GN=prpB PE=3 SV=1	18	18	0	296	31.9	6.11	18	4.4145e+07	3.28271e+07	6.76827e+06	2.43514e+06	1.30796e+06	4.87348e+07	6.44867e+07	1.8841e+06	1.4016e+07	9.09958e+06	319929	1.26788e+06	1.56735e+06	2.12048e+07	3.63407e+07	1.41242e+07	1.83952e+07	1.32612e+07	3.05777e+06	599265	473459	7.84313e+06	4.29422e+06	1.75814e+06	905443	2.82252e+06	3085.5	100532	279893	473371	2.15215e+06	549577
A0A0D6FHG1_ALCXX	A0A0D6FHG1	1-(5-phosphoribosyl)-5-[(5-phosphoribosylamino)methylideneamino] imidazole-4-carboxamide isomerase (EC 5.3.1.16) (Phosphoribosylformimino-5-aminoimidazole carboxamide ribotide isomerase)	hisA BIZ92_03515 ERS369984_02847 ERS451415_00191 I6G72_04475	hisA	BIZ92_03515 ERS369984_02847 ERS451415_00191 I6G72_04475	246	Alcaligenes xylosoxydans xylosoxydans (Achromobacter xylosoxidans)	85698	80	>tr|A0A0D6FHG1|A0A0D6FHG1_ALCXX 1-(5-phosphoribosyl)-5-[(5-phosphoribosylamino)methylideneamino] imidazole-4-carboxamide isomerase OS=Alcaligenes xylosoxydans xylosoxydans OX=85698 GN=hisA PE=3 SV=1	13	13	0	246	26.1	4.79	13	1.60064e+07	1.7669e+07	574654	436756	786396	2.29545e+07	1.89298e+07	300345	5.54359e+06	6.15811e+06	33684.8	418577	280537	9.21048e+06	1.38705e+07	866549	1.9207e+07	1.68476e+07	1.33651e+06	1.27223e+06	1.18352e+06	7.09624e+06	1.34405e+06	309460	731830	2.87227e+06	13244.4	110721	307317	193095	2.76436e+06	21702.3
A0A0D6IDX9_ALCXX	A0A0D6IDX9	ABC transporter substrate-binding protein (Aliphatic amidase expression-regulating protein)	amiC_8 ERS451415_04687 I6G72_13250	amiC_8	ERS451415_04687 I6G72_13250	406	Alcaligenes xylosoxydans xylosoxydans (Achromobacter xylosoxidans)	85698	77	>tr|A0A0D6IDX9|A0A0D6IDX9_ALCXX ABC transporter substrate-binding protein OS=Alcaligenes xylosoxydans xylosoxydans OX=85698 GN=amiC_8 PE=3 SV=1	22	22	0	406	44.6	8.79	22	223890	150615	56591.7	35497.6	91133.4	1.99029e+06	4.37548e+06	9.27064e+06	59719.1	39744.3	5505	33341.2	347128	2.20459e+06	3.33559e+06	1.82233e+07	1.86414e+06	1.76799e+06	178721	157899	375625	1.83732e+07	1.07979e+07	1.48498e+07	62261.8	553151	4235.17		155641	414020	1.24115e+07	1.01223e+07
A0A0D6H7B4_ALCXX	A0A0D6H7B4	Acyl-CoA dehydrogenase (Acyl-CoA dehydrogenase, short-chain specific (EC 1.3.8.1))	ERS451415_02170 I6G72_25910		ERS451415_02170 I6G72_25910	589	Alcaligenes xylosoxydans xylosoxydans (Achromobacter xylosoxidans)	85698	49	>tr|A0A0D6H7B4|A0A0D6H7B4_ALCXX Acyl-CoA dehydrogenase OS=Alcaligenes xylosoxydans xylosoxydans OX=85698 GN=ERS451415_02170 PE=3 SV=1	21	19	0	589	62.3	5.97	19	8.29314e+06	5.69873e+06	959118	387463	22065.1	1.11538e+07	1.38804e+07	6.07009e+06	3.11264e+06	1.52571e+06	60676.9	296160	11634.5	6.4096e+06	1.04195e+07	1.57765e+07	7.08625e+06	5.71813e+06	1.17972e+06	552149	263871	3.49471e+06	2.17366e+06	6.9932e+06	580796	1.38266e+06		38701.1	295876	304707	2.28806e+06	6.05157e+06
A0A7T2RJ81_ALCXX	A0A7T2RJ81	TonB-dependent siderophore receptor	I6G72_18785		I6G72_18785	710	Alcaligenes xylosoxydans xylosoxydans (Achromobacter xylosoxidans)	85698	51	>tr|A0A7T2RJ81|A0A7T2RJ81_ALCXX TonB-dependent siderophore receptor OS=Alcaligenes xylosoxydans xylosoxydans OX=85698 GN=I6G72_18785 PE=4 SV=1	29	28	0	710	77.2	8.46	25	2.74802e+06	2.48189e+06	9.4057e+06	1.9118e+06	5.66916e+06	5.82346e+06	6.51446e+06	2.51172e+06	1.13229e+06	1.25052e+06	85832.8	378535	227014	1.26617e+06	1.99882e+06	2.98914e+06	1.81675e+06	1.43659e+06	2.94348e+06	1.29589e+06	6.97745e+06	5.12123e+06	4.69698e+06	821344	90203.2	361963	10255.2	8048.08	82758.2	275270	1.59293e+06	881868
A0A0D6GJI0_ALCXX	A0A0D6GJI0	Malonyl CoA-acyl carrier protein transacylase (EC 2.3.1.39)	fabD ERS369984_05890 ERS451415_01451 I6G72_29530	fabD	ERS369984_05890 ERS451415_01451 I6G72_29530	311	Alcaligenes xylosoxydans xylosoxydans (Achromobacter xylosoxidans)	85698	58	>tr|A0A0D6GJI0|A0A0D6GJI0_ALCXX Malonyl CoA-acyl carrier protein transacylase OS=Alcaligenes xylosoxydans xylosoxydans OX=85698 GN=fabD PE=3 SV=1	11	11	0	311	31.4	5.85	11	2.07071e+07	1.68526e+07	439130	395680	89275.5	3.22366e+07	3.27694e+07	77442.3	6.46809e+06	4.68314e+06	96816.5	393011	69659.2	1.34083e+07	2.74399e+07	3.80071e+06	2.00168e+07	1.89263e+07	866873	399928	236760	1.39124e+07	5.02297e+06	112883	723033	3.74363e+06		308331	48150.2	838945	9.87304e+06	20680.8
A0A7T2RJ77_ALCXX	A0A7T2RJ77	Succinyl-diaminopimelate desuccinylase (SDAP desuccinylase) (EC 3.5.1.18) (N-succinyl-LL-2,6-diaminoheptanedioate amidohydrolase)	dapE I6G72_17385	dapE	I6G72_17385	374	Alcaligenes xylosoxydans xylosoxydans (Achromobacter xylosoxidans)	85698	61	>tr|A0A7T2RJ77|A0A7T2RJ77_ALCXX Succinyl-diaminopimelate desuccinylase OS=Alcaligenes xylosoxydans xylosoxydans OX=85698 GN=dapE PE=4 SV=1	18	18	0	374	39.9	5.38	18	8.34239e+06	6.41529e+06	523233	288230	25324.2	1.1363e+07	1.11912e+07	331777	2.71549e+06	1.98531e+06	33776.5	263069	28131.3	5.9257e+06	9.78453e+06	489744	1.11253e+07	8.71417e+06	1.22817e+06	383755	48178.1	3.76336e+06	1.25482e+06	3877.42	419288	1.73723e+06	4728.42	50903.8		156943	1.1221e+06
A0A0D6FZH0_ALCXX	A0A0D6FZH0	Dihydroorotase (DHOase) (EC 3.5.2.3)	pyrC_2 pyrC pyrC_1 ERS369984_03879 ERS451415_00794 I6G72_01445	pyrC_2	ERS369984_03879 ERS451415_00794 I6G72_01445	354	Alcaligenes xylosoxydans xylosoxydans (Achromobacter xylosoxidans)	85698	76	>tr|A0A0D6FZH0|A0A0D6FZH0_ALCXX Dihydroorotase OS=Alcaligenes xylosoxydans xylosoxydans OX=85698 GN=pyrC_2 PE=3 SV=1	18	18	0	354	38.5	6.8	18	8.60544e+06	5.68834e+06	1.07248e+06	471288	308040	1.16264e+07	1.33022e+07	682020	3.55463e+06	2.71874e+06	65975.1	340804	3.83769e+06	6.31785e+06	1.05637e+07	2.25949e+06	1.29504e+07	1.07112e+07	2.37589e+06	931747	364165	5.37383e+06	2.80238e+06	202739	839511	2.88889e+06		14385.1	1.20943e+06	242349	2.76005e+06	480563
A0A0D6HF24_ALCXX	A0A0D6HF24	OmpH family outer membrane protein (Outer membrane protein ompH)	skp ERS451415_02489 I6G72_24305	skp	ERS451415_02489 I6G72_24305	186	Alcaligenes xylosoxydans xylosoxydans (Achromobacter xylosoxidans)	85698	66	>tr|A0A0D6HF24|A0A0D6HF24_ALCXX OmpH family outer membrane protein OS=Alcaligenes xylosoxydans xylosoxydans OX=85698 GN=skp PE=3 SV=1	25	25	0	186	21	9.66	25	2.74671e+07	4.80505e+07	2.12069e+07	3.06437e+07	4.6665e+07	1.31637e+08	1.62376e+08	4.05963e+08	3.49048e+07	2.64014e+07	1.74709e+06	8.17073e+06	3.23496e+07	1.34984e+08	1.69134e+08	1.20903e+09	9.61791e+07	8.29474e+07	6.63942e+07	2.13487e+07	9.67099e+07	1.5436e+08	8.6527e+07	5.64996e+08	1.21144e+07	4.24061e+07	1.23952e+06	1.09147e+06	6.48085e+07	1.68947e+07	6.64064e+07	4.15996e+08
A0A0D6I145_ALCXX	A0A0D6I145	M20 family metallopeptidase (Peptidase, ArgE/DapE family)	ERS451415_03613 I6G72_18610		ERS451415_03613 I6G72_18610	490	Alcaligenes xylosoxydans xylosoxydans (Achromobacter xylosoxidans)	85698	60	>tr|A0A0D6I145|A0A0D6I145_ALCXX M20 family metallopeptidase OS=Alcaligenes xylosoxydans xylosoxydans OX=85698 GN=ERS451415_03613 PE=4 SV=1	22	22	0	490	52.8	5.38	22	1.37481e+07	2.12836e+07	4.55949e+06	1.16763e+06	1.74142e+06	1.46041e+07	2.87281e+07	382619	5.78379e+06	6.02179e+06	459994	1.23721e+06	958954	1.34593e+07	3.11133e+07	4.2838e+06	1.3648e+07	1.02947e+07	4.10884e+06	1.38097e+06	1.88362e+06	5.65913e+06	3.50572e+06	815052	640370	2.28669e+06	23359.8	24862.3	959955	866744	4.76855e+06	1.04572e+06
A0A0D6GQG3_ALCXX	A0A0D6GQG3	Aspartate aminotransferase (EC 2.6.1.1) (Bifunctional aspartate transaminase/aspartate 4-decarboxylase (EC 4.1.1.12))	ERS369984_04586 ERS451415_01627 I6G72_28650		ERS369984_04586 ERS451415_01627 I6G72_28650	604	Alcaligenes xylosoxydans xylosoxydans (Achromobacter xylosoxidans)	85698	57	>tr|A0A0D6GQG3|A0A0D6GQG3_ALCXX Aspartate aminotransferase OS=Alcaligenes xylosoxydans xylosoxydans OX=85698 GN=ERS369984_04586 PE=4 SV=1	25	25	0	604	67	9.36	25	3.74406e+06	3.06952e+06	7.37618e+06	2.02747e+06	2.64273e+06	7.43546e+06	8.2601e+06	165640	280693	76033.7	18319.1	327642	720401	1.42844e+06	1.96435e+06	146582	7.34961e+06	4.86281e+06	3.49222e+06	1.5252e+06	987318	1.86838e+06	641972	115674		21729.5	33164.9		179600	6625.95	424086	813476
A0A0D6I4L9_ALCXX	A0A0D6I4L9	Ectoine/hydroxyectoine ABC transporter substrate-binding protein EhuB (Probable amino-acid ABC transporter-binding protein HI_1080)	ehuB ERS451415_03896 I6G72_17215	ehuB	ERS451415_03896 I6G72_17215	303	Alcaligenes xylosoxydans xylosoxydans (Achromobacter xylosoxidans)	85698	69	>tr|A0A0D6I4L9|A0A0D6I4L9_ALCXX Ectoine/hydroxyectoine ABC transporter substrate-binding protein EhuB OS=Alcaligenes xylosoxydans xylosoxydans OX=85698 GN=ehuB PE=4 SV=1	19	19	0	303	31.5	6.14	19	103601	96418	4.38979e+06	1.31176e+06	9.97448e+06	550149	860371	1.12883e+06	344165	90929.3	1.29423e+06	1.4541e+06	6.61654e+06	774739	739188	3.10911e+06	352784	392573	6.19301e+06	2.65978e+06	1.59923e+07	796253	999566	2.15962e+06	87178.4	116943	18360.5	29617.5	6.19761e+06	189885	1.59258e+06	928215
A0A0D6IWT2_ALCXX	A0A0D6IWT2	50S ribosomal protein L5	rplE AL504_19780 AL520_06810 BIZ92_01980 ERS369984_03118 ERS451415_06122 I6G72_05900	rplE	AL504_19780 AL520_06810 BIZ92_01980 ERS369984_03118 ERS451415_06122 I6G72_05900	179	Alcaligenes xylosoxydans xylosoxydans (Achromobacter xylosoxidans)	85698	80	>tr|A0A0D6IWT2|A0A0D6IWT2_ALCXX 50S ribosomal protein L5 OS=Alcaligenes xylosoxydans xylosoxydans OX=85698 GN=rplE PE=3 SV=1	20	20	0	179	20	9.73	20	8.61818e+07	7.87513e+07	2.96467e+07	1.63496e+07	1.50578e+08	5.89283e+07	7.33296e+07	1.15159e+07	2.22351e+07	1.78878e+07	4.05025e+06	1.18597e+07	1.78638e+08	3.45403e+07	5.14878e+07	5.10032e+07	9.64521e+07	8.24746e+07	2.5442e+07	1.05642e+07	2.92739e+08	3.81569e+07	1.77172e+07	8.58602e+06	1.49371e+06	2.06324e+06	820887	2.57258e+06	2.06799e+08	3.23011e+06	2.20174e+07	5.57522e+06
A0A0D6GMD5_ALCXX	A0A0D6GMD5	CoA-acylating methylmalonate-semialdehyde dehydrogenase (Methylmalonate-semialdehyde dehydrogenase [acylating] (EC 1.2.1.27))	mmsA_1 ERS451415_01478 I6G72_29395	mmsA_1	ERS451415_01478 I6G72_29395	497	Alcaligenes xylosoxydans xylosoxydans (Achromobacter xylosoxidans)	85698	51	>tr|A0A0D6GMD5|A0A0D6GMD5_ALCXX CoA-acylating methylmalonate-semialdehyde dehydrogenase OS=Alcaligenes xylosoxydans xylosoxydans OX=85698 GN=mmsA_1 PE=4 SV=1	24	24	0	497	53.1	6.55	24	1.16874e+08	1.1392e+08	2.33584e+07	8.35519e+06	3.58739e+06	1.30921e+08	1.69947e+08	2.56598e+07	4.07421e+07	3.34008e+07	685604	4.69523e+06	2.1415e+06	7.52228e+07	8.92945e+07	1.03352e+08	2.55034e+07	2.3315e+07	5.26751e+06	2.48003e+06	1.51711e+07	8.47012e+06	4.89249e+06	762035	903896	3.56537e+06		19142.5	5.67204e+06	410653	4.22524e+06	746726
A0A0D6GXD6_ALCXX	A0A0D6GXD6	Metalloprotease TldD (Protease TldD)	tldD ERS451415_01783 I6G72_27880	tldD	ERS451415_01783 I6G72_27880	486	Alcaligenes xylosoxydans xylosoxydans (Achromobacter xylosoxidans)	85698	55	>tr|A0A0D6GXD6|A0A0D6GXD6_ALCXX Metalloprotease TldD OS=Alcaligenes xylosoxydans xylosoxydans OX=85698 GN=tldD PE=3 SV=1	23	23	0	486	51.5	5.94	23	9.23179e+06	6.62798e+06	3.8033e+06	1.40478e+06	2.30783e+06	4.63082e+06	5.84225e+06	53681.3	1.80012e+06	1.54572e+06	79628.9	702239	1.58304e+06	2.34726e+06	4.43248e+06	1.388e+06	8.38042e+06	6.11506e+06	3.06362e+06	627125	4.04047e+06	763403	501483	98796.9	61014.1	371896	7048.19	28664	1.85711e+06	21840	965564	16302.2
A0A0D6GL51_ALCXX	A0A0D6GL51	Beta-ketoacyl-[acyl-carrier-protein] synthase III (Beta-ketoacyl-ACP synthase III) (KAS III) (EC 2.3.1.180) (3-oxoacyl-[acyl-carrier-protein] synthase 3) (3-oxoacyl-[acyl-carrier-protein] synthase III)	fabH fabH_2 BIZ92_15910 ERS369984_05891 ERS451415_01450 I6G72_29535	fabH	BIZ92_15910 ERS369984_05891 ERS451415_01450 I6G72_29535	328	Alcaligenes xylosoxydans xylosoxydans (Achromobacter xylosoxidans)	85698	86	>tr|A0A0D6GL51|A0A0D6GL51_ALCXX 3-oxoacyl-[acyl-carrier-protein] synthase 3 OS=Alcaligenes xylosoxydans xylosoxydans OX=85698 GN=fabH PE=3 SV=1	18	18	0	328	34.4	5.73	18	2.46295e+07	2.25753e+07	8.04493e+06	4.08938e+06	570824	2.44855e+07	3.1167e+07	200497	1.45825e+07	1.01023e+07	150004	2.45002e+06	122063	1.24313e+07	2.82543e+07	1.93967e+06	1.96136e+07	1.49247e+07	5.28925e+06	1.21138e+06	144631	5.57363e+06	2.43973e+06	34879	678255	2.46492e+06		86002.1	133097	279511	2.34466e+06
A0A0D6IWM1_ALCXX	A0A0D6IWM1	50S ribosomal protein L10	rplJ AL520_06610 BIZ92_02175 ERS369984_06201 ERS451415_06161 I6G72_05700	rplJ	AL520_06610 BIZ92_02175 ERS369984_06201 ERS451415_06161 I6G72_05700	174	Alcaligenes xylosoxydans xylosoxydans (Achromobacter xylosoxidans)	85698	80	>tr|A0A0D6IWM1|A0A0D6IWM1_ALCXX 50S ribosomal protein L10 OS=Alcaligenes xylosoxydans xylosoxydans OX=85698 GN=rplJ PE=3 SV=1	15	15	0	174	18.5	9.82	15	6.94375e+07	5.54355e+07	5.29503e+07	2.1505e+07	4.38546e+07	6.57911e+07	8.67656e+07	3.95609e+06	4.08075e+07	2.28076e+07	910999	1.31266e+07	3.40909e+07	5.7507e+07	8.41964e+07	3.01791e+07	9.78533e+07	8.51561e+07	3.77513e+07	1.14405e+07	6.21018e+07	4.7926e+07	2.01097e+07	3.10171e+06	4.30303e+06	1.18151e+07	70959.1	281819	5.60358e+07	2.57189e+06	1.99906e+07	1.2859e+06
A0A0D6FGN2_ALCXX	A0A0D6FGN2	Histidinol dehydrogenase (HDH) (EC 1.1.1.23)	hisD ERS451415_00195 I6G72_04455	hisD	ERS451415_00195 I6G72_04455	434	Alcaligenes xylosoxydans xylosoxydans (Achromobacter xylosoxidans)	85698	58	>tr|A0A0D6FGN2|A0A0D6FGN2_ALCXX Histidinol dehydrogenase OS=Alcaligenes xylosoxydans xylosoxydans OX=85698 GN=hisD PE=3 SV=1	19	19	0	434	46.1	5.6	19	1.12236e+07	7.43415e+06	902067	689730	1.76242e+06	1.55801e+07	1.75025e+07	649823	3.29872e+06	2.29364e+06	20437.6	248865	3.90463e+06	6.7594e+06	1.70288e+07	4.2909e+06	1.4204e+07	1.11294e+07	1.55649e+06	660442	1.12553e+06	2.91987e+06	1.32528e+06	132282	331488	1.71628e+06		62242.4	243660	103214	1.54832e+06	93602.6
A0A0D6FGL2_ALCXX	A0A0D6FGL2	Bacterial protein of uncharacterized function (DUF945) (YdgA family protein)	ydgA_1 ERS451415_00156 I6G72_04650	ydgA_1	ERS451415_00156 I6G72_04650	490	Alcaligenes xylosoxydans xylosoxydans (Achromobacter xylosoxidans)	85698	54	>tr|A0A0D6FGL2|A0A0D6FGL2_ALCXX Bacterial protein of uncharacterized function (DUF945) OS=Alcaligenes xylosoxydans xylosoxydans OX=85698 GN=ydgA_1 PE=4 SV=1	21	21	0	490	52.2	6.47	21	6499.24	32595.4	7.41092e+06	2.40059e+06	9.52337e+06	942911	2.32377e+06	870482	470005	5586.61	1.47936e+06	1.94714e+06	4.05592e+06	707316	361150	376112	59334.1		5.90012e+06	1.7965e+06	6.11084e+06	288764	413673	1.10369e+06	4577.29	10303.7	18627.1	10922.2	3.21107e+06	84929.1	3.83251e+06	737128
A0A0D6FGA8_ALCXX	A0A0D6FGA8	ABC transporter substrate-binding protein (Glutathione-binding protein gsiB)	gsiB_1 ERS451415_00162 I6G72_04620	gsiB_1	ERS451415_00162 I6G72_04620	535	Alcaligenes xylosoxydans xylosoxydans (Achromobacter xylosoxidans)	85698	52	>tr|A0A0D6FGA8|A0A0D6FGA8_ALCXX ABC transporter substrate-binding protein OS=Alcaligenes xylosoxydans xylosoxydans OX=85698 GN=gsiB_1 PE=4 SV=1	26	26	0	535	59.1	8.54	26	1.25662e+06	931523	378992	229560	65578.6	2.05885e+06	2.53203e+06	9.50518e+06	794432	425115	61275.7	466800	853705	1.70642e+06	1.98519e+06	1.70477e+07	1.82585e+06	1.45689e+06	732382	250814	11606.5	1.02272e+07	6.40803e+06	2.1621e+07	172603	697279	19459.1		20111	710371	6.29251e+06	1.09915e+07
A0A0D6GRV7_ALCXX	A0A0D6GRV7	ADP-L-glycero-D-manno-heptose-6-epimerase (EC 5.1.3.20) (ADP-L-glycero-beta-D-manno-heptose-6-epimerase) (ADP-glyceromanno-heptose 6-epimerase) (ADP-hep 6-epimerase) (AGME)	hldD rfaD BIZ92_08825 ERS369984_04597 ERS451415_01616 I6G72_28705	hldD	BIZ92_08825 ERS369984_04597 ERS451415_01616 I6G72_28705	329	Alcaligenes xylosoxydans xylosoxydans (Achromobacter xylosoxidans)	85698	63	>tr|A0A0D6GRV7|A0A0D6GRV7_ALCXX ADP-L-glycero-D-manno-heptose-6-epimerase OS=Alcaligenes xylosoxydans xylosoxydans OX=85698 GN=hldD PE=3 SV=1	16	16	0	329	36.9	6.37	16	1.22658e+07	9.28539e+06	2.96577e+06	1.30306e+06	361734	9.35009e+06	1.48315e+07	276654	4.05036e+06	2.41034e+06	138928	781050	105274	4.4427e+06	7.27577e+06	919529	1.93503e+07	1.37168e+07	2.78375e+06	1.5521e+06	394979	6.20009e+06	2.73032e+06	257758	934445	3.00054e+06		29890.1	149245	184238	1.0873e+06	98376.4
A0A0D6I3S4_ALCXX	A0A0D6I3S4	2-hydroxyacid dehydrogenase (Glycerate dehydrogenase (EC 1.1.1.29)) (Hydroxyacid dehydrogenase)	BIZ92_28620 ERS451415_03948 I6G72_16955		BIZ92_28620 ERS451415_03948 I6G72_16955	318	Alcaligenes xylosoxydans xylosoxydans (Achromobacter xylosoxidans)	85698	79	>tr|A0A0D6I3S4|A0A0D6I3S4_ALCXX 2-hydroxyacid dehydrogenase OS=Alcaligenes xylosoxydans xylosoxydans OX=85698 GN=BIZ92_28620 PE=3 SV=1	18	18	0	318	34	6.65	18	1.13887e+07	1.0072e+07	1.2587e+06	651816	122335	1.76844e+07	2.11085e+07	94942.3	2.85542e+06	2.1761e+06	63810.4	243381	184639	6.27678e+06	1.38301e+07	189663	1.09096e+07	8.45807e+06	1.24689e+06	762289	996372	4.70897e+06	1.92068e+06	134866	571846	2.0431e+06		36480.8	128561	123509	1.62157e+06	88359
A0A0D6H5N5_ALCXX	A0A0D6H5N5	2,5-diketo-D-gluconic acid reductase A (EC 1.1.1.274) (Aldo/keto reductase)	dkgA ERS451415_02120 I6G72_26160	dkgA	ERS451415_02120 I6G72_26160	275	Alcaligenes xylosoxydans xylosoxydans (Achromobacter xylosoxidans)	85698	72	>tr|A0A0D6H5N5|A0A0D6H5N5_ALCXX 2,5-diketo-D-gluconic acid reductase A OS=Alcaligenes xylosoxydans xylosoxydans OX=85698 GN=dkgA PE=4 SV=1	15	15	0	275	30	6.62	15	2.39217e+07	1.80973e+07	2.42539e+06	1.31325e+06	577975	3.60841e+07	3.92794e+07	272598	6.78117e+06	4.58044e+06	80161.3	566119	568639	1.09032e+07	2.76857e+07	1.09747e+06	2.67086e+07	2.07781e+07	3.59918e+06	1.57027e+06	333713	1.22349e+07	4.80926e+06	196654	980058	5.09605e+06		12088.9	124804	404054	3.46246e+06	124171
A0A0D6FXL7_ALCXX	A0A0D6FXL7	Cell division coordinator CpoB	ybgF cpoB BIZ92_16635 ERS369984_04862 ERS451415_00757 I6G72_01645	ybgF	BIZ92_16635 ERS369984_04862 ERS451415_00757 I6G72_01645	230	Alcaligenes xylosoxydans xylosoxydans (Achromobacter xylosoxidans)	85698	69	>tr|A0A0D6FXL7|A0A0D6FXL7_ALCXX Cell division coordinator CpoB OS=Alcaligenes xylosoxydans xylosoxydans OX=85698 GN=ybgF PE=3 SV=1	11	11	0	230	24.7	8.85	11	7.03146e+06	6.25544e+06	1.67029e+06	1.54119e+06	9.41453e+06	3.22484e+07	3.21483e+07	1.8702e+07	4.89476e+06	2.88439e+06	107102	857117	3.43623e+06	2.7484e+07	3.74683e+07	9.3096e+07	1.64019e+07	1.72605e+07	7.12809e+06	4.19898e+06	1.00137e+07	2.96137e+07	1.52405e+07	3.1035e+07	1.68266e+06	4.79216e+06		97105.5	3.25212e+06	3.58508e+06	2.29443e+07	1.49306e+07
A0A0D6ITX5_ALCXX	A0A0D6ITX5	ABC transporter substrate-binding protein (Leucine-, isoleucine-, valine-, threonine-, and alanine-binding protein)	braC_16 ERS451415_05930 I6G72_06910	braC_16	ERS451415_05930 I6G72_06910	387	Alcaligenes xylosoxydans xylosoxydans (Achromobacter xylosoxidans)	85698	73	>tr|A0A0D6ITX5|A0A0D6ITX5_ALCXX ABC transporter substrate-binding protein OS=Alcaligenes xylosoxydans xylosoxydans OX=85698 GN=braC_16 PE=3 SV=1	19	19	0	387	41.5	8.5	19		50667.6	8555.02	15888.7	46185.5	1.8322e+06	3.6342e+06	4.52349e+06	28089.4	14816.3	7837.16	18170.1	24952.8	1.43836e+06	2.51191e+06	1.26586e+07	2.04514e+06	2.62271e+06	191184	73021		2.25786e+07	1.40049e+07	1.48574e+07	116791	626883	2895.99			1.21121e+06	1.40118e+07	4.42111e+06
A0A0D6G6H7_ALCXX	A0A0D6G6H7	L-threonine dehydratase catabolic TdcB (EC 4.3.1.19) (Threo-3-hydroxy-L-aspartate ammonia-lyase (EC 4.3.1.16))	tdcB_1 ERS369984_03664 ERS451415_01007 I6G72_00360	tdcB_1	ERS369984_03664 ERS451415_01007 I6G72_00360	321	Alcaligenes xylosoxydans xylosoxydans (Achromobacter xylosoxidans)	85698	71	>tr|A0A0D6G6H7|A0A0D6G6H7_ALCXX L-threonine dehydratase catabolic TdcB OS=Alcaligenes xylosoxydans xylosoxydans OX=85698 GN=tdcB_1 PE=4 SV=1	15	15	0	321	33.9	6.65	15	8.43576e+06	5.97188e+06	605695	351977	143192	1.42769e+07	1.43415e+07	412830	2.25892e+06	1.50748e+06	39008	201352		5.21157e+06	1.16477e+07	1.73719e+06	6.67203e+06	5.54528e+06	652445	237520	60490.5	3.37635e+06	1.4008e+06	374255	114091	679530	30836	55394	18984.5	127982	428070	410161
A0A0D6I3H7_ALCXX	A0A0D6I3H7	3-alpha-(Or 20-beta)-hydroxysteroid dehydrogenase (EC 1.1.1.53) (3-hydroxyacyl-CoA dehydrogenase)	fabG3 AL520_18430 ERS369984_00524 ERS451415_03935 I6G72_17020	fabG3	AL520_18430 ERS369984_00524 ERS451415_03935 I6G72_17020	252	Alcaligenes xylosoxydans xylosoxydans (Achromobacter xylosoxidans)	85698	76	>tr|A0A0D6I3H7|A0A0D6I3H7_ALCXX 3-alpha-(Or 20-beta)-hydroxysteroid dehydrogenase OS=Alcaligenes xylosoxydans xylosoxydans OX=85698 GN=fabG3 PE=3 SV=1	11	11	0	252	26.1	6.79	11	1.94589e+07	1.7345e+07	5.03203e+06	2.29256e+06	278871	2.36728e+07	3.3658e+07	142540	1.30308e+07	7.11017e+06	244786	1.00064e+06	185493	1.39382e+07	3.16583e+07	1.48427e+06	3.01908e+07	2.45335e+07	4.9928e+06	954314	260127	8.92363e+06	3.04074e+06		1.60472e+06	4.5894e+06		120492	71452.8	187180	1.56501e+06	25139.7
A0A0D6H400_ALCXX	A0A0D6H400	Dihydroxy-acid dehydratase (EC 4.2.1.9) (Dihydroxy-acid dehydratase family protein)	ilvD_2 ERS451415_02046 I6G72_26525	ilvD_2	ERS451415_02046 I6G72_26525	593	Alcaligenes xylosoxydans xylosoxydans (Achromobacter xylosoxidans)	85698	52	>tr|A0A0D6H400|A0A0D6H400_ALCXX Dihydroxy-acid dehydratase OS=Alcaligenes xylosoxydans xylosoxydans OX=85698 GN=ilvD_2 PE=3 SV=1	21	21	0	593	63.4	6.42	21	7.49532e+06	8.30045e+06	2.1381e+06	1.8509e+06	91516.8	4.75348e+06	6.86063e+06	1.37452e+06	3.84186e+06	5.19687e+06	476815	1.0527e+06	722057	4.98752e+06	5.88496e+06	1.13269e+07	5.61129e+06	5.34849e+06	2.3831e+06	997718	140598	1.85899e+06	896405	1.09358e+06	741267	1.9557e+06	341900	781865	111382	322879	3.05873e+06	689422
A0A0D6ILK6_ALCXX	A0A0D6ILK6	DUF4124 domain-containing protein	ERS451415_05242 I6G72_10450		ERS451415_05242 I6G72_10450	262	Alcaligenes xylosoxydans xylosoxydans (Achromobacter xylosoxidans)	85698	63	>tr|A0A0D6ILK6|A0A0D6ILK6_ALCXX Uncharacterized protein OS=Alcaligenes xylosoxydans xylosoxydans OX=85698 GN=ERS451415_05242 PE=4 SV=1	15	15	0	262	29.1	5.54	15	129044	148293	103679	31772.1	115585	4.63815e+06	1.29492e+07	1.68139e+06	119834	50496.6			39145.2	5.14018e+06	1.19723e+07	1.03699e+07	4.19063e+06	5.22486e+06	447070	377150	62271.2	3.20281e+07	1.6598e+07	2.82669e+06	247630	1.1434e+06	2633.58		46548.6	2.21797e+06	5.07864e+07	1.43335e+06
A0A0D6IM98_ALCXX	A0A0D6IM98	fumarylacetoacetase (EC 3.7.1.2)	fahA ERS451415_05375 I6G72_09795	fahA	ERS451415_05375 I6G72_09795	439	Alcaligenes xylosoxydans xylosoxydans (Achromobacter xylosoxidans)	85698	48	>tr|A0A0D6IM98|A0A0D6IM98_ALCXX Fumarylacetoacetase OS=Alcaligenes xylosoxydans xylosoxydans OX=85698 GN=fahA PE=4 SV=1	15	15	0	439	47.5	6.39	15	9.44691e+06	6.27283e+06	664659	381886	122846	1.25036e+07	1.28797e+07	180072	2.90779e+06	2.40175e+06	48356.8	229828	119380	5.40154e+06	1.30065e+07	914557	9.00556e+06	7.14494e+06	1.62749e+06	791630	250248	3.29123e+06	1.27667e+06	674165	434631	1.60056e+06	2377.65	25409		79160.6	1.35048e+06	235963
A0A0D6H1C3_ALCXX	A0A0D6H1C3	ABC transporter arginine-binding protein 1 (Amino acid ABC transporter substrate-binding protein)	artJ AL504_09115 ERS451415_01971 I6G72_26920	artJ	AL504_09115 ERS451415_01971 I6G72_26920	250	Alcaligenes xylosoxydans xylosoxydans (Achromobacter xylosoxidans)	85698	57	>tr|A0A0D6H1C3|A0A0D6H1C3_ALCXX ABC transporter arginine-binding protein 1 OS=Alcaligenes xylosoxydans xylosoxydans OX=85698 GN=artJ PE=4 SV=1	12	12	0	250	27	9.22	12	1.14645e+06	1.07022e+06	134244	68779	735825	1.90066e+06	2.71017e+06	1.29591e+07	342550	349429	2447.21	73572.8	372712	1.75929e+06	2.65117e+06	3.9404e+07	3.46242e+06	3.72838e+06	425647	280144	545394	3.90923e+07	2.04884e+07	2.21687e+07	250951	904009		2673.91	107948	6.14807e+06	3.79304e+07	1.34614e+07
A0A0D6G298_ALCXX	A0A0D6G298	Carnitinyl-CoA dehydratase (EC 4.2.1.-) (Crotonase/enoyl-CoA hydratase family protein)	caiD_2 ERS451415_00884 I6G72_00995	caiD_2	ERS451415_00884 I6G72_00995	255	Alcaligenes xylosoxydans xylosoxydans (Achromobacter xylosoxidans)	85698	76	>tr|A0A0D6G298|A0A0D6G298_ALCXX Carnitinyl-CoA dehydratase OS=Alcaligenes xylosoxydans xylosoxydans OX=85698 GN=caiD_2 PE=3 SV=1	13	13	0	255	26.8	7.34	13	1.51848e+07	1.30956e+07	1.99454e+06	1.17805e+06	640449	1.95953e+07	2.36838e+07	3.56751e+06	5.11311e+06	3.37643e+06	75803.9	459535	150733	8.05381e+06	1.8561e+07	1.23573e+07	1.60909e+07	1.26391e+07	2.2237e+06	859037	226800	6.27833e+06	2.53919e+06	127518	719906	2.30241e+06	2085.32	80810.3	298607	99982.9	898676	155711
A0A0D6FL51_ALCXX	A0A0D6FL51	Anthranilate phosphoribosyltransferase (EC 2.4.2.18)	trpD2 trpD ERS369984_05356 ERS451415_00364 I6G72_03605	trpD2	ERS369984_05356 ERS451415_00364 I6G72_03605	343	Alcaligenes xylosoxydans xylosoxydans (Achromobacter xylosoxidans)	85698	54	>tr|A0A0D6FL51|A0A0D6FL51_ALCXX Anthranilate phosphoribosyltransferase OS=Alcaligenes xylosoxydans xylosoxydans OX=85698 GN=trpD2 PE=3 SV=1	11	11	0	343	36.5	6.19	11	9.21089e+06	5.85066e+06	593350	377533	120690	1.09354e+07	1.30876e+07		2.3364e+06	1.56937e+06	31719.2	161036	78207.5	4.50608e+06	1.02566e+07	147795	1.20973e+07	9.47114e+06	1.09408e+06	407104	69610.5	2.50956e+06	862537	185725	406304	1.55019e+06		41489.4		70074.5	256783	126692
A0A0D6GDL8_ALCXX	A0A0D6GDL8	Protein GrpE (HSP-70 cofactor)	grpE ERS451415_01210 I6G72_30735	grpE	ERS451415_01210 I6G72_30735	185	Alcaligenes xylosoxydans xylosoxydans (Achromobacter xylosoxidans)	85698	76	>tr|A0A0D6GDL8|A0A0D6GDL8_ALCXX Protein GrpE OS=Alcaligenes xylosoxydans xylosoxydans OX=85698 GN=grpE PE=3 SV=1	16	16	0	185	19.9	4.75	16	4.56303e+07	4.26842e+07	1.84187e+07	1.80194e+07	2.29804e+07	3.93076e+07	4.36386e+07	5.99896e+06	2.61961e+07	3.4541e+07	1.46205e+06	1.56169e+07	6.49887e+06	3.33988e+07	3.36466e+07	6.71438e+07	3.68501e+07	3.63279e+07	1.85623e+07	1.01789e+07	2.37351e+07	2.4245e+07	7.2254e+06	5.49778e+06	2.95701e+06	8.83278e+06	2.9991e+06	991764	1.34263e+07	2.35262e+07	1.32679e+07	1.00227e+07
A0A0D6IDH9_ALCXX	A0A0D6IDH9	Protein CyaE	oprM_7 oprM_9 ERS369984_05731 ERS451415_04637 I6G72_13500	oprM_7	ERS369984_05731 ERS451415_04637 I6G72_13500	495	Alcaligenes xylosoxydans xylosoxydans (Achromobacter xylosoxidans)	85698	50	>tr|A0A0D6IDH9|A0A0D6IDH9_ALCXX Protein CyaE OS=Alcaligenes xylosoxydans xylosoxydans OX=85698 GN=oprM_7 PE=3 SV=1	21	21	0	495	53.3	6.38	21	1.24197e+06	1.40021e+06	4.81775e+06	1.42532e+06	2.55168e+06	2.52677e+06	2.63329e+06	375872	611987	434352	587686	1.46776e+06	1.01178e+06	1.1198e+06	2.41592e+06	2.76541e+06	1.41177e+06	1.49957e+06	2.24778e+06	666815	2.43364e+06	481053	293313	19525.6	15592.6	113329	2904.92		1.39815e+06	12009.3	389894	140831
A0A0D6HVN4_ALCXX	A0A0D6HVN4	DUF1852 domain-containing protein (Domain of uncharacterized function (DUF1852))	ERS451415_03375 I6G72_19840		ERS451415_03375 I6G72_19840	327	Alcaligenes xylosoxydans xylosoxydans (Achromobacter xylosoxidans)	85698	55	>tr|A0A0D6HVN4|A0A0D6HVN4_ALCXX DUF1852 domain-containing protein OS=Alcaligenes xylosoxydans xylosoxydans OX=85698 GN=ERS451415_03375 PE=4 SV=1	13	13	0	327	37.6	6.61	13	2.67426e+07	2.29636e+07	4.23189e+06	2.10658e+06	359809	1.71277e+07	2.14099e+07	561572	8.11457e+06	5.77735e+06	230089	1.36496e+06	402526	5.70596e+06	1.776e+07	81997.5	4.13607e+07	3.02188e+07	6.41447e+06	2.48828e+06	141853	7.0528e+06	1.70479e+06	195430	1.45473e+06	5.2702e+06		76952.2	186014	79079.6	750557	20970.7
A0A0D6HQM7_ALCXX	A0A0D6HQM7	DNA protection during starvation protein (EC 1.16.-.-) (DNA starvation/stationary phase protection protein)	dps BIZ92_25245 ERS369984_01247 ERS451415_03097 I6G72_21255	dps	BIZ92_25245 ERS369984_01247 ERS451415_03097 I6G72_21255	183	Alcaligenes xylosoxydans xylosoxydans (Achromobacter xylosoxidans)	85698	73	>tr|A0A0D6HQM7|A0A0D6HQM7_ALCXX DNA protection during starvation protein OS=Alcaligenes xylosoxydans xylosoxydans OX=85698 GN=dps PE=3 SV=1	14	14	0	183	20.7	6.98	14	1.0318e+07	5.86736e+06	9.07513e+06	3.59348e+06	5.25632e+06	1.37378e+07	1.37944e+07	1.43091e+06	2.79283e+06	1.17054e+06	329577	1.99494e+06	5.22123e+06	4.13086e+06	6.7572e+06	6.68299e+06	1.13248e+07	8.63224e+06	4.29579e+06	1.21602e+06	7.0515e+06	3.21409e+06	1.76584e+06	4.70632e+06	8887.36	22331.8		39060.9	7.80089e+06	57869.5	541089	818304
A0A0D6H132_ALCXX	A0A0D6H132	CDP-6-deoxy-L-threo-D-glycero-4-hexulose-3-dehyd rase reductase (EC 1.17.1.-) (CDP-6-deoxy-delta-3,4-glucoseen reductase)	ascD_2 BIZ92_27855 ERS451415_01961 I6G72_26975	ascD_2	BIZ92_27855 ERS451415_01961 I6G72_26975	348	Alcaligenes xylosoxydans xylosoxydans (Achromobacter xylosoxidans)	85698	64	>tr|A0A0D6H132|A0A0D6H132_ALCXX CDP-6-deoxy-L-threo-D-glycero-4-hexulose-3-dehyd rase reductase OS=Alcaligenes xylosoxydans xylosoxydans OX=85698 GN=ascD_2 PE=4 SV=1	14	14	0	348	38.3	5.82	14	1.327e+07	9.5046e+06	681672	388788	35221.2	1.84752e+07	1.90172e+07	1.09511e+06	4.18007e+06	3.04014e+06	21823.2	271867	133631	8.29823e+06	1.71011e+07	5.23609e+06	1.99087e+07	1.67924e+07	1.41847e+06	536930	103610	6.59473e+06	1.8113e+06	394041	440935	3.02161e+06		15295.5	19806.6	41334.3	652682	600484
A0A0D6I3C1_ALCXX	A0A0D6I3C1	Adenylate kinase (AK) (EC 2.7.4.3) (ATP-AMP transphosphorylase) (ATP:AMP phosphotransferase) (Adenylate monophosphate kinase)	adk ERS451415_03934 I6G72_17025	adk	ERS451415_03934 I6G72_17025	218	Alcaligenes xylosoxydans xylosoxydans (Achromobacter xylosoxidans)	85698	72	>tr|A0A0D6I3C1|A0A0D6I3C1_ALCXX Adenylate kinase OS=Alcaligenes xylosoxydans xylosoxydans OX=85698 GN=adk PE=3 SV=1	14	13	0	218	24.1	6.81	13	3.03898e+07	3.56714e+07	1.5032e+06	1.10398e+06	1.62005e+06	4.24266e+07	3.11313e+07	1.08533e+07	1.35857e+07	1.6112e+07	157095	1.22585e+06	445997	2.76347e+07	3.23407e+07	5.86879e+07	3.38004e+07	3.2693e+07	3.41709e+06	2.4895e+06	709919	3.75365e+07	1.23125e+07	9.219e+06	2.55514e+06	1.34476e+07		89050.5	715276	2.80252e+06	1.66058e+07	1.08792e+07
A0A0D6HL62_ALCXX	A0A0D6HL62	Ferric hydroxamate uptake (TonB-dependent receptor)	fhuA_5 ERS451415_02804 I6G72_22705	fhuA_5	ERS451415_02804 I6G72_22705	725	Alcaligenes xylosoxydans xylosoxydans (Achromobacter xylosoxidans)	85698	45	>tr|A0A0D6HL62|A0A0D6HL62_ALCXX Ferric hydroxamate uptake OS=Alcaligenes xylosoxydans xylosoxydans OX=85698 GN=fhuA_5 PE=3 SV=1	26	26	0	725	79.7	7.17	26	7.34019e+06	7.76754e+06	1.63551e+07	8.92242e+06	4.68384e+06	8.60988e+06	7.43431e+06	4.39346e+06	1.0036e+07	8.67136e+06	7.83208e+06	7.75872e+06	3.37452e+06	8.11234e+06	5.11006e+06	4.37128e+06	7.20569e+06	9.54013e+06	1.71737e+07	2.90039e+06	4.74991e+06	6.07512e+06	4.38126e+06	5.53354e+06	9.64362e+06	8.26167e+06	1.0321e+07	8.95428e+06	321199	4.58364e+06	1.09637e+07	5.04756e+06
A0A0D6ID52_ALCXX	A0A0D6ID52	Isocitrate lyase (EC 4.1.3.1) (Isocitrase) (Isocitratase)	aceA ERS451415_04626 I6G72_13555	aceA	ERS451415_04626 I6G72_13555	439	Alcaligenes xylosoxydans xylosoxydans (Achromobacter xylosoxidans)	85698	66	>tr|A0A0D6ID52|A0A0D6ID52_ALCXX Isocitrase OS=Alcaligenes xylosoxydans xylosoxydans OX=85698 GN=aceA PE=4 SV=1	19	19	0	439	48.3	6.13	19	6.65854e+06	3.81759e+06	927034	321702	68531.4	7.50255e+06	8.17153e+06	357063	816553	943444		128866	47458.4	1.33823e+06	5.87399e+06	3.39191e+06	1.93329e+07	1.41529e+07	1.88468e+06	1.2126e+06	104332	6.26159e+06	2.90517e+06	468757	294886	2.40537e+06		17014.4		53031.7	1.76708e+06	148588
A0A0D6GKM9_ALCXX	A0A0D6GKM9	Elongation factor 4 (EF-4) (EC 3.6.5.n1) (Ribosomal back-translocase LepA)	lepA BIZ92_15960 ERS369984_05881 ERS451415_01460 I6G72_29485	lepA	BIZ92_15960 ERS369984_05881 ERS451415_01460 I6G72_29485	597	Alcaligenes xylosoxydans xylosoxydans (Achromobacter xylosoxidans)	85698	45	>tr|A0A0D6GKM9|A0A0D6GKM9_ALCXX Elongation factor 4 OS=Alcaligenes xylosoxydans xylosoxydans OX=85698 GN=lepA PE=3 SV=1	17	17	0	597	65.9	5.91	17	8.85986e+06	7.15021e+06	2.21657e+06	751569	719404	6.68498e+06	7.65433e+06	63416.7	2.16702e+06	1.08372e+06	141376	685921	446307	2.02177e+06	3.33565e+06	489730	5.44939e+06	4.06562e+06	1.06754e+06	384098	839355	595380	364640	32774.2	5225.54	43313.5		47353	183356	8531.76	842790
A0A0D6GQJ0_ALCXX	A0A0D6GQJ0	Phosphoserine aminotransferase (EC 2.6.1.52) (Phosphohydroxythreonine aminotransferase) (PSAT)	serC ERS451415_01605 I6G72_28760	serC	ERS451415_01605 I6G72_28760	376	Alcaligenes xylosoxydans xylosoxydans (Achromobacter xylosoxidans)	85698	49	>tr|A0A0D6GQJ0|A0A0D6GQJ0_ALCXX Phosphoserine aminotransferase OS=Alcaligenes xylosoxydans xylosoxydans OX=85698 GN=serC PE=3 SV=1	13	13	0	376	40.6	6.6	13	6.27855e+06	4.73667e+06	549653	294926	157149	6.5805e+06	7.17518e+06	50025.8	1.5493e+06	1.09726e+06	11958.9	125950		2.34897e+06	5.44429e+06	103089	8.76624e+06	6.54369e+06	981958	480989	191474	2.13966e+06	950883	33791.1	283781	1.28643e+06	3862.39	8345.71	53108	53154.2	145850	8195.65
A0A0D6GYV5_ALCXX	A0A0D6GYV5	Extracytoplasmic solute receptor protein yiaO (TRAP transporter substrate-binding protein)	yiaO_1 ERS451415_01872 I6G72_27435	yiaO_1	ERS451415_01872 I6G72_27435	324	Alcaligenes xylosoxydans xylosoxydans (Achromobacter xylosoxidans)	85698	62	>tr|A0A0D6GYV5|A0A0D6GYV5_ALCXX Extracytoplasmic solute receptor protein yiaO OS=Alcaligenes xylosoxydans xylosoxydans OX=85698 GN=yiaO_1 PE=4 SV=1	19	19	0	324	34.8	8.69	19	695228	577203	305502	178161	638833	2.33274e+06	5.09438e+06	4.58574e+06	228251	178149	194048	164197	355383	4.30315e+06	4.85731e+06	2.48084e+07	3.62756e+06	4.62669e+06	705645	407285	712295	2.93814e+07	2.22821e+07	1.15903e+07	645755	1.94474e+06	114790	152034	187272	4.57098e+06	7.48629e+07	6.2413e+06
A0A0D6GX04_ALCXX	A0A0D6GX04	PhoH family protein (Phosphate starvation-inducible protein psiH)	phoH ERS451415_01772 I6G72_27935	phoH	ERS451415_01772 I6G72_27935	568	Alcaligenes xylosoxydans xylosoxydans (Achromobacter xylosoxidans)	85698	52	>tr|A0A0D6GX04|A0A0D6GX04_ALCXX PhoH family protein OS=Alcaligenes xylosoxydans xylosoxydans OX=85698 GN=phoH PE=3 SV=1	20	20	0	568	62.8	7.31	20	6.77155e+06	6.27978e+06	3.60609e+06	1.45702e+06	2.33921e+06	8.77025e+06	1.00648e+07	99102.9	1.85633e+06	959330	57078.9	610386	700457	3.36411e+06	6.77975e+06	257189	8.32227e+06	8.45411e+06	2.66558e+06	1.01154e+06	1.80911e+06	1.27546e+06	510560	129497		45740.9	1.61565e+06	630782	781869	84757.4	187393	59135
A0A0D6I2H7_ALCXX	A0A0D6I2H7	Argininosuccinate lyase (Tripartite tricarboxylate transporter substrate binding protein)	ERS369984_00576 ERS451415_03883 I6G72_17280		ERS369984_00576 ERS451415_03883 I6G72_17280	329	Alcaligenes xylosoxydans xylosoxydans (Achromobacter xylosoxidans)	85698	74	>tr|A0A0D6I2H7|A0A0D6I2H7_ALCXX Argininosuccinate lyase OS=Alcaligenes xylosoxydans xylosoxydans OX=85698 GN=ERS369984_00576 PE=3 SV=1	16	16	0	329	34.4	8.97	16	2.21973e+06	2.15185e+06	1.47883e+06	445186	211860	2.93839e+06	6.33165e+06	2.73364e+06	966458	525110	33277.8	349036	703244	2.45933e+06	3.79758e+06	8.65761e+06	6.25722e+06	6.8913e+06	1.09747e+06	715670	2.58115e+06	3.01265e+07	1.62025e+07	1.16776e+07	243539	1.24589e+06	9298.75	37410.6	1.66459e+06	1.90522e+06	3.52751e+07	4.19592e+06
A0A0D6ITD9_ALCXX	A0A0D6ITD9	Lipopolysaccharide export system protein LptA	lptA BIZ92_00875 ERS369984_03352 ERS451415_05892 I6G72_07105	lptA	BIZ92_00875 ERS369984_03352 ERS451415_05892 I6G72_07105	213	Alcaligenes xylosoxydans xylosoxydans (Achromobacter xylosoxidans)	85698	64	>tr|A0A0D6ITD9|A0A0D6ITD9_ALCXX Lipopolysaccharide export system protein LptA OS=Alcaligenes xylosoxydans xylosoxydans OX=85698 GN=lptA PE=3 SV=1	12	12	0	213	22.9	9.14	12	1.22185e+06	2.73547e+06	2.33686e+06	3.62488e+06	4.69676e+06	4.02189e+06	5.1079e+06	1.66788e+07	3.0594e+06	2.7643e+06	292231	2.09735e+06	7.47312e+06	4.47158e+06	7.10294e+06	9.61687e+07	1.02415e+07	1.16708e+07	6.98668e+06	2.22929e+06	6.97381e+06	1.60737e+07	7.44707e+06	3.44792e+07	1.3969e+06	6.87385e+06	18453.6	117231	4.79121e+06	2.67962e+06	1.70244e+07	1.82718e+07
A0A7T2RJK1_ALCXX	A0A7T2RJK1	Exported protein	I6G72_23720		I6G72_23720	160	Alcaligenes xylosoxydans xylosoxydans (Achromobacter xylosoxidans)	85698	66	>tr|A0A7T2RJK1|A0A7T2RJK1_ALCXX Uncharacterized protein OS=Alcaligenes xylosoxydans xylosoxydans OX=85698 GN=I6G72_23720 PE=4 SV=1	7	7	0	160	16.4	8.12	7	517130	873928	491124	433728	964257	6.92201e+06	1.76426e+07	3.30108e+07	669323	263688	39756.3	188977	575518	7.46837e+06	1.08789e+07	1.04332e+08	1.3642e+07	1.18969e+07	4.98634e+06	2.58399e+06	2.29212e+06	4.37405e+07	1.36005e+07	3.75786e+07	1.04328e+06	3.61227e+06	35114.6	130959	1.11854e+06	2.49258e+06	2.63545e+07	1.34908e+07
A0A0D6I3S8_ALCXX	A0A0D6I3S8	Superoxide dismutase (EC 1.15.1.1)	sodB_1 sodB AL504_30195 BIZ92_30830 ERS369984_00532 ERS451415_03925 I6G72_17070	sodB_1	AL504_30195 BIZ92_30830 ERS369984_00532 ERS451415_03925 I6G72_17070	192	Alcaligenes xylosoxydans xylosoxydans (Achromobacter xylosoxidans)	85698	78	>tr|A0A0D6I3S8|A0A0D6I3S8_ALCXX Superoxide dismutase OS=Alcaligenes xylosoxydans xylosoxydans OX=85698 GN=sodB_1 PE=3 SV=1	11	11	0	192	21.4	6.64	11	5.37329e+07	5.56878e+07	1.55014e+06	889619	1.06598e+06	6.42173e+07	6.86016e+07	3.12142e+06	4.22675e+07	4.55123e+07	576199	1.04445e+06	963599	7.59044e+07	9.16053e+07	4.02984e+07	9.77861e+07	9.89439e+07	8.43655e+06	7.46337e+06	400978	8.87283e+07	3.82438e+07	5.13056e+06	4.96391e+06	2.79583e+07	21426.4	276582	155987	2.0155e+07	7.35859e+07	7.33695e+06
A0A0A5L754_ALCXX	A0A0A5L754	RNA polymerase-binding transcription factor DksA	dksA AL504_20360 AL520_07295 BIZ92_01440 DAI43_20400 DY367_21105 ERS369984_03234 ERS451415_06001 I6G72_06505	dksA	AL504_20360 AL520_07295 BIZ92_01440 DAI43_20400 DY367_21105 ERS369984_03234 ERS451415_06001 I6G72_06505	154	Alcaligenes xylosoxydans xylosoxydans (Achromobacter xylosoxidans)	85698	78	>tr|A0A0A5L754|A0A0A5L754_ALCXX RNA polymerase-binding transcription factor DksA OS=Alcaligenes xylosoxydans xylosoxydans OX=85698 GN=dksA PE=3 SV=1	12	12	0	154	17.6	5.34	12	7.38518e+07	1.06877e+08	5.56656e+06	1.41053e+07	2.07534e+07	8.90921e+07	7.87661e+07	1.62035e+07	3.62974e+07	4.82598e+07	243608	4.07874e+06	2.40931e+07	5.50655e+07	6.85653e+07	1.01464e+08	6.86441e+07	6.72049e+07	1.84671e+07	1.08789e+07	4.54549e+07	41435056	1.37818e+07	1.56672e+07	4.68941e+06	2.06405e+07	6153.72	139576	2.14188e+07	5.23791e+06	1.63296e+07	1.25606e+07
A0A0D6FN37_ALCXX	A0A0D6FN37	CoA-transferase (Formyl-coenzyme A transferase (EC 2.8.3.16))	frc_1 frc_18 BIZ92_04935 ERS369984_05294 ERS451415_00436 I6G72_03245	frc_1	BIZ92_04935 ERS369984_05294 ERS451415_00436 I6G72_03245	409	Alcaligenes xylosoxydans xylosoxydans (Achromobacter xylosoxidans)	85698	60	>tr|A0A0D6FN37|A0A0D6FN37_ALCXX CoA-transferase OS=Alcaligenes xylosoxydans xylosoxydans OX=85698 GN=frc_1 PE=4 SV=1	18	17	0	409	43.5	6.06	16	6.96964e+06	5.50836e+06	1.26544e+06	765797	3.86444e+06	8.13486e+06	9.9011e+06	153009	2.26967e+06	1.66108e+06	71504.4	408823	4.15115e+06	3.58489e+06	6.67244e+06	1.19442e+06	7.92214e+06	6.06494e+06	1.31411e+06	693845	320337	3.34225e+06	1.69864e+06	307407	340413	1.1521e+06		10379	137907	166836	2.16208e+06	82979.4
A0A0D6GMM9_ALCXX	A0A0D6GMM9	Low specificity L-threonine aldolase (EC 4.1.2.48)	ltaE_2 ltaE ERS451415_01487 I6G72_29350	ltaE_2	ERS451415_01487 I6G72_29350	336	Alcaligenes xylosoxydans xylosoxydans (Achromobacter xylosoxidans)	85698	88	>tr|A0A0D6GMM9|A0A0D6GMM9_ALCXX Low-specificity L-threonine aldolase OS=Alcaligenes xylosoxydans xylosoxydans OX=85698 GN=ltaE_2 PE=3 SV=1	19	19	0	336	35.5	6.46	19	6.35422e+06	4.77764e+06	604618	300681	313710	7.40851e+06	9.34517e+06	966880	2.24464e+06	1.37822e+06	23318.8	201588	402627	3.12671e+06	5.74022e+06	827560	2.80383e+06	1.82827e+06	197304	61065.8	162136	782242	100598	226025	116232	386939	2087.62		51938.8			33505.9
A0A0D6GTB5_ALCXX	A0A0D6GTB5	Periplasmic serine endoprotease DegP-like (EC 3.4.21.107)	mucD_2 ERS451415_01666 I6G72_28460	mucD_2	ERS451415_01666 I6G72_28460	488	Alcaligenes xylosoxydans xylosoxydans (Achromobacter xylosoxidans)	85698	55	>tr|A0A0D6GTB5|A0A0D6GTB5_ALCXX Periplasmic serine endoprotease DegP-like OS=Alcaligenes xylosoxydans xylosoxydans OX=85698 GN=mucD_2 PE=3 SV=1	18	18	0	488	50.3	8.19	18	648486	271393	193774	101637	243256	9.21501e+06	7.43528e+06	6.01103e+06	348789	194681	15623.1	35105.2	69150.5	3.75646e+06	5.56247e+06	2.96398e+07	520773	365999	51776	42792.1	7407.58	216248	172466	145957	30834.4	76016.8			41091.4	16451	110957
A0A0D6GE39_ALCXX	A0A0D6GE39	Acetolactate synthase (EC 2.2.1.6)	ilvI_3 ERS451415_01278 I6G72_30395	ilvI_3	ERS451415_01278 I6G72_30395	571	Alcaligenes xylosoxydans xylosoxydans (Achromobacter xylosoxidans)	85698	36	>tr|A0A0D6GE39|A0A0D6GE39_ALCXX Acetolactate synthase OS=Alcaligenes xylosoxydans xylosoxydans OX=85698 GN=ilvI_3 PE=3 SV=1	20	20	0	571	62.7	7.03	20	1.18991e+07	7.09945e+06	2.32335e+06	1.03522e+06	737511	6.91982e+06	8.62818e+06	108997	2.42588e+06	1.67246e+06	17167.9	380003	194136	2.66928e+06	5.59522e+06	766676	9.6222e+06	7.37183e+06	1.73953e+06	634069	596886	1.29896e+06	522555	58224.1	132194	618558			250500	13179.5	141875	44945
A0A0D6ISZ8_ALCXX	A0A0D6ISZ8	DUF3857 domain-containing transglutaminase family protein (Domain of Uncharacterized Function with PDB structure)	ERS451415_05874 I6G72_07195		ERS451415_05874 I6G72_07195	623	Alcaligenes xylosoxydans xylosoxydans (Achromobacter xylosoxidans)	85698	51	>tr|A0A0D6ISZ8|A0A0D6ISZ8_ALCXX DUF3857 domain-containing transglutaminase family protein OS=Alcaligenes xylosoxydans xylosoxydans OX=85698 GN=ERS451415_05874 PE=4 SV=1	23	23	0	623	68.8	6.73	23	159635	379231	84041.3	6427.88	185240	6.18812e+06	1.71598e+07	510491	122534	244532		138587	105610	192473	947277	827115	1.32382e+06	1.39886e+06	228227	83287.1	35683.3	2.55427e+06	2.14738e+06	239675	267503	410962	7827.41	78875.2	6592.3	5314.38	376062	234460
A0A1R1JXU1_ALCXX	A0A1R1JXU1	Uridylate kinase (UK) (EC 2.7.4.22) (Uridine monophosphate kinase) (UMP kinase) (UMPK)	pyrH BIZ92_18995 I6G72_24340	pyrH	BIZ92_18995 I6G72_24340	238	Alcaligenes xylosoxydans xylosoxydans (Achromobacter xylosoxidans)	85698	77	>tr|A0A1R1JXU1|A0A1R1JXU1_ALCXX Uridylate kinase OS=Alcaligenes xylosoxydans xylosoxydans OX=85698 GN=pyrH PE=3 SV=1	14	14	0	238	25.5	7.34	14	1.98883e+07	1.46222e+07	2.96744e+06	1.68121e+06	392700	2.3289e+07	2.62049e+07	220854	7.87328e+06	5.00465e+06	123708	690406	63175.4	9.11534e+06	1.91449e+07	1.86629e+06	2.03951e+07	1.55852e+07	2.88116e+06	1.45238e+06	333436	1.87873e+07	1.22709e+07	4606858	866525	2.85432e+06	3119.07	36862.7	129176	1.75859e+06	2.84583e+07	1.60839e+06
A0A0D6IH54_ALCXX	A0A0D6IH54	ATP-dependent zinc metalloprotease FtsH (EC 3.4.24.-)	ftsH BIZ92_07745 ERS369984_02597 ERS451415_04828 I6G72_12515	ftsH	BIZ92_07745 ERS369984_02597 ERS451415_04828 I6G72_12515	632	Alcaligenes xylosoxydans xylosoxydans (Achromobacter xylosoxidans)	85698	48	>tr|A0A0D6IH54|A0A0D6IH54_ALCXX ATP-dependent zinc metalloprotease FtsH OS=Alcaligenes xylosoxydans xylosoxydans OX=85698 GN=ftsH PE=3 SV=1	26	26	0	632	69.2	5.82	26	290336	152126	4.69747e+06	1.44565e+06	7.07904e+06	589431	669871	1.27469e+06	411015	128436	698131	1.34202e+06	3.8401e+06	650895	433725	3.55573e+06	319843	183228	4.26204e+06	892994	8.47459e+06	446929	256581	435590	23433.5	57572			4.14913e+06	62808.3	1.22092e+06	514240
A0A0D6IJ07_ALCXX	A0A0D6IJ07	Copper chaperone PCu(A)C (Uncharacterized protein conserved in bacteria)	ERS451415_05103 I6G72_11145		ERS451415_05103 I6G72_11145	163	Alcaligenes xylosoxydans xylosoxydans (Achromobacter xylosoxidans)	85698	63	>tr|A0A0D6IJ07|A0A0D6IJ07_ALCXX Copper chaperone PCu(A)C OS=Alcaligenes xylosoxydans xylosoxydans OX=85698 GN=ERS451415_05103 PE=4 SV=1	7	7	0	163	17.1	9.09	7	508014	348630	528180	235297	457437	901447	2.71883e+06	1.56817e+07	271273	109289	106757	244227	604134	1.23038e+06	868974	3.27059e+07	2.44042e+06	2.30589e+06	1.55202e+06	468826	927744	8.18898e+07	3.39783e+07	6.50679e+07	162083	426999	3455.97	8856.33	166621	8.40652e+06	1.04511e+08	6.76573e+07
A0A0D6GVS1_ALCXX	A0A0D6GVS1	Protein RecA (Recombinase A)	recA BIZ92_09460 ERS451415_01745 I6G72_28065	recA	BIZ92_09460 ERS451415_01745 I6G72_28065	354	Alcaligenes xylosoxydans xylosoxydans (Achromobacter xylosoxidans)	85698	52	>tr|A0A0D6GVS1|A0A0D6GVS1_ALCXX Protein RecA OS=Alcaligenes xylosoxydans xylosoxydans OX=85698 GN=recA PE=3 SV=1	17	17	0	354	38	5.43	17	2.07116e+07	1.64822e+07	2.76867e+06	1.63835e+06	827860	1.66832e+07	2.36438e+07	222475	6.42751e+06	4.72446e+06	115206	977281	634505	7.28745e+06	1.7776e+07	872300	1.80425e+07	1.59937e+07	2.87034e+06	1.30589e+06	642376	3.02502e+06	971990	729233	756896	2.88627e+06		72999.2	432819	45657.4	393264	262192
A0A0D6FKT5_ALCXX	A0A0D6FKT5	Acetaldehyde dehydrogenase 2 (EC 1.2.1.3) (Aldehyde dehydrogenase family protein)	acoD AL520_04595 ERS451415_00361 I6G72_03620	acoD	AL520_04595 ERS451415_00361 I6G72_03620	509	Alcaligenes xylosoxydans xylosoxydans (Achromobacter xylosoxidans)	85698	49	>tr|A0A0D6FKT5|A0A0D6FKT5_ALCXX Acetaldehyde dehydrogenase 2 OS=Alcaligenes xylosoxydans xylosoxydans OX=85698 GN=acoD PE=3 SV=1	18	18	0	509	55.6	6.18	18	3.14784e+06	2.3871e+06	850626	443271	446799	1.0633e+07	1.82143e+07	228841	1.90107e+06	1.16908e+06	77375	255309	307757	5.90201e+06	7.6767e+06	641416	543172	439594	56390.9	58318.7	330256	76035.6	127578	45191.5	18139.2	283283		5824.34	149462	134756	374579	5431.53
A0A0D6FYA9_ALCXX	A0A0D6FYA9	Peptidoglycan-associated protein	pal AL504_14880 AL520_02465 BIZ92_16630 ERS369984_04863 ERS451415_00758 I6G72_01640	pal	AL504_14880 AL520_02465 BIZ92_16630 ERS369984_04863 ERS451415_00758 I6G72_01640	166	Alcaligenes xylosoxydans xylosoxydans (Achromobacter xylosoxidans)	85698	76	>tr|A0A0D6FYA9|A0A0D6FYA9_ALCXX Peptidoglycan-associated protein OS=Alcaligenes xylosoxydans xylosoxydans OX=85698 GN=pal PE=3 SV=1	12	12	0	166	17.9	8.12	12	474301	775822	7.63674e+07	1.3345e+07	1.10522e+08	1.02388e+07	1.39112e+07	1.54089e+06	1.13275e+06	156072	6.58968e+06	1.16531e+07	3.62621e+07	6.0236e+06	1.08529e+07	6.39938e+06	1.00183e+06	714631	3.32242e+07	8.41542e+06	8.05092e+07	6.07334e+06	6.93845e+06	3.16904e+06	195770	426568	236919	382955	3.62511e+07	1.02948e+06	6.77591e+06	2.06623e+06
A0A0D6ID56_ALCXX	A0A0D6ID56	4-hydroxy-tetrahydrodipicolinate synthase (HTPA synthase) (EC 4.3.3.7)	dapA_4 dapA dapA_8 ERS369984_05437 ERS451415_04490 I6G72_14240	dapA_4	ERS369984_05437 ERS451415_04490 I6G72_14240	301	Alcaligenes xylosoxydans xylosoxydans (Achromobacter xylosoxidans)	85698	65	>tr|A0A0D6ID56|A0A0D6ID56_ALCXX 4-hydroxy-tetrahydrodipicolinate synthase OS=Alcaligenes xylosoxydans xylosoxydans OX=85698 GN=dapA_4 PE=3 SV=1	14	14	0	301	31.7	6.62	14	6.72144e+06	9.55787e+06	1.61711e+06	918065	1.02134e+06	9.1336e+06	3.80977e+06	148210	4.6198e+06	4.80829e+06	188134	727515	1.22129e+06	3.3833e+06	7.2796e+06	2.2858e+06	8.27704e+06	7.8798e+06	5.24749e+06	1.25355e+06	1.19266e+06	4.52557e+06	1.83049e+06	280922	837849	2.55695e+06		10644.5	559594	1.04442e+06	2.55137e+06	1.21053e+06
A0A0D6IQE7_ALCXX	A0A0D6IQE7	Carbonic anhydrase (EC 4.2.1.1) (Carbonate dehydratase)	cynT BIZ92_00200 ERS369984_03492 ERS451415_05650 I6G72_08410	cynT	BIZ92_00200 ERS369984_03492 ERS451415_05650 I6G72_08410	216	Alcaligenes xylosoxydans xylosoxydans (Achromobacter xylosoxidans)	85698	76	>tr|A0A0D6IQE7|A0A0D6IQE7_ALCXX Carbonic anhydrase OS=Alcaligenes xylosoxydans xylosoxydans OX=85698 GN=cynT PE=3 SV=1	10	10	0	216	23.3	5.81	10	1.65578e+07	1.18882e+07	842982	418562	108406	2.04261e+07	2.33014e+07	731087	6.6694e+06	6.58118e+06	90745.8	398985	98358.8	1.14035e+07	2.39787e+07	9.0612e+06	2.27225e+07	1.95681e+07	1.53473e+06	755024	117340	1.33701e+07	5.26192e+06	942100	1.29778e+06	5.09497e+06			32819.1	1.63813e+06	6.26134e+06	843676
A0A0D6GJM9_ALCXX	A0A0D6GJM9	Alkyl hydroperoxide reductase AhpD (EC 1.11.1.28) (Alkylhydroperoxidase AhpD)	ahpD ERS451415_01393 I6G72_29820	ahpD	ERS451415_01393 I6G72_29820	172	Alcaligenes xylosoxydans xylosoxydans (Achromobacter xylosoxidans)	85698	70	>tr|A0A0D6GJM9|A0A0D6GJM9_ALCXX Alkyl hydroperoxide reductase AhpD OS=Alcaligenes xylosoxydans xylosoxydans OX=85698 GN=ahpD PE=3 SV=1	11	11	0	172	18.3	6.32	11	3.6174e+07	3.62545e+07	1.29392e+06	875222	608227	4.73495e+07	4.76179e+07	8.33225e+06	1.60052e+07	2.10843e+07	307920	1.96206e+06	456794	3.02078e+07	3.84935e+07	4.54435e+07	1.8614e+07	1.47034e+07	2.29953e+06	1.02031e+06	870118	6.23212e+07	5.90494e+07	5.01986e+07	1.57921e+06	6.46603e+06	13286.1	79820.9	664682	1.46498e+07	2.19706e+08	7.94483e+07
A0A0D6HDG5_ALCXX	A0A0D6HDG5	Amidophosphoribosyltransferase (ATase) (EC 2.4.2.14) (Glutamine phosphoribosylpyrophosphate amidotransferase) (GPATase)	purF AL520_24415 BIZ92_18955 ERS369984_01878 ERS451415_02474 I6G72_24380	purF	AL520_24415 BIZ92_18955 ERS369984_01878 ERS451415_02474 I6G72_24380	506	Alcaligenes xylosoxydans xylosoxydans (Achromobacter xylosoxidans)	85698	47	>tr|A0A0D6HDG5|A0A0D6HDG5_ALCXX Amidophosphoribosyltransferase OS=Alcaligenes xylosoxydans xylosoxydans OX=85698 GN=purF PE=3 SV=1	16	16	0	506	55.4	5.82	16	1.86929e+07	1.75975e+07	6.95646e+06	2.62915e+06	1.45281e+06	1.573e+07	1.86684e+07	65182.5	6.42805e+06	6.30786e+06	68687.8	1.32062e+06	731381	7.25522e+06	1.50894e+07	218811	2.25155e+07	1.66677e+07	4.2239e+06	1.60301e+06	1.6553e+06	6.98948e+06	1.91237e+06		407388	1.59568e+06			186199	37264.2	486262
A0A0D6FQ57_ALCXX	A0A0D6FQ57	Thiazole synthase (EC 2.8.1.10)	thiG BIZ92_04575 ERS369984_05854 ERS451415_00506 I6G72_02895	thiG	BIZ92_04575 ERS369984_05854 ERS451415_00506 I6G72_02895	269	Alcaligenes xylosoxydans xylosoxydans (Achromobacter xylosoxidans)	85698	71	>tr|A0A0D6FQ57|A0A0D6FQ57_ALCXX Thiazole synthase OS=Alcaligenes xylosoxydans xylosoxydans OX=85698 GN=thiG PE=3 SV=1	13	13	0	269	28.5	5.49	13	1.29798e+07	9.59803e+06	940048	529478	558360	1.3664e+07	1.82024e+07	554731	3.23368e+06	2.49354e+06	42767	307090	83293.1	5.34626e+06	1.18892e+07	2.32176e+06	1.34806e+07	1.15493e+07	1.25448e+06	446365	165104	2.77192e+06	984234	283288	460518	1.84228e+06	8081.07	31047.5	39914.4	51195	217593	244666
A0A0D6IMS5_ALCXX	A0A0D6IMS5	AsmA family protein (Putative assembly protein)	ERS369984_02045 ERS451415_05342 I6G72_09955		ERS369984_02045 ERS451415_05342 I6G72_09955	832	Alcaligenes xylosoxydans xylosoxydans (Achromobacter xylosoxidans)	85698	36	>tr|A0A0D6IMS5|A0A0D6IMS5_ALCXX AsmA family protein OS=Alcaligenes xylosoxydans xylosoxydans OX=85698 GN=ERS369984_02045 PE=4 SV=1	27	27	0	832	86.9	8.82	27	251542	238718	5.63599e+06	2.06148e+06	5.53229e+06	2.89093e+06	3.6749e+06	296934	251282	42902.6	859779	1.96901e+06	2.74923e+06	1.64415e+06	3.97578e+06	1.47791e+06	708266	536675	3.97508e+06	835531	6.38151e+06	737581	456105	148211	39327.9	99194.7	39947.8	16228.4	3.45614e+06	104784	1.08876e+06	102744
A0A0D6G7B6_ALCXX	A0A0D6G7B6	UTP--glucose-1-phosphate uridylyltransferase (EC 2.7.7.9) (UDP-glucose pyrophosphorylase)	gtaB_1 galU ERS451415_01022 I6G72_00285	gtaB_1	ERS451415_01022 I6G72_00285	281	Alcaligenes xylosoxydans xylosoxydans (Achromobacter xylosoxidans)	85698	70	>tr|A0A0D6G7B6|A0A0D6G7B6_ALCXX UTP--glucose-1-phosphate uridylyltransferase OS=Alcaligenes xylosoxydans xylosoxydans OX=85698 GN=gtaB_1 PE=3 SV=1	14	14	0	281	30.4	6.18	14	8.10745e+06	6.87872e+06	560437	215051	32596.8	9.01216e+06	1.00585e+07	205396	2.07401e+06	1.29601e+06	17272.4	120947	22830	3.8904e+06	8.45124e+06	585961	7.25232e+06	5.28546e+06	921712	216555		1.61796e+06	747434	21822.7	232710	789992		3480.33		47464.6	129145
A0A0D6G0I3_ALCXX	A0A0D6G0I3	Amidohydrolase (Uncharacterized hydrolase YxeP (EC 3.-.-.-))	yxeP_3 yxeP_4 BIZ92_12445 ERS369984_03845 ERS451415_00828 I6G72_01275	yxeP_3	BIZ92_12445 ERS369984_03845 ERS451415_00828 I6G72_01275	398	Alcaligenes xylosoxydans xylosoxydans (Achromobacter xylosoxidans)	85698	52	>tr|A0A0D6G0I3|A0A0D6G0I3_ALCXX Amidohydrolase OS=Alcaligenes xylosoxydans xylosoxydans OX=85698 GN=yxeP_3 PE=4 SV=1	15	15	0	398	43.4	5.96	15	8.62637e+06	5.71883e+06	1.19409e+06	585940	193510	7.34932e+06	1.17422e+07	470362	2.57155e+06	1.61645e+06	67750.2	359420		4.27303e+06	7.43857e+06	1.87849e+06	7.22841e+06	5.5105e+06	1.68694e+06	440094	36896.8	2.2332e+06	740449	16835.7	188841	721916	2923.63	10005	117605	142537	1.00673e+06	213968
A0A0D6I9P2_ALCXX	A0A0D6I9P2	NAD-dependent succinate-semialdehyde dehydrogenase (Succinate-semialdehyde dehydrogenase [NADP(+)] GabD (EC 1.2.1.79))	gabD_2 ERS451415_04346 I6G72_14955	gabD_2	ERS451415_04346 I6G72_14955	489	Alcaligenes xylosoxydans xylosoxydans (Achromobacter xylosoxidans)	85698	44	>tr|A0A0D6I9P2|A0A0D6I9P2_ALCXX NAD-dependent succinate-semialdehyde dehydrogenase OS=Alcaligenes xylosoxydans xylosoxydans OX=85698 GN=gabD_2 PE=3 SV=1	17	17	0	489	52	5.39	17	1.63983e+07	1.5196e+07	4.97194e+06	3.87613e+06	6.52295e+08	7.23299e+07	6.09433e+07	1.27326e+08	9.51589e+06	5.92256e+06	1.79672e+06	4.2068e+06	3.75479e+08	6.75372e+07	8.43645e+07	4.2527e+08	3.31667e+07	4.37398e+07	5.82344e+07	1.23152e+08	7.29689e+08	5.34982e+08	6.09201e+08	1.56914e+08	1.68628e+07	9.6894e+06	1.00567e+06	8.55733e+06	3.60276e+08	3.26064e+08	1.46284e+09	8.63789e+07
A0A0D6ITN2_ALCXX	A0A0D6ITN2	Glutamate dehydrogenase	gdhA_2 gdhA ERS451415_05925 I6G72_06935	gdhA_2	ERS451415_05925 I6G72_06935	448	Alcaligenes xylosoxydans xylosoxydans (Achromobacter xylosoxidans)	85698	58	>tr|A0A0D6ITN2|A0A0D6ITN2_ALCXX Glutamate dehydrogenase OS=Alcaligenes xylosoxydans xylosoxydans OX=85698 GN=gdhA_2 PE=3 SV=1	22	22	0	448	49	7.37	22	1.07217e+07	1.05156e+07	3.26875e+06	1.788e+06	5.64817e+06	2.16678e+07	2.09791e+07	1.66519e+06	7.25598e+06	7.08679e+06	182422	839911	3.41688e+06	9.78702e+06	1.45742e+07	7.46401e+06	9.33173e+06	7.93258e+06	2.22496e+06	945595	7.58992e+06	4.17959e+06	2.08657e+06	411910	757371	2.28782e+06	6983.67	22676.6	4.59999e+06	217928	1.46661e+06	202586
A0A0D6GRQ4_ALCXX	A0A0D6GRQ4	Bifunctional chorismate mutase/prephenate dehydratase (EC 4.2.1.51) (EC 5.4.99.5) (Chorismate mutase-prephenate dehydratase) (p-protein)	pheA_1 pheA pheA_2 BIZ92_08775 ERS369984_04607 ERS451415_01606 I6G72_28755	pheA_1	BIZ92_08775 ERS369984_04607 ERS451415_01606 I6G72_28755	361	Alcaligenes xylosoxydans xylosoxydans (Achromobacter xylosoxidans)	85698	68	>tr|A0A0D6GRQ4|A0A0D6GRQ4_ALCXX Bifunctional chorismate mutase/prephenate dehydratase OS=Alcaligenes xylosoxydans xylosoxydans OX=85698 GN=pheA_1 PE=4 SV=1	17	17	0	361	39	6.19	17	7.37781e+06	5.2007e+06	558012	384074	1.09891e+06	7.06885e+06	8.51315e+06	439119	2.2374e+06	1.54095e+06	18952.3	256391	1.06762e+06	3.00855e+06	6.28371e+06	1.40358e+06	8.93796e+06	6.55171e+06	775776	330364	898633	2.78166e+06	2.38324e+06	128533	205030	876125		11813.3	33000	143285	2.56033e+06	16888.2
A0A0D6ISW0_ALCXX	A0A0D6ISW0	Argininosuccinate lyase (Tripartite tricarboxylate transporter substrate binding protein)	ERS369984_03399 ERS451415_05845 I6G72_07340		ERS369984_03399 ERS451415_05845 I6G72_07340	331	Alcaligenes xylosoxydans xylosoxydans (Achromobacter xylosoxidans)	85698	48	>tr|A0A0D6ISW0|A0A0D6ISW0_ALCXX Argininosuccinate lyase OS=Alcaligenes xylosoxydans xylosoxydans OX=85698 GN=ERS369984_03399 PE=3 SV=1	10	10	0	331	35.5	8.15	10	573565	707012	293005	225558	995654	2.71402e+06	5.78941e+06	1.54797e+06	662023	588294	29226.4	430797	1.53665e+06	3.26761e+06	5.548e+06	1.20259e+07	4.74299e+06	5.31049e+06	446016	320605	1.98028e+06	2.85984e+07	1.2287e+07	5.10823e+06	426133	2.08582e+06			1.87349e+06	2.35194e+06	3.52448e+07	2.18944e+06
A0A0D6IVQ2_ALCXX	A0A0D6IVQ2	50S ribosomal protein L4	rplD AL504_19525 AL520_06690 BIZ92_02095 ERS369984_03095 ERS451415_06145 I6G72_05780	rplD	AL504_19525 AL520_06690 BIZ92_02095 ERS369984_03095 ERS451415_06145 I6G72_05780	205	Alcaligenes xylosoxydans xylosoxydans (Achromobacter xylosoxidans)	85698	71	>tr|A0A0D6IVQ2|A0A0D6IVQ2_ALCXX 50S ribosomal protein L4 OS=Alcaligenes xylosoxydans xylosoxydans OX=85698 GN=rplD PE=3 SV=1	11	11	0	205	22.7	9.82	11	7.87614e+07	6.34908e+07	3.56149e+07	1.46472e+07	8.99631e+07	7.33556e+07	7.31729e+07	5.46321e+06	2.96921e+07	1.67728e+07	1.11421e+06	8.19608e+06	9.07421e+07	4.79054e+07	6.40566e+07	4.56862e+07	8.46821e+07	6.50294e+07	3.55947e+07	9.69944e+06	1.41629e+08	3.54529e+07	1.50411e+07	3.01267e+06	723287	1.58819e+06	110138	743271	5.67162e+07	2.21809e+06	1.4294e+07	2.21633e+06
A0A0D6HCV1_ALCXX	A0A0D6HCV1	Dihydrolipoamide acetyltransferase component of pyruvate dehydrogenase complex (EC 2.3.1.-)	bkdB ERS451415_02354 I6G72_24985	bkdB	ERS451415_02354 I6G72_24985	450	Alcaligenes xylosoxydans xylosoxydans (Achromobacter xylosoxidans)	85698	54	>tr|A0A0D6HCV1|A0A0D6HCV1_ALCXX Dihydrolipoamide acetyltransferase component of pyruvate dehydrogenase complex OS=Alcaligenes xylosoxydans xylosoxydans OX=85698 GN=bkdB PE=3 SV=1	21	21	0	450	47.1	6.48	21	7.81474e+06	1.00639e+07	5.32933e+06	2.25311e+06	1.03779e+06	1.40485e+07	1.74619e+07	206592	5.09989e+06	3.13472e+06	271134	1.23608e+06	183367	7.36364e+06	9.98254e+06	1.22877e+06	9.04505e+06	7.82675e+06	3.00212e+06	1.57189e+06	863130	4.12227e+06	1.72528e+06	17829.9	317446	1.00896e+06		36572.5	166293	70370.8	585047
A0A0D6IVQ3_ALCXX	A0A0D6IVQ3	30S ribosomal protein S7	rpsG A7J67_06670 AL520_06665 BIZ92_02120 ERS369984_06190 ERS451415_06150 I6G72_05755	rpsG	A7J67_06670 AL520_06665 BIZ92_02120 ERS369984_06190 ERS451415_06150 I6G72_05755	156	Alcaligenes xylosoxydans xylosoxydans (Achromobacter xylosoxidans)	85698	67	>tr|A0A0D6IVQ3|A0A0D6IVQ3_ALCXX 30S ribosomal protein S7 OS=Alcaligenes xylosoxydans xylosoxydans OX=85698 GN=rpsG PE=3 SV=1	14	14	0	156	17.7	10.27	14	8.53666e+07	8.19891e+07	6.78783e+07	3.39863e+07	1.76069e+08	7.47684e+07	9.03254e+07	1.37529e+07	4.4932e+07	2.48062e+07	1.68095e+06	2.01962e+07	1.86814e+08	5.40445e+07	7.87646e+07	9.07413e+07	1.23439e+08	1.01017e+08	5.09126e+07	1.23827e+07	2.69054e+08	4.44081e+07	2.04153e+07	9.9901e+06	7.75038e+06	1.92508e+07	101436	915014	1.91143e+08	4.37815e+06	1.71357e+07	7.62005e+06
A0A0D6FZJ3_ALCXX	A0A0D6FZJ3	UDP-N-acetylmuramoylalanine--D-glutamate ligase (EC 6.3.2.9) (D-glutamic acid-adding enzyme) (UDP-N-acetylmuramoyl-L-alanyl-D-glutamate synthetase)	murD ERS451415_00803 I6G72_01400	murD	ERS451415_00803 I6G72_01400	510	Alcaligenes xylosoxydans xylosoxydans (Achromobacter xylosoxidans)	85698	57	>tr|A0A0D6FZJ3|A0A0D6FZJ3_ALCXX UDP-N-acetylmuramoylalanine--D-glutamate ligase OS=Alcaligenes xylosoxydans xylosoxydans OX=85698 GN=murD PE=3 SV=1	18	18	0	510	54.1	5.36	18	9.4619e+06	7.00871e+06	818365	442479	95928.2	1.14928e+07	1.33216e+07	334126	2.61612e+06	1.77424e+06	35567.1	232588		3.8967e+06	9.79466e+06	1.4379e+06	6.61863e+06	5.6333e+06	763936	363304		2.05539e+06	678371	104733	374740	1.34624e+06		26244.3	35390.5	95539.9	557890	129332
A0A0D6IVM9_ALCXX	A0A0D6IVM9	Single-stranded DNA-binding protein (SSB)	ssb_2 ssb AL520_06980 BIZ92_01815 ERS369984_03152 ERS451415_06088 I6G72_06075	ssb_2	AL520_06980 BIZ92_01815 ERS369984_03152 ERS451415_06088 I6G72_06075	173	Alcaligenes xylosoxydans xylosoxydans (Achromobacter xylosoxidans)	85698	86	>tr|A0A0D6IVM9|A0A0D6IVM9_ALCXX Single-stranded DNA-binding protein OS=Alcaligenes xylosoxydans xylosoxydans OX=85698 GN=ssb_2 PE=3 SV=1	15	15	0	173	18.6	6.21	15	2.07336e+07	1.94183e+07	1.19576e+07	6.63181e+06	2.91968e+07	5.16244e+06	5.02805e+06	5.36052e+06	1.57113e+07	1.68008e+07	675971	6.86534e+06	1.46628e+07	7.31249e+06	1.02253e+07	3.07985e+07	1.78766e+07	1.04123e+07	7.06994e+06	3.49734e+06	1.4847e+07	4.63181e+06	2.89865e+06	5.01034e+06	2.72945e+06	6.15049e+06	8213.16	55454.5	6.47491e+06	1.2222e+06	5.75836e+06	3.19775e+06
A0A0D6GU54_ALCXX	A0A0D6GU54	Recombination-associated protein RdgC	rdgC_1 rdgC BIZ92_09435 ERS451415_01740 I6G72_28090	rdgC_1	BIZ92_09435 ERS451415_01740 I6G72_28090	299	Alcaligenes xylosoxydans xylosoxydans (Achromobacter xylosoxidans)	85698	65	>tr|A0A0D6GU54|A0A0D6GU54_ALCXX Recombination-associated protein RdgC OS=Alcaligenes xylosoxydans xylosoxydans OX=85698 GN=rdgC_1 PE=3 SV=1	16	16	0	299	33.4	5.38	16	4.70943e+06	2.97697e+06	8.84791e+06	3.40481e+06	2.02949e+06	5.44767e+06	7.12046e+06	229298	3.47511e+06	1.4045e+06	54311.3	1.69065e+06	1.68171e+06	3.64249e+06	5.90712e+06	1.26379e+06	3.95416e+06	1.04697e+07	4.19435e+06	607538	2.84336e+06	1.71552e+06	736435	661413	169743	365294			1.78742e+06	27231	296662	516612
A0A0D6HHL5_ALCXX	A0A0D6HHL5	Murein hydrolase activator NlpD (Peptidoglycan DD-metalloendopeptidase family protein)	nlpD_2 ERS451415_02624 I6G72_23625	nlpD_2	ERS451415_02624 I6G72_23625	286	Alcaligenes xylosoxydans xylosoxydans (Achromobacter xylosoxidans)	85698	56	>tr|A0A0D6HHL5|A0A0D6HHL5_ALCXX Murein hydrolase activator NlpD OS=Alcaligenes xylosoxydans xylosoxydans OX=85698 GN=nlpD_2 PE=4 SV=1	11	11	0	286	29.6	9.8	11	1.19767e+06	812035	1.42866e+07	3.76881e+06	7.83691e+06	4.13499e+06	4.5881e+06	645677	1.16529e+06	202898	2.47399e+06	4.35137e+06	4.79604e+06	1.76569e+06	4.75768e+06	2.74297e+06	752136	625094	8.59867e+06	3.68042e+06	1.07156e+07	1.12733e+06	1.07511e+06	585967	90262.2	140556	29231.3	83421	5.57617e+06	97471.7	593101	321795
A0A0D6IHH1_ALCXX	A0A0D6IHH1	NADP-dependent malic enzyme (EC 1.1.1.40)	maeB_2 ERS451415_04965 I6G72_11835	maeB_2	ERS451415_04965 I6G72_11835	762	Alcaligenes xylosoxydans xylosoxydans (Achromobacter xylosoxidans)	85698	33	>tr|A0A0D6IHH1|A0A0D6IHH1_ALCXX NADP-dependent malic enzyme OS=Alcaligenes xylosoxydans xylosoxydans OX=85698 GN=maeB_2 PE=3 SV=1	16	4	0	762	82.7	5.63	4	1.34775e+06	935116	657927	226345	36577.3	1.46535e+06	1.96656e+06	17515	749304	730682	40710.7	206910	23915.3	841301	1.39007e+06	312962	1.7901e+06	1.54863e+06	609501	174714		428505	99766.8		133382	363437				6292.19	15502.4
A0A0A5JHN7_ALCXX	A0A0A5JHN7	50S ribosomal protein L24	rplX AL504_19775 AL520_06805 BIZ92_01985 DAI43_01700 DY367_17190 ERS369984_03117 ERS451415_06123 I6G72_05895	rplX	AL504_19775 AL520_06805 BIZ92_01985 DAI43_01700 DY367_17190 ERS369984_03117 ERS451415_06123 I6G72_05895	106	Alcaligenes xylosoxydans xylosoxydans (Achromobacter xylosoxidans)	85698	79	>tr|A0A0A5JHN7|A0A0A5JHN7_ALCXX 50S ribosomal protein L24 OS=Alcaligenes xylosoxydans xylosoxydans OX=85698 GN=rplX PE=3 SV=1	9	9	0	106	11.4	10.71	9	1.2211e+08	1.32243e+08	4.10866e+07	1.07487e+08	1.54417e+08	6.16138e+07	5.4705e+07	7.18266e+06	6.84073e+07	6.80616e+07	1.82499e+06	3.599e+07	1.77297e+08	4.25047e+07	5.30788e+07	7.11521e+07	1.19621e+08	8.43915e+07	6.07419e+07	1.43102e+07	2.47269e+08	2.8308e+07	1.30756e+07	4.41845e+06	1.75625e+06	4.82183e+06	1.18193e+06	3.27037e+06	1.60524e+08	2.72012e+06	8.75274e+06	3.34324e+06
A0A0D6FZ01_ALCXX	A0A0D6FZ01	2-hydroxy-3-oxopropionate reductase (EC 1.1.1.60) (NAD(P)-dependent oxidoreductase)	garR_1 garR_3 ERS369984_04878 ERS451415_00773 I6G72_01565	garR_1	ERS369984_04878 ERS451415_00773 I6G72_01565	301	Alcaligenes xylosoxydans xylosoxydans (Achromobacter xylosoxidans)	85698	67	>tr|A0A0D6FZ01|A0A0D6FZ01_ALCXX 2-hydroxy-3-oxopropionate reductase OS=Alcaligenes xylosoxydans xylosoxydans OX=85698 GN=garR_1 PE=4 SV=1	15	15	0	301	31.3	6.23	15	1.1759e+07	1.0007e+07	2.78403e+06	1.37392e+06	167197	1.76283e+07	2.14033e+07	221888	6.52391e+06	3.92412e+06	104633	815242	171603	1.02276e+07	2.20115e+07	1.44289e+06	1.70404e+07	1.23735e+07	2.0745e+06	800630	35830.9	6.75145e+06	2.83562e+06	74164.3	749938	2.38276e+06		86471.5	50460.2	250260	2.59921e+06	55472.2
A0A0D6IKI4_ALCXX	A0A0D6IKI4	Thiol:disulfide interchange protein	dsbG ERS451415_05267 I6G72_10330	dsbG	ERS451415_05267 I6G72_10330	255	Alcaligenes xylosoxydans xylosoxydans (Achromobacter xylosoxidans)	85698	70	>tr|A0A0D6IKI4|A0A0D6IKI4_ALCXX Thiol:disulfide interchange protein OS=Alcaligenes xylosoxydans xylosoxydans OX=85698 GN=dsbG PE=3 SV=1	16	16	0	255	27.2	8.7	16	1.90233e+06	2.57255e+06	184035	162158	527581	1.18627e+07	1.47671e+07	2.73729e+07	1.41306e+06	862901	23685.3	150381	476783	9.3351e+06	1.33122e+07	6.51745e+07	5.19783e+06	4.61649e+06	657699	390813	1.23696e+06	1.72356e+07	7.46718e+06	2.16313e+07	260598	973747	3675.94	42930.5	595981	825079	1.35522e+07	1.0929e+07
A0A0D6IHN6_ALCXX	A0A0D6IHN6	Alcohol dehydrogenase (Alcohol dehydrogenase AdhP (EC 1.1.1.1))	adhT_2 adhP ERS451415_04875 I6G72_12280	adhT_2	ERS451415_04875 I6G72_12280	342	Alcaligenes xylosoxydans xylosoxydans (Achromobacter xylosoxidans)	85698	44	>tr|A0A0D6IHN6|A0A0D6IHN6_ALCXX Alcohol dehydrogenase OS=Alcaligenes xylosoxydans xylosoxydans OX=85698 GN=adhT_2 PE=3 SV=1	11	11	0	342	36.2	6.13	11	1.71657e+07	1.08758e+07	1.68006e+06	799690	129597	1.73569e+07	2.33279e+07	105811	3.31642e+06	5.57433e+06	107384	944874	28042.3	7.92919e+06	3.33552e+07	9.87959e+06	9.05483e+06	7.34926e+06	1.41641e+06	241061	23199.8	2.70186e+06	1.41659e+06	50956.1	547658	2.49549e+06		148296	47791.3	60466.1	1.72208e+06	25263.2
A0A0D6IWU2_ALCXX	A0A0D6IWU2	ABC transporter substrate-binding protein (Glutathione-binding protein gsiB)	gsiB_10 ERS451415_06202 I6G72_05495	gsiB_10	ERS451415_06202 I6G72_05495	528	Alcaligenes xylosoxydans xylosoxydans (Achromobacter xylosoxidans)	85698	45	>tr|A0A0D6IWU2|A0A0D6IWU2_ALCXX ABC transporter substrate-binding protein OS=Alcaligenes xylosoxydans xylosoxydans OX=85698 GN=gsiB_10 PE=4 SV=1	19	19	0	528	57.2	9.03	19	26760	66203.9	94440.5	21508.6	134984	497295	894547	222411	66824.9	22889.7	7486.22	31978.5	216552	1.11586e+06	2.21786e+06	1.58208e+06	3.52874e+06	4.45646e+06	594270	437168	275583	1.54479e+07	9.76488e+06	276389	435793	2.26857e+06			133546	238710	2.27813e+06	709772
A0A7T2RI09_ALCXX	A0A7T2RI09	Efflux RND transporter periplasmic adaptor subunit	I6G72_13490		I6G72_13490	414	Alcaligenes xylosoxydans xylosoxydans (Achromobacter xylosoxidans)	85698	62	>tr|A0A7T2RI09|A0A7T2RI09_ALCXX Efflux RND transporter periplasmic adaptor subunit OS=Alcaligenes xylosoxydans xylosoxydans OX=85698 GN=I6G72_13490 PE=4 SV=1	21	21	0	414	43.6	9.04	21	26121.5		6.93033e+06	2.3007e+06	8.98373e+06	1.23206e+06	1.5823e+06	706089	258329	38977.7	1.21384e+06	1.8559e+06	4.83165e+06	1.27172e+06	802634	2.17042e+06	21126.8	30904.7	5.97286e+06	1.39216e+06	8.98405e+06	235419	405427	155976		14435.3	15949.1	3161.31	3.75459e+06	70641	1.18385e+06	103973
A0A0D6IAU8_ALCXX	A0A0D6IAU8	Nitrous-oxide reductase (EC 1.7.2.4) (N(2)OR) (N2O reductase)	nosZ ERS369984_05773 ERS451415_04442 I6G72_14475	nosZ	ERS369984_05773 ERS451415_04442 I6G72_14475	638	Alcaligenes xylosoxydans xylosoxydans (Achromobacter xylosoxidans)	85698	44	>tr|A0A0D6IAU8|A0A0D6IAU8_ALCXX Nitrous-oxide reductase OS=Alcaligenes xylosoxydans xylosoxydans OX=85698 GN=nosZ PE=3 SV=1	21	21	0	638	70.5	6.89	21	5.50102e+06	3.66796e+06	1.22269e+06	436676	66762	7.72808e+06	9.33929e+06	222444	644260	1.22415e+06	3501.01	185642	27434.3	1.54038e+06	8.18833e+06	2.1946e+06	4.52768e+06	3.54048e+06	813959	390932		4.52506e+06	3.85881e+06	296871	59560.4	973204		18201.9	21956	28158.8	1.35342e+06	202801
A0A0A5JBT4_ALCXX	A0A0A5JBT4	Elongation factor P (EF-P)	efp A7J67_10925 AL520_16940 BIZ92_26860 ERS369984_00107 ERS451415_04315 I6G72_15110	efp	A7J67_10925 AL520_16940 BIZ92_26860 ERS369984_00107 ERS451415_04315 I6G72_15110	186	Alcaligenes xylosoxydans xylosoxydans (Achromobacter xylosoxidans)	85698	48	>tr|A0A0A5JBT4|A0A0A5JBT4_ALCXX Elongation factor P OS=Alcaligenes xylosoxydans xylosoxydans OX=85698 GN=efp PE=3 SV=1	13	13	0	186	21	4.92	13	5.5997e+07	6.28276e+07	3.29668e+06	3.82042e+06	2.58141e+06	8.13288e+07	7.50332e+07	2.7616e+06	2.23261e+07	2.69216e+07	281486	2.20575e+06	2.17262e+06	4.5384e+07	5.77637e+07	2.28822e+07	8.61583e+07	9.41587e+07	1.24653e+07	1.1889e+07	1.89135e+06	7.59339e+07	2.51156e+07	8.85986e+06	4.79692e+06	2.39067e+07	50444.3	113870	1.41384e+06	7.96911e+06	4.10942e+07	6.09051e+06
A0A7U0E810_ALCXX	A0A7U0E810	Octaprenyl diphosphate synthase (EC 2.5.1.90)	ispB I6G72_07440	ispB	I6G72_07440	321	Alcaligenes xylosoxydans xylosoxydans (Achromobacter xylosoxidans)	85698	62	>tr|A0A7U0E810|A0A7U0E810_ALCXX Octaprenyl diphosphate synthase OS=Alcaligenes xylosoxydans xylosoxydans OX=85698 GN=ispB PE=3 SV=1	11	11	0	321	34.6	5.05	11	6.18409e+06	5.66118e+06	418083	252894	74783.5	8.70383e+06	9.76816e+06	71406.7	1.33684e+06	1.18744e+06	28591.4	186833	58775.7	2.9431e+06	7.74356e+06	1.39795e+06	7.80829e+06	5.88086e+06	821536	456406	21166.3	2.73818e+06	964033	51373	183726	858051		34119.9	30077.5	115085	821408
A0A0D6H0X2_ALCXX	A0A0D6H0X2	L-ectoine synthase (EC 4.2.1.108) (N-acetyldiaminobutyrate dehydratase)	ectC BIZ92_27880 DY367_22000 ERS369984_05587 ERS451415_01956 I6G72_27000	ectC	BIZ92_27880 DY367_22000 ERS369984_05587 ERS451415_01956 I6G72_27000	134	Alcaligenes xylosoxydans xylosoxydans (Achromobacter xylosoxidans)	85698	76	>tr|A0A0D6H0X2|A0A0D6H0X2_ALCXX L-ectoine synthase OS=Alcaligenes xylosoxydans xylosoxydans OX=85698 GN=ectC PE=3 SV=1	12	12	0	134	14.9	5.71	12	2.71468e+07	2.27351e+07	1.60035e+06	1.40165e+06	953082	4.97109e+07	4.87797e+07	1.26245e+06	8.89916e+06	7.96868e+06	118908	927523	1.15214e+06	2.26146e+07	3.51434e+07	1.10668e+07	3.36973e+07	4.04205e+07	3.6034e+06	3.62287e+06	534603	2.64133e+07	9.60081e+06	4.16086e+06	1.76602e+06	9.20143e+06		151648	196118	4.30859e+06	1.50505e+07	2.42992e+06
A0A0D6I5S9_ALCXX	A0A0D6I5S9	Argininosuccinate lyase (Tripartite tricarboxylate transporter substrate binding protein)	ERS369984_00368 ERS451415_04049 I6G72_16445		ERS369984_00368 ERS451415_04049 I6G72_16445	329	Alcaligenes xylosoxydans xylosoxydans (Achromobacter xylosoxidans)	85698	72	>tr|A0A0D6I5S9|A0A0D6I5S9_ALCXX Argininosuccinate lyase OS=Alcaligenes xylosoxydans xylosoxydans OX=85698 GN=ERS369984_00368 PE=3 SV=1	15	15	0	329	34.2	8.97	15	115517	89486.8	114540	86797.4	202993	745411	1.60435e+06	1.44329e+06	59812.3	61132.8		44614.9	24481.3	698238	1.50705e+06	4.21889e+06	1.46717e+06	1.89978e+06	128347	31522.7		8.03731e+06	3.65382e+06	3.19714e+06	88360	527429	21214.5	6190.82	577448	747403	1.15621e+07	1350445
A0A0D6FPR1_ALCXX	A0A0D6FPR1	Protein-L-isoaspartate O-methyltransferase (L-isoaspartyl protein carboxyl methyltransferase) (Protein L-isoaspartyl methyltransferase) (Protein-beta-aspartate methyltransferase)	pcm_1 BIZ92_04585 ERS451415_00504 I6G72_02905	pcm_1	BIZ92_04585 ERS451415_00504 I6G72_02905	226	Alcaligenes xylosoxydans xylosoxydans (Achromobacter xylosoxidans)	85698	60	>tr|A0A0D6FPR1|A0A0D6FPR1_ALCXX L-isoaspartyl protein carboxyl methyltransferase OS=Alcaligenes xylosoxydans xylosoxydans OX=85698 GN=pcm_1 PE=3 SV=1	10	10	0	226	24.8	5.22	10	1.58341e+07	9.08132e+06	2.30658e+06	1.10209e+06	1.24242e+06	8.32647e+06	9.00656e+06	119608	5.26552e+06	3.89754e+06	157683	1.29985e+06	471901	5.07344e+06	1.20042e+07	90625.4	1.82344e+07	1.52177e+07	3.23465e+06	915570	284082	2.85062e+06	1.03893e+06	90227.4	670076	3.59265e+06		64497.7	3932.17	22814.4	499069	113348
A0A0D6I995_ALCXX	A0A0D6I995	4-aminobutyrate aminotransferase PuuE (4-aminobutyrate--2-oxoglutarate transaminase (EC 2.6.1.19))	puuE ERS451415_04345 I6G72_14960	puuE	ERS451415_04345 I6G72_14960	420	Alcaligenes xylosoxydans xylosoxydans (Achromobacter xylosoxidans)	85698	78	>tr|A0A0D6I995|A0A0D6I995_ALCXX 4-aminobutyrate aminotransferase PuuE OS=Alcaligenes xylosoxydans xylosoxydans OX=85698 GN=puuE PE=3 SV=1	20	20	0	420	44.4	7.01	20	3.18288e+06	4.57779e+06	488683	266049	2.4143e+06	3.76903e+06	6.56782e+06	2.77754e+06	1.21506e+06	2.16793e+06	26411.3	191121	5.01942e+06	5.2618e+06	7.19985e+06	1.26024e+07	1.4504e+06	2.21567e+06	1.04899e+06	588805	1.58399e+06	7.55629e+06	4.61143e+06	3.9844e+06	223239	1.09902e+06	7475.2	5577.96	548979	591482	1.63953e+07	2.36022e+06
A0A0D6I999_ALCXX	A0A0D6I999	DUF2863 family protein (Protein of uncharacterized function (DUF2863))	ERS451415_04313 I6G72_15120		ERS451415_04313 I6G72_15120	400	Alcaligenes xylosoxydans xylosoxydans (Achromobacter xylosoxidans)	85698	75	>tr|A0A0D6I999|A0A0D6I999_ALCXX DUF2863 family protein OS=Alcaligenes xylosoxydans xylosoxydans OX=85698 GN=ERS451415_04313 PE=4 SV=1	15	15	0	400	43.6	4.86	15	6.00328e+06	4.4919e+06	1.66291e+06	807126	1.17192e+06	4.69586e+06	6.24355e+06	227219	2.33392e+06	1.73688e+06	70229.5	510864	4.19451e+06	2.2638e+06	4.09663e+06	662364	6.78981e+06	5.06453e+06	1.19608e+06	578928	553942	2.23217e+06	922186	149840	145549	811968	8165.46	20919.8	3.72046e+06	98938.5	938521	26948.4
A0A0D6FT61_ALCXX	A0A0D6FT61	Glutamate-1-semialdehyde 2,1-aminomutase (GSA) (EC 5.4.3.8) (Glutamate-1-semialdehyde aminotransferase) (GSA-AT)	hemL ERS451415_00603 I6G72_02410	hemL	ERS451415_00603 I6G72_02410	425	Alcaligenes xylosoxydans xylosoxydans (Achromobacter xylosoxidans)	85698	48	>tr|A0A0D6FT61|A0A0D6FT61_ALCXX Glutamate-1-semialdehyde 2,1-aminomutase OS=Alcaligenes xylosoxydans xylosoxydans OX=85698 GN=hemL PE=3 SV=1	13	13	0	425	44.5	6.67	13	1.79569e+07	1.62939e+07	1.66067e+06	836286	65560.7	2.30364e+07	2.93822e+07	57111	5.29837e+06	3.82486e+06	93283.3	413009		1.14463e+07	2.20867e+07	1.6751e+06	2.05598e+07	1.8018e+07	3.03774e+06	1.64977e+06	22204	6.7884e+06	3.2054e+06		786695	3.40981e+06		20725.5	5390.39	476999	2.88664e+06
A0A0D6GX58_ALCXX	A0A0D6GX58	Homoserine dehydrogenase (EC 1.1.1.3)	hom ERS369984_03959 ERS451415_01776 I6G72_27915	hom	ERS369984_03959 ERS451415_01776 I6G72_27915	434	Alcaligenes xylosoxydans xylosoxydans (Achromobacter xylosoxidans)	85698	60	>tr|A0A0D6GX58|A0A0D6GX58_ALCXX Homoserine dehydrogenase OS=Alcaligenes xylosoxydans xylosoxydans OX=85698 GN=hom PE=3 SV=1	17	17	0	434	46.5	5.96	17	1.52975e+07	8.73452e+06	1.85574e+06	1.11801e+06	289612	1.35556e+07	1.80931e+07	286345	4.15244e+06	3.58392e+06	41166	320031	65193.4	5.9703e+06	1.46989e+07	1.44482e+06	1.224e+07	1.10044e+07	1.14156e+06	564894	152748	2.06309e+06	692370	703949	420507	1.50474e+06		4268.07	324452	65631.4	1.20376e+06	62373.4
A0A0D6I1L4_ALCXX	A0A0D6I1L4	M48 family metallopeptidase (Peptidase) (Uncharacterized metalloprotease yggG (EC 3.4.24.-))	yggG_3 yggG_1 AL520_18940 BIZ92_20770 ERS369984_00695 ERS451415_03749 I6G72_17940	yggG_3	AL520_18940 BIZ92_20770 ERS369984_00695 ERS451415_03749 I6G72_17940	251	Alcaligenes xylosoxydans xylosoxydans (Achromobacter xylosoxidans)	85698	65	>tr|A0A0D6I1L4|A0A0D6I1L4_ALCXX M48 family metallopeptidase OS=Alcaligenes xylosoxydans xylosoxydans OX=85698 GN=yggG_3 PE=3 SV=1	12	12	0	251	26.3	8.6	12	155585	152588	265720	406788	3.61655e+06	1.27403e+06	4.17458e+06	8.05968e+07	763871	229964	20327.4	145412	3.05331e+06	2.37289e+06	4.52398e+06	2.99622e+08	7.51154e+06	8.4256e+06	3.22473e+06	1.87237e+06	3.43618e+06	3.12816e+07	1.26617e+07	9.03195e+07	726587	3.55293e+06		39848.1	3.13888e+06	2.62113e+06	6.39587e+07	6.20905e+07
A0A0D6GXF4_ALCXX	A0A0D6GXF4	2-hydroxy-acid oxidase (FAD-binding protein) (Uncharacterized FAD-linked oxidoreductase Rv2280 (EC 1.-.-.-))	BIZ92_09655 ERS369984_03968 ERS451415_01785 I6G72_27870		BIZ92_09655 ERS369984_03968 ERS451415_01785 I6G72_27870	469	Alcaligenes xylosoxydans xylosoxydans (Achromobacter xylosoxidans)	85698	41	>tr|A0A0D6GXF4|A0A0D6GXF4_ALCXX 2-hydroxy-acid oxidase OS=Alcaligenes xylosoxydans xylosoxydans OX=85698 GN=BIZ92_09655 PE=4 SV=1	15	15	0	469	50.9	5.58	15	9.12608e+06	5.95579e+06	542806	393884	480767	1.00046e+07	1.29384e+07	79151.6	3.62106e+06	2.34858e+06	164425	299446	1.17536e+06	5.19591e+06	1.14374e+07	1.49579e+06	9.32249e+06	7.31638e+06	804580	359148	1.00467e+06	2.1535e+06	1.14564e+06	543464	331521	1.24284e+06	30647.2	65623.6	278876	81157.4	687534	412269
A0A0D6FI28_ALCXX	A0A0D6FI28	Bifunctional protein GlmU [Includes: UDP-N-acetylglucosamine pyrophosphorylase (EC 2.7.7.23) (N-acetylglucosamine-1-phosphate uridyltransferase); Glucosamine-1-phosphate N-acetyltransferase (EC 2.3.1.157)]	glmU ERS369984_02797 ERS451415_00242 I6G72_04230	glmU	ERS369984_02797 ERS451415_00242 I6G72_04230	457	Alcaligenes xylosoxydans xylosoxydans (Achromobacter xylosoxidans)	85698	57	>tr|A0A0D6FI28|A0A0D6FI28_ALCXX Bifunctional protein GlmU OS=Alcaligenes xylosoxydans xylosoxydans OX=85698 GN=glmU PE=3 SV=1	17	17	0	457	48.5	6.7	17	7.24744e+06	6.45007e+06	2.43427e+06	1.28232e+06	415613	9.71576e+06	1.31083e+07	412621	3.18529e+06	2.08511e+06	56405.5	449760	37775.5	4.18595e+06	9.34451e+06	1.38396e+06	6.57765e+06	5.63187e+06	1.39796e+06	365822	267035	1.95954e+06	525119	201151	106099	298764	2438	17430.8	5831.36	44093.3	436346	94984.8
A0A0D6IE35_ALCXX	A0A0D6IE35	Class I SAM-dependent methyltransferase (Cyclopropane mycolic acid synthase 1 (EC 2.1.1.79))	cmaA1 ERS451415_04683 I6G72_13270	cmaA1	ERS451415_04683 I6G72_13270	424	Alcaligenes xylosoxydans xylosoxydans (Achromobacter xylosoxidans)	85698	60	>tr|A0A0D6IE35|A0A0D6IE35_ALCXX Class I SAM-dependent methyltransferase OS=Alcaligenes xylosoxydans xylosoxydans OX=85698 GN=cmaA1 PE=3 SV=1	21	21	0	424	47.2	6.39	21	5.61161e+06	4.14836e+06	4.49671e+06	1.3106e+06	1.64559e+06	1.40526e+07	1.26317e+07	14661.6	2.54219e+06	1.57582e+06	39145.6	291361	188045	3.13224e+06	8.74085e+06	765326	3.08201e+06	4.7122e+06	3.93502e+06	603788	659439	3.58323e+06	844167	60657.6	288423	1.21017e+06	2119.71	12466.7	362532	15925.9	704015	48939.4
A0A7T2RIW8_ALCXX	A0A7T2RIW8	ATP-dependent Clp protease proteolytic subunit	I6G72_06785		I6G72_06785	391	Alcaligenes xylosoxydans xylosoxydans (Achromobacter xylosoxidans)	85698	68	>tr|A0A7T2RIW8|A0A7T2RIW8_ALCXX Uncharacterized protein OS=Alcaligenes xylosoxydans xylosoxydans OX=85698 GN=I6G72_06785 PE=4 SV=1	18	18	0	391	42.6	8.09	18	119583	99972	35617.2	29203.5	240638	4.54675e+06	6.70896e+06	472037	164047	26827.5		27388.5	167347	3.86996e+06	8.88433e+06	3.11555e+06	3.21924e+06	3.46063e+06	515873	261604	376981	2.06421e+07	8.34825e+06	6.12436e+06	357900	1.07848e+06	30112.9	96629.4	112026	659597	7.85409e+06	3.67862e+06
A0A0D6FML7_ALCXX	A0A0D6FML7	ABC transporter substrate-binding protein (Hemin-binding lipoprotein)	hbpA_1 ERS451415_00424 I6G72_03305	hbpA_1	ERS451415_00424 I6G72_03305	546	Alcaligenes xylosoxydans xylosoxydans (Achromobacter xylosoxidans)	85698	46	>tr|A0A0D6FML7|A0A0D6FML7_ALCXX ABC transporter substrate-binding protein OS=Alcaligenes xylosoxydans xylosoxydans OX=85698 GN=hbpA_1 PE=3 SV=1	19	18	0	546	59.4	7.88	18	341804	192612	119368	49991.7		1.11286e+06	2.63915e+06	118299	112859	80954.7	99136.4	193241	91358	1.58328e+06	4.26213e+06	401972	1.93864e+06	1.43564e+06	254739	144603	250412	9.28812e+06	6.69853e+06	341333	307971	688236	62596.6	86007.9	12058.3	448652	1.37217e+07	212575
A0A0D6IVA2_ALCXX	A0A0D6IVA2	Delta-aminolevulinic acid dehydratase (EC 4.2.1.24)	hemB ERS451415_06102 I6G72_06000	hemB	ERS451415_06102 I6G72_06000	338	Alcaligenes xylosoxydans xylosoxydans (Achromobacter xylosoxidans)	85698	61	>tr|A0A0D6IVA2|A0A0D6IVA2_ALCXX Delta-aminolevulinic acid dehydratase OS=Alcaligenes xylosoxydans xylosoxydans OX=85698 GN=hemB PE=3 SV=1	12	12	0	338	37	5.6	12	6.34912e+06	4.40557e+06	1.87409e+06	706517	58386.5	5.58772e+06	6.42096e+06	11303.3	4.31549e+06	5.45577e+06	137806	377749	262410	2.10051e+06	5.29462e+06	380711	7.58914e+06	5.17924e+06	1.58386e+06	435623	19338.6	2.95992e+06	1.14312e+06		523922	1.58716e+06		20036.8	115996	31741	353951	9894.18
A0A0D6FUC2_ALCXX	A0A0D6FUC2	Exoribonuclease 2 (EC 3.1.13.1) (RNB domain-containing ribonuclease)	rnb ERS451415_00629 I6G72_02280	rnb	ERS451415_00629 I6G72_02280	635	Alcaligenes xylosoxydans xylosoxydans (Achromobacter xylosoxidans)	85698	51	>tr|A0A0D6FUC2|A0A0D6FUC2_ALCXX Exoribonuclease 2 OS=Alcaligenes xylosoxydans xylosoxydans OX=85698 GN=rnb PE=4 SV=1	21	21	0	635	70.6	5.3	21	6.20182e+06	4.03973e+06	772180	281479	243087	4.1218e+06	5.45063e+06	192353	1.56065e+06	1.24317e+06	14993	183481	26168.3	1.37114e+06	3.21088e+06	186071	6.87626e+06	4.7662e+06	801143	231441	290228	1.64165e+06	489581	251526	258701	854442	6062.36		107675	11986.9	271054	144810
A0A0D6INX5_ALCXX	A0A0D6INX5	Iron-sulfur cluster carrier protein	minD_2 apbC minD_1 ERS369984_01954 ERS451415_05432 I6G72_09490	minD_2	ERS369984_01954 ERS451415_05432 I6G72_09490	362	Alcaligenes xylosoxydans xylosoxydans (Achromobacter xylosoxidans)	85698	62	>tr|A0A0D6INX5|A0A0D6INX5_ALCXX Iron-sulfur cluster carrier protein OS=Alcaligenes xylosoxydans xylosoxydans OX=85698 GN=minD_2 PE=3 SV=1	15	15	0	362	37.6	6.55	15	5.91124e+06	4.68043e+06	738361	407835	50983	5.62133e+06	6.98302e+06	125495	1.81603e+06	1.39505e+06	5678.97	235210		2.73397e+06	6.71751e+06	596664	5.15257e+06	3.61363e+06	681150	138403	88730.5	347002	116656	20822.1	54383.7	339712	2263.32	5402.24	206295		173601	52931.5
A0A0D6GZS8_ALCXX	A0A0D6GZS8	ATP-binding protein (DUF853 domain-containing protein) (Ornithine/acetylornithine aminotransferase)	BIZ92_30260 ERS451415_01923 I6G72_27165		BIZ92_30260 ERS451415_01923 I6G72_27165	507	Alcaligenes xylosoxydans xylosoxydans (Achromobacter xylosoxidans)	85698	50	>tr|A0A0D6GZS8|A0A0D6GZS8_ALCXX ATP-binding protein OS=Alcaligenes xylosoxydans xylosoxydans OX=85698 GN=BIZ92_30260 PE=4 SV=1	18	18	0	507	53.8	7.43	18	4.82349e+06	3.0002e+06	585733	342166	93365.2	9.74992e+06	8.27389e+06	1.03478e+06	1.99338e+06	1.32024e+06	60543.7	335657	401561	2.4577e+06	9.15193e+06	2.27363e+06	4.21838e+06	3.73753e+06	3.07446e+06	310243	2.14759e+06	2.07522e+06	1.21432e+06	4.77421e+06	96810.3	508452	14711.6	29172.2	1.74834e+06	276362	2.98128e+06	2.7365e+06
A0A0D6IDG9_ALCXX	A0A0D6IDG9	Putative virion core protein (Lumpy skin disease virus) (SPFH domain-containing protein)	ERS451415_04650 I6G72_13435		ERS451415_04650 I6G72_13435	345	Alcaligenes xylosoxydans xylosoxydans (Achromobacter xylosoxidans)	85698	57	>tr|A0A0D6IDG9|A0A0D6IDG9_ALCXX Putative virion core protein (Lumpy skin disease virus) OS=Alcaligenes xylosoxydans xylosoxydans OX=85698 GN=ERS451415_04650 PE=4 SV=1	15	15	0	345	37	5.3	15	1.40364e+07	9.644e+06	1.05985e+06	569448	285213	1.95124e+07	2.05305e+07	258009	4.06985e+06	3.70374e+06	50345.6	377116	221637	6.30921e+06	1.51654e+07	1.24272e+06	9.92673e+06	1.05001e+07	2.00823e+06	752955	192975	2.0775e+06	794639	65074.7	270192	1.65091e+06	3076.53	13763.4	120692	16180.1	693314	14224.9
A0A0D6IVE0_ALCXX	A0A0D6IVE0	30S ribosomal protein S4	rpsD AL504_19840 AL520_06870 BIZ92_01920 ERS369984_03131 ERS451415_06109 I6G72_05965	rpsD	AL504_19840 AL520_06870 BIZ92_01920 ERS369984_03131 ERS451415_06109 I6G72_05965	207	Alcaligenes xylosoxydans xylosoxydans (Achromobacter xylosoxidans)	85698	65	>tr|A0A0D6IVE0|A0A0D6IVE0_ALCXX 30S ribosomal protein S4 OS=Alcaligenes xylosoxydans xylosoxydans OX=85698 GN=rpsD PE=3 SV=1	17	17	0	207	23.4	9.99	17	6.46475e+07	5.74301e+07	4.58734e+07	1.96653e+07	1.14428e+08	4.0643e+07	5.90759e+07	1.15987e+07	2.22405e+07	1.36541e+07	2.68375e+06	1.26084e+07	1.4785e+08	2.07161e+07	2.68857e+07	6.18969e+07	1.0717e+08	9.36811e+07	3.82181e+07	1.64071e+07	2.5455e+08	3.06823e+07	1.83023e+07	7.41143e+06	955622	1.85854e+06	281832	1.07092e+06	2.17349e+08	2.66051e+06	1.67688e+07	5.4776e+06
A0A0D6H3V0_ALCXX	A0A0D6H3V0	Outer membrane protein assembly factor BamB	yfgL bamB ERS451415_01982 I6G72_26865	yfgL	ERS451415_01982 I6G72_26865	386	Alcaligenes xylosoxydans xylosoxydans (Achromobacter xylosoxidans)	85698	60	>tr|A0A0D6H3V0|A0A0D6H3V0_ALCXX Outer membrane protein assembly factor BamB OS=Alcaligenes xylosoxydans xylosoxydans OX=85698 GN=yfgL PE=3 SV=1	14	14	0	386	39.8	8.41	14	849860	944915	4.42148e+06	940819	3.68946e+06	2.48292e+06	3.15507e+06	14306	382238	149489	1.0146e+06	1.53294e+06	1.37651e+06	625307	2.33083e+06	7.51416e+06	681478	1.02752e+06	3.24493e+06	1.02831e+06	1.97215e+06	2.02273e+06	1.26444e+06	138810	48499.5	245115		29250.2	918723	72508.7	3.439e+06	120832
A0A0D6HUP9_ALCXX	A0A0D6HUP9	Superoxide dismutase [Cu-Zn] (EC 1.15.1.1) (Superoxide dismutase family protein)	sodC ERS451415_03281 I6G72_20310	sodC	ERS451415_03281 I6G72_20310	175	Alcaligenes xylosoxydans xylosoxydans (Achromobacter xylosoxidans)	85698	57	>tr|A0A0D6HUP9|A0A0D6HUP9_ALCXX Superoxide dismutase [Cu-Zn] OS=Alcaligenes xylosoxydans xylosoxydans OX=85698 GN=sodC PE=3 SV=1	8	8	0	175	17.7	8.03	8	1.95138e+06	1.6341e+06	524526	444409	785288	6.02305e+06	9.92065e+06	9.5461e+07	642807	548361	14918.8	111564	817852	3.91349e+06	5.6619e+06	1.88702e+08	7.06228e+06	8.3576e+06	1.08337e+06	959100	1.10822e+06	2.07434e+08	1.21646e+08	4.13342e+08	424079	1.55985e+06	18146.2	19511.6	633361	1.9188e+07	3.07422e+08	1.45053e+08
A0A0D6IDP8_ALCXX	A0A0D6IDP8	Long-chain-fatty-acid--CoA ligase (EC 6.2.1.3) (Malonyl-CoA synthase)	fadD_9 ERS451415_04660 I6G72_13385	fadD_9	ERS451415_04660 I6G72_13385	513	Alcaligenes xylosoxydans xylosoxydans (Achromobacter xylosoxidans)	85698	51	>tr|A0A0D6IDP8|A0A0D6IDP8_ALCXX Long-chain-fatty-acid--CoA ligase OS=Alcaligenes xylosoxydans xylosoxydans OX=85698 GN=fadD_9 PE=4 SV=1	18	18	0	513	55.9	6.28	18	3.47496e+06	2.9434e+06	2.27003e+06	947941	592953	4.54694e+06	5.54983e+06	29006.8	1.17953e+06	817844	121506	604194	259318	1.98809e+06	3.85919e+06	37522.5	4.64116e+06	4.07343e+06	1.60982e+06	838723	589435	915130	529121	91421.8	88095.9	147204	7545.56	8367.96	247018	40461.8	355566	13962.4
A0A0D6HU15_ALCXX	A0A0D6HU15	Universal stress protein (Universal stress protein A)	uspA ERS451415_03298 I6G72_20225	uspA	ERS451415_03298 I6G72_20225	148	Alcaligenes xylosoxydans xylosoxydans (Achromobacter xylosoxidans)	85698	72	>tr|A0A0D6HU15|A0A0D6HU15_ALCXX Universal stress protein OS=Alcaligenes xylosoxydans xylosoxydans OX=85698 GN=uspA PE=3 SV=1	8	8	0	148	16	7.18	8	5.19648e+07	2.79709e+07	7.98558e+06	3.10521e+06	5.90854e+06	8.33835e+07	6.04147e+07	1.43735e+06	7.76402e+06	1.1274e+07	358493	3.33326e+06	1.02694e+07	1.66792e+07	5.78498e+07	7.88739e+06	5.42468e+07	4.5997e+07	1.15929e+07	6.54238e+06	3.39391e+06	1.72545e+07	4.03625e+06	472904	378364	5.5409e+06	9122.14	35462.9	2.33586e+06	136532	6.95103e+06	284414
A0A0D6IV80_ALCXX	A0A0D6IV80	Penicillin-binding protein 1A (EC 2.4.1.129) (EC 3.4.16.4)	mrcA_2 ERS451415_06095 I6G72_06040	mrcA_2	ERS451415_06095 I6G72_06040	815	Alcaligenes xylosoxydans xylosoxydans (Achromobacter xylosoxidans)	85698	36	>tr|A0A0D6IV80|A0A0D6IV80_ALCXX DD-transpeptidase OS=Alcaligenes xylosoxydans xylosoxydans OX=85698 GN=mrcA_2 PE=3 SV=1	26	21	0	815	89.8	9.19	21	186270	215702	1.99862e+06	638074	2.56004e+06	675051	612125	299151	58002	34050.5	427675	533846	964911	205413	654110	2.14629e+06	129369		2.61071e+06	777676	2.60283e+06	4.22326e+06	1.16664e+06	1.40156e+06	6704.98	72681.7			810328	298302	2.85269e+06	106663
A0A0D6GJX1_ALCXX	A0A0D6GJX1	Cell division protein ZipA	ERS451415_01401 I6G72_29780		ERS451415_01401 I6G72_29780	354	Alcaligenes xylosoxydans xylosoxydans (Achromobacter xylosoxidans)	85698	52	>tr|A0A0D6GJX1|A0A0D6GJX1_ALCXX Cell division protein ZipA OS=Alcaligenes xylosoxydans xylosoxydans OX=85698 GN=ERS451415_01401 PE=3 SV=1	14	14	0	354	38.1	4.96	14	291893	168566	3.599e+06	1.31275e+06	4.02033e+06	347261	795991	43133.2	333126	48149.8	1.19471e+06	1.72114e+06	2.43572e+06	696397	732812	621464	103607	94123.7	2.25902e+06	874728	2.56938e+06	103189	299034	162699		56491.2			651287	108412	1.09962e+06	96508.4
A0A0D6IC98_ALCXX	A0A0D6IC98	Acetyl-coenzyme A carboxylase carboxyl transferase subunit alpha (ACCase subunit alpha) (Acetyl-CoA carboxylase carboxyltransferase subunit alpha) (EC 2.1.3.15)	accA BIZ92_17385 ERS369984_05763 ERS451415_04432 I6G72_14525	accA	BIZ92_17385 ERS369984_05763 ERS451415_04432 I6G72_14525	321	Alcaligenes xylosoxydans xylosoxydans (Achromobacter xylosoxidans)	85698	58	>tr|A0A0D6IC98|A0A0D6IC98_ALCXX Acetyl-coenzyme A carboxylase carboxyl transferase subunit alpha OS=Alcaligenes xylosoxydans xylosoxydans OX=85698 GN=accA PE=3 SV=1	16	16	0	321	35.5	7.53	16	8.84546e+06	5.87879e+06	5.49467e+06	2.82234e+06	2.09983e+06	6.71622e+06	8.84681e+06	191835	6.44256e+06	6.37129e+06	2.99182e+07	1.02216e+07	839257	3.49906e+06	4.76204e+06	511173	1.1352e+07	8.8206e+06	5.51588e+06	2.29441e+06	2.62312e+06	1.6043e+06	405889	350901	1.38589e+07	2.74655e+07	2.33253e+07	1.85179e+07	676614	2.68732e+06	4.49739e+06	248586
A0A0D6FYN7_ALCXX	A0A0D6FYN7	DNA topoisomerase III (SWIB/MDM2 domain-containing protein)	A7J67_19035 AL504_14695 AL520_02290 BIZ92_12265 DAI43_06500 ERS369984_03881 ERS451415_00792 I6G72_01455		A7J67_19035 AL504_14695 AL520_02290 BIZ92_12265 DAI43_06500 ERS369984_03881 ERS451415_00792 I6G72_01455	92	Alcaligenes xylosoxydans xylosoxydans (Achromobacter xylosoxidans)	85698	83	>tr|A0A0D6FYN7|A0A0D6FYN7_ALCXX DNA topoisomerase III OS=Alcaligenes xylosoxydans xylosoxydans OX=85698 GN=A7J67_19035 PE=4 SV=1	12	12	0	92	10.2	10.07	12	4.45844e+07	5.38497e+07	5.5883e+07	8.77201e+07	7.16183e+07	2.87691e+07	2.5218e+07	1.34537e+07	4.79514e+07	5.23315e+07	817076	3.28852e+07	6.63162e+07	2.50102e+07	2.19645e+07	1.04102e+08	3.17018e+07	3.29887e+07	4.26204e+07	7.37934e+06	1.24048e+08	1.69574e+07	6.73157e+06	8.4097e+06	2.12795e+06	7.19218e+06	116017	291608	6.70042e+07	806270	9.03032e+06	5.96131e+06
A0A0D6GX97_ALCXX	A0A0D6GX97	Fructose-1,6-bisphosphatase class 1 (FBPase class 1) (EC 3.1.3.11) (D-fructose-1,6-bisphosphate 1-phosphohydrolase class 1)	fbp ERS369984_03962 ERS451415_01779 I6G72_27900	fbp	ERS369984_03962 ERS451415_01779 I6G72_27900	339	Alcaligenes xylosoxydans xylosoxydans (Achromobacter xylosoxidans)	85698	59	>tr|A0A0D6GX97|A0A0D6GX97_ALCXX Fructose-1,6-bisphosphatase class 1 OS=Alcaligenes xylosoxydans xylosoxydans OX=85698 GN=fbp PE=3 SV=1	16	16	0	339	37.2	6.54	16	1.60203e+07	1.14115e+07	1.35206e+06	683727	72790.5	1.81068e+07	2.33973e+07	199946	5.23419e+06	3.77526e+06	106040	522675	73006.6	7.9742e+06	1.97569e+07	823499	1.99148e+07	1.47689e+07	1.78593e+06	830127	73212.7	5.76382e+06	2.52052e+06	222482	761500	3.03155e+06	10292.5	4109.52		101151	1.41712e+06	201687
A0A7T2VNX8_ALCXX	A0A7T2VNX8	UvrABC system protein A (UvrA protein) (Excinuclease ABC subunit A)	uvrA I6G72_06065	uvrA	I6G72_06065	953	Alcaligenes xylosoxydans xylosoxydans (Achromobacter xylosoxidans)	85698	38	>tr|A0A7T2VNX8|A0A7T2VNX8_ALCXX Excinuclease ABC subunit UvrA OS=Alcaligenes xylosoxydans xylosoxydans OX=85698 GN=uvrA PE=4 SV=1	23	22	0	953	104.7	6.3	22	3.24027e+06	2.78563e+06	1.43679e+06	743409	178218	2.27697e+06	2.80203e+06	76692.4	1.23955e+06	764566		189092	24022.7	1.44504e+06	2.46405e+06	563716	3.59211e+06	2.82993e+06	670712	300424	1.08025e+06	528577	188299	397390	106779	428407	6680.36		639282	709096	510771	223355
A0A0D6GN15_ALCXX	A0A0D6GN15	Aminopeptidase P family protein (Xaa-Pro dipeptidase (EC 3.4.13.9))	pepQ ERS451415_01506 I6G72_29255	pepQ	ERS451415_01506 I6G72_29255	596	Alcaligenes xylosoxydans xylosoxydans (Achromobacter xylosoxidans)	85698	44	>tr|A0A0D6GN15|A0A0D6GN15_ALCXX Aminopeptidase P family protein OS=Alcaligenes xylosoxydans xylosoxydans OX=85698 GN=pepQ PE=3 SV=1	18	18	0	596	63.9	5.62	18	8.14838e+06	5.53659e+06	5.93206e+06	2.00291e+06	3.60573e+06	5.3528e+06	6.74933e+06	38834.7	1.31511e+06	1.46848e+06	506203	1.36306e+06	2.96618e+06	2.8861e+06	6.5106e+06	101141	5.09548e+06	4.27989e+06	1.7729e+06	616779	1.78137e+06	984002	612210	14285.2	47129.5	101862	6383.55	22111.4	1.81376e+06	36287.8	326173
A0A0D6GVN0_ALCXX	A0A0D6GVN0	Phospho-2-dehydro-3-deoxyheptonate aldolase (EC 2.5.1.54)	aroG_1 aroG aroG_2 ERS369984_03967 ERS451415_01784 I6G72_27875	aroG_1	ERS369984_03967 ERS451415_01784 I6G72_27875	357	Alcaligenes xylosoxydans xylosoxydans (Achromobacter xylosoxidans)	85698	49	>tr|A0A0D6GVN0|A0A0D6GVN0_ALCXX Phospho-2-dehydro-3-deoxyheptonate aldolase OS=Alcaligenes xylosoxydans xylosoxydans OX=85698 GN=aroG_1 PE=3 SV=1	14	13	0	357	38.8	6.84	13	8.80851e+06	5.44817e+06	837088	574250	209649	1.38867e+07	1.45285e+07	1.4805e+06	3.22038e+06	2.71211e+06	47211.1	379351	258854	5.41589e+06	1.49569e+07	1.40662e+07	8.07444e+06	7.44731e+06	765500	334848	201737	881888	81255.6	33786.4	316889	2.16121e+06		5535.69	28131.5	21759.8	372494	8162.61
A0A0D6H014_ALCXX	A0A0D6H014	Quinone oxidoreductase (Quinone oxidoreductase 1 (EC 1.6.5.5))	qorA_1 BIZ92_30305 ERS451415_01932 I6G72_27120	qorA_1	BIZ92_30305 ERS451415_01932 I6G72_27120	329	Alcaligenes xylosoxydans xylosoxydans (Achromobacter xylosoxidans)	85698	66	>tr|A0A0D6H014|A0A0D6H014_ALCXX Quinone oxidoreductase OS=Alcaligenes xylosoxydans xylosoxydans OX=85698 GN=qorA_1 PE=3 SV=1	17	17	0	329	35.1	8.79	17	1.39049e+07	1.16348e+07	1.10574e+07	4.63291e+06	6.61001e+06	1.48763e+07	1.67271e+07	437617	4.29459e+06	2.32172e+06	584423	2.71391e+06	2.08544e+06	6.41018e+06	1.1038e+07	1.72153e+06	1.64443e+07	1.55195e+07	5.69093e+06	2.01196e+06	6.16063e+06	5.0189e+06	2.28173e+06	1.13253e+06	555553	1.18627e+06	2012.97	72717.8	2.55056e+06	82429.9	669467	68067.4
A0A0A5L6R7_ALCXX	A0A0A5L6R7	Transcription termination/antitermination protein NusG	nusG A7J67_06600 AL504_19430 AL520_06595 BIZ92_02190 DAI43_24370 DY367_28995 ERS369984_06204 ERS451415_06164 I6G72_05685	nusG	A7J67_06600 AL504_19430 AL520_06595 BIZ92_02190 DAI43_24370 DY367_28995 ERS369984_06204 ERS451415_06164 I6G72_05685	177	Alcaligenes xylosoxydans xylosoxydans (Achromobacter xylosoxidans)	85698	79	>tr|A0A0A5L6R7|A0A0A5L6R7_ALCXX Transcription termination/antitermination protein NusG OS=Alcaligenes xylosoxydans xylosoxydans OX=85698 GN=nusG PE=3 SV=1	12	12	0	177	20.1	6.81	12	2.4049e+07	1.74612e+07	9.32751e+06	3.94259e+06	8.60386e+06	3.25852e+07	2.82865e+07	4.84378e+06	1.43622e+07	1.01068e+07	196403	2.8883e+06	1.02007e+07	1.25611e+07	2.53464e+07	2.07513e+07	2.79944e+07	3.16546e+07	7.26771e+06	3.24876e+06	2.64142e+07	1.25336e+07	2.91903e+06	1.89832e+06	1.8319e+06	7.18656e+06	20070.4	30118.7	1.05687e+07	283638	2.55271e+06	1.56897e+06
A0A0D6IX29_ALCXX	A0A0D6IX29	Catalase (EC 1.11.1.6)	katA ERS369984_03049 ERS451415_06211 I6G72_05450	katA	ERS369984_03049 ERS451415_06211 I6G72_05450	481	Alcaligenes xylosoxydans xylosoxydans (Achromobacter xylosoxidans)	85698	49	>tr|A0A0D6IX29|A0A0D6IX29_ALCXX Catalase OS=Alcaligenes xylosoxydans xylosoxydans OX=85698 GN=katA PE=3 SV=1	17	17	0	481	53.9	6.87	17	1.6255e+06	1.5811e+06	1.96684e+06	656904	300587	1.60387e+06	1.92717e+06	273379	1.63704e+06	871934	10151.1	1.28757e+06	471764	2.67908e+06	2.62319e+06	4.44937e+06	2.40645e+06	1.93242e+06	2.11077e+06	893650	440809	601647	351792	804697	197624	512148			12877.3	186080	1.89922e+06	1.51215e+06
A0A0D6FUM1_ALCXX	A0A0D6FUM1	Glycine zipper 2TM domain-containing protein (Outer membrane lipoprotein slyB)	slyB AL504_15630 ERS369984_04712 ERS451415_00639 I6G72_02230	slyB	AL504_15630 ERS369984_04712 ERS451415_00639 I6G72_02230	167	Alcaligenes xylosoxydans xylosoxydans (Achromobacter xylosoxidans)	85698	69	>tr|A0A0D6FUM1|A0A0D6FUM1_ALCXX Glycine zipper 2TM domain-containing protein OS=Alcaligenes xylosoxydans xylosoxydans OX=85698 GN=slyB PE=4 SV=1	7	7	0	167	16.8	9.98	7	1.62588e+06	3.19047e+06	1.05793e+07	3.47444e+06	1.50542e+07	2.01785e+07	2.45887e+07	2.08985e+06	2.01644e+06	647721	1.46571e+06	2.48095e+06	5.24272e+06	4.28746e+06	2.21641e+07	1.03081e+07	1.43048e+06	2.06441e+06	4.45534e+06	2.92019e+06	5.50458e+06	1.60278e+07	1.05686e+07	3.24499e+06	369613	983959	19159.9	127744	2.7385e+06	463174	5.82395e+07	2.42797e+06
A0A0D6I4T7_ALCXX	A0A0D6I4T7	Peptidase M14	ERS451415_04023 I6G72_16575		ERS451415_04023 I6G72_16575	579	Alcaligenes xylosoxydans xylosoxydans (Achromobacter xylosoxidans)	85698	47	>tr|A0A0D6I4T7|A0A0D6I4T7_ALCXX Peptidase M14 OS=Alcaligenes xylosoxydans xylosoxydans OX=85698 GN=ERS451415_04023 PE=4 SV=1	19	19	0	579	64.5	6.52	19	3.72674e+06	2.8412e+06	182961	127394	358105	5.45682e+06	6.32066e+06	95005.5	1.06589e+06	752737		42745.1	285390	2.23144e+06	4.84136e+06	265966	5.745e+06	4.64315e+06	616469	495351	276931	1.94197e+06	834459	3674.76	148952	644672		34963.4	96852.6	158136	2.23236e+06	10773
A0A0D6HCA3_ALCXX	A0A0D6HCA3	2-oxoisovalerate dehydrogenase subunit alpha (EC 1.2.4.4) (Branched-chain alpha-keto acid dehydrogenase E1 component alpha chain)	bkdA1 ERS451415_02352 I6G72_24995	bkdA1	ERS451415_02352 I6G72_24995	410	Alcaligenes xylosoxydans xylosoxydans (Achromobacter xylosoxidans)	85698	59	>tr|A0A0D6HCA3|A0A0D6HCA3_ALCXX 2-oxoisovalerate dehydrogenase subunit alpha OS=Alcaligenes xylosoxydans xylosoxydans OX=85698 GN=bkdA1 PE=3 SV=1	16	16	0	410	45.1	6.55	16	5.96646e+06	5.06031e+06	5.25737e+06	2.03716e+06	2.41364e+06	8.79997e+06	1.133e+07	283298	3.36365e+06	1.14705e+06	229606	1.88756e+06	2.84078e+06	4.6711e+06	9.42891e+06	1.67452e+06	7.91754e+06	6.39101e+06	2.16119e+06	850957	2.46776e+06	1.51006e+06	782428	73211.6	190734	631692		36716	283288	33895.5	309190	97371.1
A0A0D6GUR3_ALCXX	A0A0D6GUR3	30S ribosomal protein S6	rpsF AL520_27780 BIZ92_09310 ERS369984_06043 ERS451415_01714 I6G72_28220	rpsF	AL520_27780 BIZ92_09310 ERS369984_06043 ERS451415_01714 I6G72_28220	124	Alcaligenes xylosoxydans xylosoxydans (Achromobacter xylosoxidans)	85698	84	>tr|A0A0D6GUR3|A0A0D6GUR3_ALCXX 30S ribosomal protein S6 OS=Alcaligenes xylosoxydans xylosoxydans OX=85698 GN=rpsF PE=3 SV=1	11	11	0	124	14.1	7.55	11	6.9058e+07	4.76578e+07	3.61338e+07	1.88702e+07	6.42471e+07	4.80662e+07	6.65597e+07	3.75607e+06	3.72495e+07	1.93732e+07	929670	1.11155e+07	8.05466e+07	2.35616e+07	4.24634e+07	2.24381e+07	9.37504e+07	7.38492e+07	2.97467e+07	1.0317e+07	9.90544e+07	2.44647e+07	1.1692e+07	2.75646e+06	1.41391e+06	2.71032e+06	83147.4	572626	7.70662e+07	1.50204e+06	8.96383e+06	1.37531e+06
A0A0D6GST1_ALCXX	A0A0D6GST1	Pseudouridine synthase (EC 5.4.99.-)	rluB ERS451415_01677 I6G72_28405	rluB	ERS451415_01677 I6G72_28405	578	Alcaligenes xylosoxydans xylosoxydans (Achromobacter xylosoxidans)	85698	30	>tr|A0A0D6GST1|A0A0D6GST1_ALCXX Pseudouridine synthase OS=Alcaligenes xylosoxydans xylosoxydans OX=85698 GN=rluB PE=3 SV=1	16	16	0	578	60	10.59	16	6.94046e+06	5.84055e+06	4.3817e+06	2.19966e+06	1.83184e+06	7.44688e+06	7.63143e+06	22666	3.8086e+06	2.02716e+06	49206.7	1.42695e+06	2.25067e+06	4.50093e+06	6.01e+06	1.37869e+06	1.00245e+07	8.97156e+06	3.34223e+06	1.32444e+06	3.16568e+06	2.77392e+06	1.09368e+06	88102.3	62744.1	285016	33504.7	156490	3.46402e+06	28568.5	415327	111846
A0A0D6ICR9_ALCXX	A0A0D6ICR9	2-hydroxy-3-oxopropionate reductase (EC 1.1.1.60) (NAD(P)-dependent oxidoreductase)	garR_2 ERS451415_04558 I6G72_13890	garR_2	ERS451415_04558 I6G72_13890	290	Alcaligenes xylosoxydans xylosoxydans (Achromobacter xylosoxidans)	85698	64	>tr|A0A0D6ICR9|A0A0D6ICR9_ALCXX 2-hydroxy-3-oxopropionate reductase OS=Alcaligenes xylosoxydans xylosoxydans OX=85698 GN=garR_2 PE=4 SV=1	13	13	0	290	30	6.15	13	9.96355e+06	7.95057e+06	788776	712057	196798	1.33825e+07	1.29893e+07	630206	2.96901e+06	2.58246e+06	28026.4	242768	339204	5.11438e+06	1.08046e+07	1.77e+06	6.96765e+06	6.36482e+06	674054	293258	111517	3.21073e+06	1.14352e+06	658456	385161	1.38201e+06	3134.98	3423.27	99408.6	189222	3.11644e+06	169293
A0A0D6IFK7_ALCXX	A0A0D6IFK7	Phosphoglucosamine mutase (EC 5.4.2.10)	glmM BIZ92_07755 ERS451415_04826 I6G72_12525	glmM	BIZ92_07755 ERS451415_04826 I6G72_12525	447	Alcaligenes xylosoxydans xylosoxydans (Achromobacter xylosoxidans)	85698	51	>tr|A0A0D6IFK7|A0A0D6IFK7_ALCXX Phosphoglucosamine mutase OS=Alcaligenes xylosoxydans xylosoxydans OX=85698 GN=glmM PE=3 SV=1	22	22	0	447	48.1	6.61	22	6.79525e+06	5.24731e+06	2.54507e+06	1.14458e+06	1.21397e+06	6.15439e+06	7.56786e+06	473970	2.66993e+06	1.72108e+06	32326.7	349105	529576	2.34956e+06	5.50171e+06	1.05692e+06	8.47543e+06	5.99435e+06	1.97731e+06	550189	1.41803e+06	951913	259171	216069	230779	794931		8536.69	1.2998e+06		268366	575593
Q5YFS2_ALCXX	Q5YFS2	6-aminohexanoate-cyclic-dimer hydrolase (EC 3.5.2.12) (Amidase) (Ana)	ana nylA_1 ERS451415_01884 I6G72_27375	ana	ERS451415_01884 I6G72_27375	509	Alcaligenes xylosoxydans xylosoxydans (Achromobacter xylosoxidans)	85698	46	>tr|Q5YFS2|Q5YFS2_ALCXX 6-aminohexanoate-cyclic-dimer hydrolase OS=Alcaligenes xylosoxydans xylosoxydans OX=85698 GN=ana PE=4 SV=1	13	13	0	509	52.8	6.38	13	4.12981e+06	2.96398e+06	1.56688e+06	539161	1.79262e+06	6.65251e+06	7.79327e+06	54294.7	1.07883e+06	726771	398470	706458	1.6479e+06	2.34054e+06	5.25739e+06	375286	3.47646e+06	2.67957e+06	1.70898e+06	507514	1.34869e+06	1.11023e+06	518503		98155.2	447928			410281	32806	98810.5
A0A0D6IW89_ALCXX	A0A0D6IW89	50S ribosomal protein L3	rplC BIZ92_02100 ERS369984_03094 ERS451415_06146 I6G72_05775	rplC	BIZ92_02100 ERS369984_03094 ERS451415_06146 I6G72_05775	229	Alcaligenes xylosoxydans xylosoxydans (Achromobacter xylosoxidans)	85698	64	>tr|A0A0D6IW89|A0A0D6IW89_ALCXX 50S ribosomal protein L3 OS=Alcaligenes xylosoxydans xylosoxydans OX=85698 GN=rplC PE=3 SV=1	11	11	0	229	24	10.35	11	7.29595e+07	6.23656e+07	4.24212e+07	3.25219e+07	1.56434e+08	6.10071e+07	6.81043e+07	5.96628e+06	2.85169e+07	2.33364e+07	839383	9.84586e+06	1.4125e+08	3.60172e+07	5.44988e+07	4.53519e+07	9.13795e+07	8.0679e+07	2.68171e+07	1.02442e+07	2.87261e+08	3.48479e+07	1.71536e+07	5.96085e+06	1.75972e+06	5.76867e+06	99254.5	690349	1.88667e+08	2.22275e+06	9.1243e+06	4.47494e+06
A0A0D6HVL8_ALCXX	A0A0D6HVL8	Type VI secretion system contractile sheath small subunit (Type VI secretion system-associated protein) (Uncharacterized protein conserved in bacteria)	tssB AL520_20515 BIZ92_30065 ERS369984_01084 ERS451415_03257 I6G72_20430	tssB	AL520_20515 BIZ92_30065 ERS369984_01084 ERS451415_03257 I6G72_20430	174	Alcaligenes xylosoxydans xylosoxydans (Achromobacter xylosoxidans)	85698	71	>tr|A0A0D6HVL8|A0A0D6HVL8_ALCXX Type VI secretion system contractile sheath small subunit OS=Alcaligenes xylosoxydans xylosoxydans OX=85698 GN=tssB PE=4 SV=1	13	13	0	174	19.6	5.4	13	1.42613e+07	1.79612e+07	1.42367e+06	911362	5.61689e+06	2.11471e+07	1.67293e+07	2.00646e+06	6.0911e+06	7.62762e+06	103195	931749	1.42772e+06	9.54957e+06	1.37133e+07	8.20505e+06	4.76742e+06	2.55222e+06	454532	117287	572389	1.16221e+06	157234	136779	134298	341714		57896.2	140645		277829	21359.4
A0A0D6IHL0_ALCXX	A0A0D6IHL0	ABC transporter substrate-binding protein (Leucine-, isoleucine-, valine-, threonine-, and alanine-binding protein)	braC_12 ERS451415_04982 I6G72_11750	braC_12	ERS451415_04982 I6G72_11750	384	Alcaligenes xylosoxydans xylosoxydans (Achromobacter xylosoxidans)	85698	57	>tr|A0A0D6IHL0|A0A0D6IHL0_ALCXX ABC transporter substrate-binding protein OS=Alcaligenes xylosoxydans xylosoxydans OX=85698 GN=braC_12 PE=4 SV=1	13	12	0	384	39.8	8.63	12	49880.3	36495.8	54314	7127.48	37693.1	505708	1.70148e+06	3.06023e+06	22237.4	9938.92	5398.2	9534.84		2.32728e+06	4.16087e+06	1.61249e+07	1.53494e+06	2.81601e+06	290270	186904	148705	9.83695e+06	9.16181e+06	1.03881e+07	124866	908129	5478.06		35879.5	1.03619e+06	1.43166e+07	3.309e+06
A0A0D6H0B4_ALCXX	A0A0D6H0B4	Non-hemolytic phospholipase C (EC 3.1.4.3) (Phospholipase C, phosphocholine-specific)	plcN_2 ERS451415_01888 I6G72_27355	plcN_2	ERS451415_01888 I6G72_27355	650	Alcaligenes xylosoxydans xylosoxydans (Achromobacter xylosoxidans)	85698	38	>tr|A0A0D6H0B4|A0A0D6H0B4_ALCXX Non-hemolytic phospholipase C OS=Alcaligenes xylosoxydans xylosoxydans OX=85698 GN=plcN_2 PE=4 SV=1	17	17	0	650	71.1	6.32	16	2.44379e+06	1.73052e+06	307391	101580	275817	3.15349e+06	3.81245e+06	24431.1	497596	330644	7842.87	67910.8	137910	1.04603e+06	2.90177e+06	308192	4.3629e+06	4.55023e+06	540095	314312	309362	1.44055e+06	738003		195943	837565			72460.5	53189.5	483867
A0A0D6H501_ALCXX	A0A0D6H501	LysM peptidoglycan-binding domain-containing protein (Tfp pilus assembly protein FimV)	ERS451415_02032 I6G72_26590		ERS451415_02032 I6G72_26590	634	Alcaligenes xylosoxydans xylosoxydans (Achromobacter xylosoxidans)	85698	40	>tr|A0A0D6H501|A0A0D6H501_ALCXX LysM peptidoglycan-binding domain-containing protein OS=Alcaligenes xylosoxydans xylosoxydans OX=85698 GN=ERS451415_02032 PE=4 SV=1	16	16	0	634	60.8	9.35	16	78143.6	57754.3	4.46315e+06	1.23221e+06	7.61517e+06	600313	1.0528e+06	800226	176709	52963.7	896532	938220	4.78912e+06	654774	1.12303e+06	2.48221e+06	608447	775666	2.81159e+06	779668	8.71563e+06	4.4846e+06	3.4139e+06	2522128	54955	292281	7964.48		5.09401e+06	326577	8.06844e+06	1.23047e+06
A0A0D6FUI3_ALCXX	A0A0D6FUI3	Biotin carboxyl carrier protein of acetyl-CoA carboxylase	accB_2 BIZ92_30480 ERS369984_04707 ERS451415_00634 I6G72_02255	accB_2	BIZ92_30480 ERS369984_04707 ERS451415_00634 I6G72_02255	153	Alcaligenes xylosoxydans xylosoxydans (Achromobacter xylosoxidans)	85698	92	>tr|A0A0D6FUI3|A0A0D6FUI3_ALCXX Biotin carboxyl carrier protein of acetyl-CoA carboxylase OS=Alcaligenes xylosoxydans xylosoxydans OX=85698 GN=accB_2 PE=4 SV=1	8	8	0	153	16	4.77	8	6.63111e+07	8.06105e+07	7.91297e+06	8.87656e+06	1.68336e+07	4.13654e+07	3.23708e+07	3.36686e+06	2.88734e+07	3.48232e+07	541324	8.27597e+06	1.09794e+07	2.63936e+07	3.38445e+07	2.50999e+07	3.81752e+07	2.5605e+07	1.31385e+07	1.17315e+07	2.44694e+07	9.36608e+06	3.17537e+06	1.91696e+06	2.05108e+06	5.33463e+06	46501.5	154100	7.78856e+06	527979	4.23884e+06	1.34008e+06
A0A7U0I371_ALCXX	A0A7U0I371	Peptide chain release factor 2 (RF-2)	prfB I6G72_18110	prfB	I6G72_18110	367	Alcaligenes xylosoxydans xylosoxydans (Achromobacter xylosoxidans)	85698	52	>tr|A0A7U0I371|A0A7U0I371_ALCXX Peptide chain release factor 2 OS=Alcaligenes xylosoxydans xylosoxydans OX=85698 GN=prfB PE=3 SV=1	18	18	0	367	41.2	5	18	1.58024e+07	1.24552e+07	633331	681959	1.22355e+06	1.37469e+07	1.91896e+07	502313	5.41169e+06	5.847e+06	32982.8	513401	1.53955e+06	7.96522e+06	1.07598e+07	1.18438e+06	1.7039e+07	1.45248e+07	2.53261e+06	1.86685e+06	1.8555e+06	5.83715e+06	1.96792e+06	494073	977762	3.79362e+06	2648.57		1.73291e+06	437142	2.75505e+06	634881
A0A0D6IAZ0_ALCXX	A0A0D6IAZ0	Azurin	azu ERS451415_04440 I6G72_14485	azu	ERS451415_04440 I6G72_14485	149	Alcaligenes xylosoxydans xylosoxydans (Achromobacter xylosoxidans)	85698	52	>tr|A0A0D6IAZ0|A0A0D6IAZ0_ALCXX Azurin OS=Alcaligenes xylosoxydans xylosoxydans OX=85698 GN=azu PE=4 SV=1	6	6	0	149	15.7	7.9	6	3.56632e+07	3.73015e+07	1.75632e+06	1.15646e+06	189836	4.84597e+07	5.41901e+07	5.51337e+06	1.4624e+07	2.26087e+07	331085	2.07504e+06	131605	2.34303e+07	4.98223e+07	6.29724e+07	4.16035e+07	2.79106e+07	5.6034e+06	1.78789e+06		4.16683e+07	1.98846e+07	3.12421e+07	4.0031e+06	1.17925e+07		9091.66	19330.4	6.9419e+06	1.2888e+08	3.22154e+07
A0A0D6IVY7_ALCXX	A0A0D6IVY7	50S ribosomal protein L7/L12	rplL AL520_06615 BIZ92_02170 ERS369984_06200 ERS451415_06160 I6G72_05705	rplL	AL520_06615 BIZ92_02170 ERS369984_06200 ERS451415_06160 I6G72_05705	126	Alcaligenes xylosoxydans xylosoxydans (Achromobacter xylosoxidans)	85698	79	>tr|A0A0D6IVY7|A0A0D6IVY7_ALCXX 50S ribosomal protein L7/L12 OS=Alcaligenes xylosoxydans xylosoxydans OX=85698 GN=rplL PE=3 SV=1	9	9	0	126	12.7	4.91	9	1.06725e+08	8.76762e+07	7.5115e+07	8.49912e+07	2.42949e+08	9.33078e+07	8.35936e+07	3.2202e+07	6.43814e+07	8.44905e+07	765957	5.30103e+07	3.59961e+08	9.67554e+07	1.23604e+08	1.93779e+08	8.77785e+07	8.04207e+07	4.6551e+07	1.74197e+07	4.72714e+08	4.63479e+07	1.35296e+07	1.39094e+07	4.09205e+06	1.76226e+07	60391.6	768017	4.7755e+08	2.29237e+06	2.21803e+07	1.31379e+07
A0A0D6H4A4_ALCXX	A0A0D6H4A4	Glutathione synthetase (EC 6.3.2.3) (GSH synthetase) (GSH-S) (GSHase) (Glutathione synthase)	gshB ERS369984_04142 ERS451415_02069 I6G72_26410	gshB	ERS369984_04142 ERS451415_02069 I6G72_26410	325	Alcaligenes xylosoxydans xylosoxydans (Achromobacter xylosoxidans)	85698	56	>tr|A0A0D6H4A4|A0A0D6H4A4_ALCXX Glutathione synthetase OS=Alcaligenes xylosoxydans xylosoxydans OX=85698 GN=gshB PE=3 SV=1	14	14	0	325	34.9	5.8	14	7.13141e+06	5.12729e+06	637743	314943		8.66233e+06	1.06048e+07	61167.1	2.38732e+06	1.5225e+06	130065	183627	18505.7	4.10872e+06	9.28008e+06	308055	7.82733e+06	5.95264e+06	949747	323002		2.76656e+06	1.1929e+06	1.68363e+06	303427	1.10587e+06	5359.14	7203.09		45141.3	368960	1.30928e+06
A0A7U0I767_ALCXX	A0A7U0I767	AMP nucleosidase (EC 3.2.2.4)	amn I6G72_23290	amn	I6G72_23290	498	Alcaligenes xylosoxydans xylosoxydans (Achromobacter xylosoxidans)	85698	43	>tr|A0A7U0I767|A0A7U0I767_ALCXX AMP nucleosidase OS=Alcaligenes xylosoxydans xylosoxydans OX=85698 GN=amn PE=3 SV=1	17	17	0	498	56	6.46	17	8.86096e+06	7.01383e+06	3.84325e+06	2.47211e+06	69003.9	6.9835e+06	9.22507e+06	181725	4.08606e+06	2.01292e+06	61666.6	1.277e+06	107090	3.40788e+06	6.89459e+06	1.47214e+06	9.28023e+06	6.60651e+06	2.40401e+06	798539	272404	1.97091e+06	1.33212e+06	99316.3	404689	1.28459e+06			10552	307311	1.04298e+06	16858.5
A0A0D6FE44_ALCXX	A0A0D6FE44	Argininosuccinate lyase (Tripartite tricarboxylate transporter substrate binding protein)	ERS451415_00083 I6G72_05020		ERS451415_00083 I6G72_05020	321	Alcaligenes xylosoxydans xylosoxydans (Achromobacter xylosoxidans)	85698	54	>tr|A0A0D6FE44|A0A0D6FE44_ALCXX Argininosuccinate lyase OS=Alcaligenes xylosoxydans xylosoxydans OX=85698 GN=ERS451415_00083 PE=3 SV=1	11	11	0	321	33.5	8.73	11		24810.4				693708	1.76073e+06	763321	25802.4	33651		16948.8	8970.42	667218	1.70353e+06	3.91879e+06	1.32188e+06	1.95766e+06	92841.9	60109.4	77132.5	1.64791e+07	7.23225e+06	4.0479e+06	103384	532090		15169.8		996822	1.47163e+07	2.09632e+06
A0A0D6IT19_ALCXX	A0A0D6IT19	Bacterioferritin (EC 1.16.3.1)	bfr_2 ERS451415_05860 I6G72_07265	bfr_2	ERS451415_05860 I6G72_07265	186	Alcaligenes xylosoxydans xylosoxydans (Achromobacter xylosoxidans)	85698	80	>tr|A0A0D6IT19|A0A0D6IT19_ALCXX Bacterioferritin OS=Alcaligenes xylosoxydans xylosoxydans OX=85698 GN=bfr_2 PE=4 SV=1	12	12	0	186	21.3	5.1	12	4.51133e+06	2.87277e+06	456422	154665	606847	1.05653e+07	8.72436e+06	919440	4.92724e+06	5.80467e+06	103085	783424	1.03795e+06	6.48389e+06	1.12787e+07	1.74147e+07	1.16811e+06	992322	432380	339400	1.45818e+06	462984	545556	49451.4	174927	448152	43508.2	6564.5	169687	10058.7	3.83495e+06	58302.3
A0A0D6I0F0_ALCXX	A0A0D6I0F0	Benzil reductase (EC 1.1.1.-) (SDR family oxidoreductase)	yueD ERS451415_03716 I6G72_18105	yueD	ERS451415_03716 I6G72_18105	251	Alcaligenes xylosoxydans xylosoxydans (Achromobacter xylosoxidans)	85698	57	>tr|A0A0D6I0F0|A0A0D6I0F0_ALCXX Benzil reductase OS=Alcaligenes xylosoxydans xylosoxydans OX=85698 GN=yueD PE=4 SV=1	14	14	0	251	26.4	5.5	14	9.43767e+06	6.81478e+06	444904	378517	204858	9.25011e+06	1.30559e+07	74988.7	2.51039e+06	2.02607e+06	22794.1	225251	204050	3.29187e+06	7.99669e+06	668433	1.00838e+07	8.01007e+06	941982	381516	183834	1.49316e+06	450050		271825	1.01575e+06			14975.1	64119.8	1.15601e+06	14877.9
A0A0D6FYD7_ALCXX	A0A0D6FYD7	Predicted periplasmic/secreted protein (SIMPL domain-containing protein)	ERS451415_00780 I6G72_01530		ERS451415_00780 I6G72_01530	256	Alcaligenes xylosoxydans xylosoxydans (Achromobacter xylosoxidans)	85698	55	>tr|A0A0D6FYD7|A0A0D6FYD7_ALCXX Predicted periplasmic/secreted protein OS=Alcaligenes xylosoxydans xylosoxydans OX=85698 GN=ERS451415_00780 PE=4 SV=1	15	15	0	256	26.4	8.92	15	2.83665e+06	3.07709e+06	3.13856e+06	2.6201e+06	7.11555e+06	7.18732e+06	9.75159e+06	1.67872e+07	3.97671e+06	3.56411e+06	118678	1.77329e+06	4.04859e+06	5.47235e+06	4.50143e+06	5.25043e+07	3.07501e+06	2.72375e+06	2.38113e+06	454380	9.75293e+06	4.02026e+06	2.11575e+06	2.16977e+06	147087	335475	5214.41	30422	4.34953e+06	200454	2.37567e+06	1.95659e+06
A0A0D6FR51_ALCXX	A0A0D6FR51	Glycerol kinase (EC 2.7.1.30) (ATP:glycerol 3-phosphotransferase) (Glycerokinase) (GK)	glpK_1 glpK glpK_2 ERS369984_05811 ERS451415_00549 I6G72_02680	glpK_1	ERS369984_05811 ERS451415_00549 I6G72_02680	507	Alcaligenes xylosoxydans xylosoxydans (Achromobacter xylosoxidans)	85698	55	>tr|A0A0D6FR51|A0A0D6FR51_ALCXX Glycerol kinase OS=Alcaligenes xylosoxydans xylosoxydans OX=85698 GN=glpK_1 PE=3 SV=1	15	15	0	507	54.8	5.73	15	3.46309e+06	2.49606e+06	358960	189476	156828	3.69825e+06	4.81113e+06	65872	613316	491397	4634.67	36573.3	157807	1.11596e+06	3.06755e+06	176090	3.38703e+06	2.17479e+06	526938	295956	213612	485710	181954	170625	19275.8	128997	3354.22	2590.01	111029	32075.1	102601	51971
A0A0D6IRR8_ALCXX	A0A0D6IRR8	Lipoprotein	metQ_6 ERS451415_05676 I6G72_08280	metQ_6	ERS451415_05676 I6G72_08280	265	Alcaligenes xylosoxydans xylosoxydans (Achromobacter xylosoxidans)	85698	59	>tr|A0A0D6IRR8|A0A0D6IRR8_ALCXX Lipoprotein OS=Alcaligenes xylosoxydans xylosoxydans OX=85698 GN=metQ_6 PE=3 SV=1	10	10	0	265	28.4	9.11	10	989425	882846	118488	68796.6	54448.7	2.37034e+06	4.41091e+06	4.95255e+06	481186	373216	7732.75	57547.3	40414	2.98928e+06	4.18828e+06	2.89528e+07	1.54733e+06	2.7469e+06	178182	171172	98928.8	2.43102e+07	1.27496e+07	2.02232e+07	166705	719848			42750.2	3.25797e+06	5.32057e+07	7.3327e+06
A0A0D6HIB5_ALCXX	A0A0D6HIB5	Amidase (Glutamyl-tRNA(Gln) amidotransferase subunit A (EC 6.3.5.-))	gatA_3 ERS451415_02654 I6G72_23475	gatA_3	ERS451415_02654 I6G72_23475	448	Alcaligenes xylosoxydans xylosoxydans (Achromobacter xylosoxidans)	85698	48	>tr|A0A0D6HIB5|A0A0D6HIB5_ALCXX Amidase OS=Alcaligenes xylosoxydans xylosoxydans OX=85698 GN=gatA_3 PE=4 SV=1	16	16	0	448	46.2	5.07	16	4.04278e+06	2.76614e+06	841962	251298	509090	4.39815e+06	5.89381e+06	190100	1.10773e+06	794857	33401.9	126982	202948	1.76206e+06	3.84075e+06	427555	3.01127e+06	2.21876e+06	901736	333931	1.27306e+06	826899	398513	42468.8	69484.8	254802			822717	6405.36	97265.1	274982
A0A0D6FF83_ALCXX	A0A0D6FF83	Argininosuccinate lyase (Tripartite tricarboxylate transporter substrate binding protein)	ERS451415_00121 I6G72_04825		ERS451415_00121 I6G72_04825	323	Alcaligenes xylosoxydans xylosoxydans (Achromobacter xylosoxidans)	85698	73	>tr|A0A0D6FF83|A0A0D6FF83_ALCXX Argininosuccinate lyase OS=Alcaligenes xylosoxydans xylosoxydans OX=85698 GN=ERS451415_00121 PE=3 SV=1	14	14	0	323	33.3	9.25	14	46160.7	80598.3	58847.4	21284.5	135767	786236	1.63436e+06	3.0721e+06	118926	157363	6589.54	14715.1	90541.7	1.27065e+06	2.28075e+06	1.51595e+07	2.56532e+06	3.69447e+06	155798	81974.3	230783	2.39468e+07	9.01386e+06	1.60329e+07	280693	1.18166e+06			124156	2.34148e+06	2.53736e+07	7.26955e+06
A0A0D6I0Y9_ALCXX	A0A0D6I0Y9	2-dehydro-3-deoxyphosphooctonate aldolase (EC 2.5.1.55) (3-deoxy-D-manno-octulosonic acid 8-phosphate synthase) (KDO-8-phosphate synthase) (KDO 8-P synthase) (KDOPS) (Phospho-2-dehydro-3-deoxyoctonate aldolase)	kdsA ERS369984_00610 ERS451415_03767 I6G72_17850	kdsA	ERS369984_00610 ERS451415_03767 I6G72_17850	285	Alcaligenes xylosoxydans xylosoxydans (Achromobacter xylosoxidans)	85698	82	>tr|A0A0D6I0Y9|A0A0D6I0Y9_ALCXX 2-dehydro-3-deoxyphosphooctonate aldolase OS=Alcaligenes xylosoxydans xylosoxydans OX=85698 GN=kdsA PE=3 SV=1	18	17	0	285	31.1	5.72	17	6.32325e+06	4.31497e+06	372678	231941		6.11868e+06	7.42672e+06	18072	1.67713e+06	1.34623e+06	17374.9	104867		2.6428e+06	5.72023e+06	659692	6.14977e+06	4.3821e+06	639006	186628	8611.92	1.53048e+06	663562		271312	811488	5678.57	13335.8	243091	27352.4	427305	141345
A0A0D6GWH2_ALCXX	A0A0D6GWH2	Porphobilinogen deaminase (PBG) (EC 2.5.1.61) (Hydroxymethylbilane synthase) (HMBS) (Pre-uroporphyrinogen synthase)	hemC ERS451415_01756 I6G72_28015	hemC	ERS451415_01756 I6G72_28015	314	Alcaligenes xylosoxydans xylosoxydans (Achromobacter xylosoxidans)	85698	45	>tr|A0A0D6GWH2|A0A0D6GWH2_ALCXX Porphobilinogen deaminase OS=Alcaligenes xylosoxydans xylosoxydans OX=85698 GN=hemC PE=3 SV=1	11	11	0	314	33.6	5.48	11	4.78083e+06	4.99281e+06	257379	146784	237598	7.57646e+06	7.52715e+06	333662	1.73637e+06	2.46814e+06	3535.76	60398.8	40070.1	3.62726e+06	7.27529e+06	2.7718e+06	7.11713e+06	6.85281e+06	765070	507319	51973.3	4.58411e+06	1.95549e+06	460066	422047	2.15047e+06			68403.9	258831	1.91956e+06	291060
A0A0D6GV01_ALCXX	A0A0D6GV01	Farnesyl diphosphate synthase (EC 2.5.1.10) (Geranyl transferase) (Polyprenyl synthetase family protein)	ispA BIZ92_09290 ERS451415_01710 I6G72_28240	ispA	BIZ92_09290 ERS451415_01710 I6G72_28240	303	Alcaligenes xylosoxydans xylosoxydans (Achromobacter xylosoxidans)	85698	58	>tr|A0A0D6GV01|A0A0D6GV01_ALCXX Farnesyl diphosphate synthase OS=Alcaligenes xylosoxydans xylosoxydans OX=85698 GN=ispA PE=3 SV=1	11	11	0	303	31.7	5.03	11	4.45114e+06	3.6368e+06	790227	146775	116209	6.89918e+06	7.32197e+06	480626	1.10618e+06	892087	26302	152333	27248.3	2.30614e+06	6.08809e+06	2.26224e+06	5.79662e+06	5.35537e+06	442876	292588	118169	2.14737e+06	622832	202306	233407	1.23514e+06			25473.6	140680	996964	52062
A0A0D6FM60_ALCXX	A0A0D6FM60	ATP synthase subunit delta (ATP synthase F(1) sector subunit delta) (F-type ATPase subunit delta) (F-ATPase subunit delta)	atpH ERS369984_05328 ERS451415_00402 I6G72_03415	atpH	ERS369984_05328 ERS451415_00402 I6G72_03415	179	Alcaligenes xylosoxydans xylosoxydans (Achromobacter xylosoxidans)	85698	79	>tr|A0A0D6FM60|A0A0D6FM60_ALCXX ATP synthase subunit delta OS=Alcaligenes xylosoxydans xylosoxydans OX=85698 GN=atpH PE=3 SV=1	11	11	0	179	19.4	4.92	11	7.00673e+06	8.84808e+06	6.78378e+06	8.22572e+06	1.46827e+07	8.48386e+06	7.81468e+06	430675	4.34035e+06	3.65383e+06	508652	7.78375e+06	1.43145e+07	8.43821e+06	5.96302e+06	5.59302e+06	8.27726e+06	7.20738e+06	5.54785e+06	1.33682e+06	2.50615e+07	3.08876e+06	1.67034e+06	210007	185298	912582	3708.79	57031.6	1.74124e+07	167718	2.06902e+06	144758
A0A0D6FL03_ALCXX	A0A0D6FL03	Selenide, water dikinase (EC 2.7.9.3) (Selenium donor protein) (Selenophosphate synthase)	selD ERS451415_00355 I6G72_03655	selD	ERS451415_00355 I6G72_03655	353	Alcaligenes xylosoxydans xylosoxydans (Achromobacter xylosoxidans)	85698	65	>tr|A0A0D6FL03|A0A0D6FL03_ALCXX Selenide, water dikinase OS=Alcaligenes xylosoxydans xylosoxydans OX=85698 GN=selD PE=3 SV=1	13	13	0	353	36.3	5.12	13	5.34722e+06	3.70283e+06	265415	208047	95750.7	6.95193e+06	7.14447e+06	174060	1.48226e+06	1.05532e+06	8167.66	144775	32073.7	2.29804e+06	6.06464e+06	475297	4.51783e+06	3.67158e+06	360349	144470		659114	146675	17458.1	54408	371157		6839.29			111662	15788.3
A0A0D6ITM4_ALCXX	A0A0D6ITM4	BON domain-containing protein (Outer membrane lipoprotein)	ERS369984_03338 ERS451415_05906 I6G72_07035		ERS369984_03338 ERS451415_05906 I6G72_07035	248	Alcaligenes xylosoxydans xylosoxydans (Achromobacter xylosoxidans)	85698	68	>tr|A0A0D6ITM4|A0A0D6ITM4_ALCXX BON domain-containing protein OS=Alcaligenes xylosoxydans xylosoxydans OX=85698 GN=ERS369984_03338 PE=4 SV=1	11	11	0	248	25.1	7.34	11	1.21497e+06	929067	9.06176e+06	2.17568e+06	6.15048e+06	4.27838e+06	5.49684e+06	346287	969801	285065	1.51076e+06	2.39766e+06	3.51496e+06	2.13868e+06	5.46523e+06	1.1179e+06	1.54208e+06	862838	6.60621e+06	2.03663e+06	5.36718e+06	1.80683e+06	945358	37710.3	65953.5	212451	4033.03	43234.6	2.23584e+06	102371	1.90636e+06	51519
A0A0D6HZE5_ALCXX	A0A0D6HZE5	Ferric-rhodotorulic acid/ferric-coprogen receptor FhuE (Outer-membrane receptor for Fe(III)-coprogen, Fe(III)-ferrioxamine B and Fe(III)-rhodotrulic acid)	fhuE_1 fhuE ERS451415_03571 I6G72_18825	fhuE_1	ERS451415_03571 I6G72_18825	731	Alcaligenes xylosoxydans xylosoxydans (Achromobacter xylosoxidans)	85698	39	>tr|A0A0D6HZE5|A0A0D6HZE5_ALCXX Ferric-rhodotorulic acid/ferric-coprogen receptor FhuE OS=Alcaligenes xylosoxydans xylosoxydans OX=85698 GN=fhuE_1 PE=3 SV=1	18	18	0	731	80.2	7.05	17	168333	78740.5	8.61598e+06	2.18357e+06	2.02279e+06	673567	525840	83899.7	18257.2	22064.7	3592.02	34683.5	102704	30135.9	40157.8	260886	237363	271387	2.86023e+06	1.34896e+06	3.29235e+06	836985	784597	764665		7065.13	21150.5		41114.7	57538.1	243311	153987
A0A0D6GWN9_ALCXX	A0A0D6GWN9	Putative uroporphyrinogen-III C-methyltransferase (EC 2.1.1.107) (Uroporphyrinogen-III C-methyltransferase)	hemX ERS451415_01758 I6G72_28005	hemX	ERS451415_01758 I6G72_28005	397	Alcaligenes xylosoxydans xylosoxydans (Achromobacter xylosoxidans)	85698	59	>tr|A0A0D6GWN9|A0A0D6GWN9_ALCXX Putative uroporphyrinogen-III C-methyltransferase OS=Alcaligenes xylosoxydans xylosoxydans OX=85698 GN=hemX PE=4 SV=1	16	16	0	397	42	5.87	16	529089	417318	6.60859e+06	1.43342e+06	3.54951e+06	1.13359e+06	1.13049e+06	61610.8	277010	84603.4	792207	1.43545e+06	1.90512e+06	625236	1.11966e+06	31162.6	496310	443343	5.41086e+06	1.45643e+06	4.71178e+06	466699	278470	164854	23140	68984	10843	11119.5	1.93829e+06	22542	130703	73846.1
A0A0D6HAQ2_ALCXX	A0A0D6HAQ2	Exodeoxyribonuclease III (EC 3.1.11.2)	xthA xth ERS451415_02335 I6G72_25075	xthA	ERS451415_02335 I6G72_25075	260	Alcaligenes xylosoxydans xylosoxydans (Achromobacter xylosoxidans)	85698	86	>tr|A0A0D6HAQ2|A0A0D6HAQ2_ALCXX Exodeoxyribonuclease III OS=Alcaligenes xylosoxydans xylosoxydans OX=85698 GN=xthA PE=3 SV=1	19	19	0	260	29.5	5.54	19	7.52006e+06	4.98606e+06	1.33593e+06	777266	117667	9.1749e+06	1.2102e+07	71547	2.38958e+06	1.68805e+06	24514.1	329704	12615.9	3.90288e+06	7.9733e+06	707018	9.5339e+06	9.11773e+06	1.33128e+06	443306	252684	3.3236e+06	1.29485e+06	69099.9	377014	1.75128e+06				61828.5	1.13774e+06	59770.6
A0A0D6GGG0_ALCXX	A0A0D6GGG0	Beta-ketoacyl-acyl-carrier-protein synthase I (EC 2.3.1.41) (NAD(P)H-quinone oxidoreductase)	ppsC_1 ppsC_2 ERS369984_05191 ERS451415_01294 I6G72_30315	ppsC_1	ERS369984_05191 ERS451415_01294 I6G72_30315	325	Alcaligenes xylosoxydans xylosoxydans (Achromobacter xylosoxidans)	85698	66	>tr|A0A0D6GGG0|A0A0D6GGG0_ALCXX Beta-ketoacyl-acyl-carrier-protein synthase I OS=Alcaligenes xylosoxydans xylosoxydans OX=85698 GN=ppsC_1 PE=4 SV=1	13	13	0	325	33.8	5.97	13	8.97254e+06	6.50669e+06	691428	368967	63065.7	9.62689e+06	1.31192e+07	290544	3.34028e+06	2.22718e+06	32530.3	272715	72695.8	4.78255e+06	1.08225e+07	1.14806e+06	1.01149e+07	7.69387e+06	973479	292172	681002	1.72949e+06	749136	60900.6	441654	1.16819e+06	3921.82	79499.7	21225.6	69493.2	1.10425e+06	20826.1
A0A0D6GIF0_ALCXX	A0A0D6GIF0	ABC transporter substrate-binding protein (Glycine betaine-binding periplasmic protein)	proX_1 ERS451415_01417 I6G72_29700	proX_1	ERS451415_01417 I6G72_29700	336	Alcaligenes xylosoxydans xylosoxydans (Achromobacter xylosoxidans)	85698	70	>tr|A0A0D6GIF0|A0A0D6GIF0_ALCXX ABC transporter substrate-binding protein OS=Alcaligenes xylosoxydans xylosoxydans OX=85698 GN=proX_1 PE=4 SV=1	15	15	0	336	36.6	6.57	15	254112	204064	121213	24909.8	128151	1.70702e+06	5.18151e+06	328593	129500	109285	14163.8		129941	1.76262e+06	4.65154e+06	2.24842e+06	1.26395e+06	1.77937e+06	199241	95651.3	173916	9.99565e+06	6.26433e+06	1.77295e+06	57326.4	343027		3294.09	79051.2	332358	7.0567e+06	419066
A0A0D6GLD3_ALCXX	A0A0D6GLD3	MucB/RseB C-terminal domain-containing protein (Sigma-E factor regulatory protein rseB)	rseB ERS451415_01458 I6G72_29495	rseB	ERS451415_01458 I6G72_29495	358	Alcaligenes xylosoxydans xylosoxydans (Achromobacter xylosoxidans)	85698	60	>tr|A0A0D6GLD3|A0A0D6GLD3_ALCXX MucB/RseB C-terminal domain-containing protein OS=Alcaligenes xylosoxydans xylosoxydans OX=85698 GN=rseB PE=3 SV=1	15	15	0	358	39.5	7.94	15	2.68355e+06	2.72699e+06	575429	386246	1.19141e+06	9.50672e+06	1.33271e+07	2.48863e+06	1.65786e+06	776710	46781.1	167234	554612	5.65257e+06	1.28775e+07	1.09412e+07	4.78643e+06	3.96989e+06	861869	375447	992275	4.78124e+06	2.00461e+06	790842	289458	1.17586e+06	2019.2		455491	147928	1.88937e+06	624207
A0A0D6HJP9_ALCXX	A0A0D6HJP9	Vi polysaccharide export protein VexE (Vi polysaccharide transport protein VexE)	vexE ERS451415_02727 I6G72_23100	vexE	ERS451415_02727 I6G72_23100	660	Alcaligenes xylosoxydans xylosoxydans (Achromobacter xylosoxidans)	85698	35	>tr|A0A0D6HJP9|A0A0D6HJP9_ALCXX Vi polysaccharide export protein VexE OS=Alcaligenes xylosoxydans xylosoxydans OX=85698 GN=vexE PE=4 SV=1	15	15	0	660	71.1	6.37	15	1.57374e+06	993090	464097	182007	18202.8	3.88853e+06	4.74108e+06		335421	198202		83814.4		734553	2.12106e+06		471699	266851	34208.2	27405.2		225981			10169.9	21532.8			160932	4048.3	204676	3792.74
A0A0D6FGI4_ALCXX	A0A0D6FGI4	Imidazole glycerol phosphate synthase subunit HisF (EC 4.3.2.10) (IGP synthase cyclase subunit) (IGP synthase subunit HisF) (ImGP synthase subunit HisF) (IGPS subunit HisF)	hisF hisF_1 AL520_05420 ERS369984_02848 ERS451415_00190 I6G72_04480	hisF	AL520_05420 ERS369984_02848 ERS451415_00190 I6G72_04480	272	Alcaligenes xylosoxydans xylosoxydans (Achromobacter xylosoxidans)	85698	68	>tr|A0A0D6FGI4|A0A0D6FGI4_ALCXX Imidazole glycerol phosphate synthase subunit HisF OS=Alcaligenes xylosoxydans xylosoxydans OX=85698 GN=hisF PE=3 SV=1	15	15	0	272	28.4	6.14	15	4.7454e+06	4.29171e+06	237046	199747	200289	8.07717e+06	8.19661e+06	1.05199e+06	1.40564e+06	996774	2114.73	132660	99975.1	3.23738e+06	6.45081e+06	1.5622e+06	5.82962e+06	4.91355e+06	409080	209262	258177	2.29346e+06	786229	732169	151071	797795	4480.69		164981	113408	754175	894748
A0A0D6FTK0_ALCXX	A0A0D6FTK0	DUF342 domain-containing protein (Protein of uncharacterized function (DUF342))	ERS451415_00601 I6G72_02420		ERS451415_00601 I6G72_02420	575	Alcaligenes xylosoxydans xylosoxydans (Achromobacter xylosoxidans)	85698	49	>tr|A0A0D6FTK0|A0A0D6FTK0_ALCXX DUF342 domain-containing protein OS=Alcaligenes xylosoxydans xylosoxydans OX=85698 GN=ERS451415_00601 PE=4 SV=1	17	17	0	575	59.9	5	17	1.0744e+06	819493	50642.9	10790.1	78948.5	957075	1.25867e+06	1.28994e+06	404516	189425	6257.86	18232	367380	521870	961110	360530	4.86088e+06	4.06407e+06	278244	299862	59267.7	1.62841e+06	737891	557299	236464	927736	3758.83	6923.77	32650.6	54353.7	1.8759e+06	477200
A0A0D6IAQ7_ALCXX	A0A0D6IAQ7	Flp pilus assembly protein TadD, contains TPR repeats (Tetratricopeptide repeat protein)	ERS451415_04435 I6G72_14510		ERS451415_04435 I6G72_14510	227	Alcaligenes xylosoxydans xylosoxydans (Achromobacter xylosoxidans)	85698	68	>tr|A0A0D6IAQ7|A0A0D6IAQ7_ALCXX Flp pilus assembly protein TadD, contains TPR repeats OS=Alcaligenes xylosoxydans xylosoxydans OX=85698 GN=ERS451415_04435 PE=4 SV=1	14	14	0	227	24.7	7.43	14	3.18898e+06	1.20531e+06	5.07703e+06	6.93779e+06	9.14795e+06	9.58674e+06	1.26087e+07	4.62672e+06	2.30511e+06	633280	186636	4.43886e+06	7.17628e+06	5.10079e+06	5.86488e+06	2.24275e+07	3.92678e+06	3.59568e+06	3.14481e+06	1.07347e+06	1.16049e+07	1.36305e+07	3.86319e+06	8.22574e+06	186170	902855		4463.53	4.52987e+06	217803	6.22616e+06	4.643e+06
A0A0D6H437_ALCXX	A0A0D6H437	Nicotinate phosphoribosyltransferase (Phosphoribosyltransferase) (Xanthine-guanine phosphoribosyltransferase)	AL520_14295 BIZ92_27700 ERS369984_05623 ERS451415_01991 I6G72_26820		AL520_14295 BIZ92_27700 ERS369984_05623 ERS451415_01991 I6G72_26820	180	Alcaligenes xylosoxydans xylosoxydans (Achromobacter xylosoxidans)	85698	69	>tr|A0A0D6H437|A0A0D6H437_ALCXX Nicotinate phosphoribosyltransferase OS=Alcaligenes xylosoxydans xylosoxydans OX=85698 GN=AL520_14295 PE=4 SV=1	10	10	0	180	20.6	6.29	10	1.98299e+07	1.63496e+07	982961	652744	205063	2.60383e+07	3.18953e+07	6081.88	4.77789e+06	4.00168e+06	50955.3	354028	50058.2	9.67005e+06	2.0977e+07		2.51312e+07	2.07847e+07	1.71259e+06	666603	39923.7	7.31582e+06	3.41816e+06	151570	804876	4.302e+06	3686.23	4470.23	2562.55	311694	2.2615e+06	7665.35
A0A0D6FHV2_ALCXX	A0A0D6FHV2	UDP-glucose 6-dehydrogenase (EC 1.1.1.22)	tuaD_1 ERS451415_00244 I6G72_04220	tuaD_1	ERS451415_00244 I6G72_04220	440	Alcaligenes xylosoxydans xylosoxydans (Achromobacter xylosoxidans)	85698	50	>tr|A0A0D6FHV2|A0A0D6FHV2_ALCXX UDP-glucose 6-dehydrogenase OS=Alcaligenes xylosoxydans xylosoxydans OX=85698 GN=tuaD_1 PE=3 SV=1	18	18	0	440	47.6	5.69	18	5.72655e+06	4.53883e+06	1.13302e+06	573420	137881	4.90769e+06	6.86329e+06	520639	1.84939e+06	1.30137e+06	22358.3	237254	209076	1.83151e+06	4.34927e+06	422470	5.71731e+06	3.75699e+06	856424	232502	154555	610321	209867	58022	122646	647689			15328.6		43734.9	32180.9
A0A0D6FKZ5_ALCXX	A0A0D6FKZ5	Indole-3-glycerol phosphate synthase (IGPS) (EC 4.1.1.48)	trpC BIZ92_05255 ERS369984_05357 ERS451415_00363 I6G72_03610	trpC	BIZ92_05255 ERS369984_05357 ERS451415_00363 I6G72_03610	262	Alcaligenes xylosoxydans xylosoxydans (Achromobacter xylosoxidans)	85698	52	>tr|A0A0D6FKZ5|A0A0D6FKZ5_ALCXX Indole-3-glycerol phosphate synthase OS=Alcaligenes xylosoxydans xylosoxydans OX=85698 GN=trpC PE=3 SV=1	14	14	0	262	28.6	6.42	14	1.21294e+07	9.5152e+06	1.35957e+06	746458	224114	1.77495e+07	1.90257e+07	1.44178e+06	3.91604e+06	3.15946e+06	32111.3	373609	80283	7.42251e+06	1.53036e+07	2.91848e+06	2.22779e+07	2.49912e+07	2.30453e+06	1.54534e+06	723827	1.21432e+07	3.67495e+06	1.64646e+06	1.22374e+06	6.05173e+06	2773.11	13051.9	235710	640768	5.55671e+06	1.05418e+06
A0A0D6FHM2_ALCXX	A0A0D6FHM2	UDP-N-acetylglucosamine 1-carboxyvinyltransferase (EC 2.5.1.7) (Enoylpyruvate transferase) (UDP-N-acetylglucosamine enolpyruvyl transferase) (EPT)	murA_1 murA ERS451415_00197 I6G72_04445	murA_1	ERS451415_00197 I6G72_04445	426	Alcaligenes xylosoxydans xylosoxydans (Achromobacter xylosoxidans)	85698	45	>tr|A0A0D6FHM2|A0A0D6FHM2_ALCXX UDP-N-acetylglucosamine 1-carboxyvinyltransferase OS=Alcaligenes xylosoxydans xylosoxydans OX=85698 GN=murA_1 PE=3 SV=1	13	13	0	426	45.2	6.92	13	2.94867e+06	3.1468e+06	478367	196058	45661.9	3.62775e+06	4.27698e+06	136880	970270	1.00998e+06	13399.3	134386	15392.8	1.33909e+06	3.77063e+06	2.49455e+06	4.65168e+06	4.05368e+06	587987	346296	286729	1.80414e+06	596505	381273	202743	1.02487e+06		3182.9	7048.16	126496	1.00868e+06	186366
A0A7T2RFI8_ALCXX	A0A7T2RFI8	serine-type D-Ala-D-Ala carboxypeptidase (EC 3.4.16.4)	I6G72_06450		I6G72_06450	420	Alcaligenes xylosoxydans xylosoxydans (Achromobacter xylosoxidans)	85698	54	>tr|A0A7T2RFI8|A0A7T2RFI8_ALCXX D-alanyl-D-alanine carboxypeptidase OS=Alcaligenes xylosoxydans xylosoxydans OX=85698 GN=I6G72_06450 PE=4 SV=1	16	16	0	420	45.1	8.53	16	5.56515e+06	2.18582e+06	7.81078e+06	2.9804e+06	6.20651e+06	6.14874e+06	6.08413e+06	2.44545e+06	3.40372e+06	1.2899e+06	738797	2.28721e+06	2.60768e+06	3.38454e+06	5.75256e+06	8.22666e+06	5.73265e+06	3.99482e+06	6.36331e+06	1.37599e+06	3.84162e+06	2.70969e+06	1.79662e+06	7.32134e+06	80121.1	414015	13511.2		2.25429e+06	193259	3.61753e+06	1.41826e+06
A0A0D6IJ05_ALCXX	A0A0D6IJ05	LLM class flavin-dependent oxidoreductase (Limonene 1,2-monooxygenase (EC 1.14.13.107))	limB_3 ERS451415_04984 I6G72_11740	limB_3	ERS451415_04984 I6G72_11740	337	Alcaligenes xylosoxydans xylosoxydans (Achromobacter xylosoxidans)	85698	54	>tr|A0A0D6IJ05|A0A0D6IJ05_ALCXX LLM class flavin-dependent oxidoreductase OS=Alcaligenes xylosoxydans xylosoxydans OX=85698 GN=limB_3 PE=4 SV=1	12	12	0	337	37.8	6.35	12	3.68567e+06	2.53684e+06	220106	120209	11282.1	4.50199e+06	4.90366e+06	91534.6	1.95998e+06	1.07843e+06	31082.6	136093		3.46023e+06	6.26651e+06	531723	3.55274e+06	4.54079e+06	504932	428873	53871.3	1.6918e+06	981966	68695.6	331316	1.38167e+06	2268.15		4858.9	84569.3	910196
A0A0D6ISD8_ALCXX	A0A0D6ISD8	GTPase Obg (EC 3.6.5.-) (GTP-binding protein Obg)	obg obgE ERS451415_05828 I6G72_07425	obg	ERS451415_05828 I6G72_07425	378	Alcaligenes xylosoxydans xylosoxydans (Achromobacter xylosoxidans)	85698	59	>tr|A0A0D6ISD8|A0A0D6ISD8_ALCXX GTPase Obg OS=Alcaligenes xylosoxydans xylosoxydans OX=85698 GN=obg PE=3 SV=1	15	15	0	378	41.1	5.9	15	8.36313e+06	6.38369e+06	1.53926e+06	712389	94742.2	6.93399e+06	8.78177e+06	178804	2.64973e+06	1.93624e+06	20324	310596	62510.1	3.89528e+06	6.53735e+06		8.66787e+06	7.24062e+06	1.17842e+06	615380	363215	1.34238e+06	197477		227097	1.2864e+06	2875.34	3260.12	115865		28207.7
A0A0D6IME9_ALCXX	A0A0D6IME9	Aminomethyltransferase (EC 2.1.2.10) (Glycine cleavage system T protein)	gcvT ERS451415_05420 I6G72_09550	gcvT	ERS451415_05420 I6G72_09550	366	Alcaligenes xylosoxydans xylosoxydans (Achromobacter xylosoxidans)	85698	57	>tr|A0A0D6IME9|A0A0D6IME9_ALCXX Aminomethyltransferase OS=Alcaligenes xylosoxydans xylosoxydans OX=85698 GN=gcvT PE=3 SV=1	15	15	0	366	39.5	6.13	15	3.11323e+06	2.28339e+06	337845	253301	93084.3	4.53092e+06	5.87073e+06	37604.6	2.00848e+06	1.02748e+06	26181.7	190230	121428	2.76822e+06	6.88007e+06	1.11086e+06	6.48964e+06	3.89856e+06	951719	252702		2.09894e+06	549323	40311.9	143733	692795	7976.14		119088	30888.3	233544
A0A0D6GMT2_ALCXX	A0A0D6GMT2	Isoaspartyl peptidase (EC 3.4.19.5) (Isoaspartyl peptidase/L-asparaginase)	iaaA ERS451415_01499 I6G72_29290	iaaA	ERS451415_01499 I6G72_29290	326	Alcaligenes xylosoxydans xylosoxydans (Achromobacter xylosoxidans)	85698	55	>tr|A0A0D6GMT2|A0A0D6GMT2_ALCXX Isoaspartyl peptidase OS=Alcaligenes xylosoxydans xylosoxydans OX=85698 GN=iaaA PE=4 SV=1	13	13	0	326	33.7	5.39	13	4.17415e+06	4.36653e+06	123790	138222	648052	4.91701e+06	4.34784e+06	237244	1.90608e+06	2.72565e+06	7390.55	140124	199373	3.46131e+06	5.06796e+06	1.53937e+06	4.45418e+06	3.58386e+06	410844	220589	1.83309e+06	1.60571e+06	385543	84526	185838	855838	3272.95	4587.81	606091	63535.4	390277	73968.3
A0A0D6GJB1_ALCXX	A0A0D6GJB1	Phosphoserine phosphatase (EC 3.1.3.3) (O-phosphoserine phosphohydrolase)	serB_2 serB ERS451415_01388 I6G72_29845	serB_2	ERS451415_01388 I6G72_29845	285	Alcaligenes xylosoxydans xylosoxydans (Achromobacter xylosoxidans)	85698	59	>tr|A0A0D6GJB1|A0A0D6GJB1_ALCXX O-phosphoserine phosphohydrolase OS=Alcaligenes xylosoxydans xylosoxydans OX=85698 GN=serB_2 PE=3 SV=1	14	14	0	285	30.8	6.13	14	1.31593e+07	1.00954e+07	987891	695575	464797	2.09684e+07	2.13764e+07	175484	4.05595e+06	3.23992e+06	34567.8	370183	335313	9.14275e+06	1.90658e+07	290768	8.9552e+06	1.09271e+07	876785	593263	507859	5.5108e+06	831498	429632	245371	1.62433e+06	3198.66		514412	350163	2.32406e+06	284978
A0A0D6FLF7_ALCXX	A0A0D6FLF7	Thiol:disulfide interchange protein	dsbC ERS369984_05348 ERS451415_00372 I6G72_03565	dsbC	ERS369984_05348 ERS451415_00372 I6G72_03565	267	Alcaligenes xylosoxydans xylosoxydans (Achromobacter xylosoxidans)	85698	63	>tr|A0A0D6FLF7|A0A0D6FLF7_ALCXX Thiol:disulfide interchange protein OS=Alcaligenes xylosoxydans xylosoxydans OX=85698 GN=dsbC PE=3 SV=1	13	13	0	267	29.2	8.03	13	897980	1.487e+06	177428	114087	1.75099e+06	1.54523e+07	2.16202e+07	9.18632e+06	1.29508e+06	522657	16075.6	76711.6	2.16745e+06	8.74288e+06	1.79474e+07	3.91794e+07	5.33824e+06	4.30761e+06	1.14627e+06	580538	1.636e+06	7.44948e+06	3.19516e+06	9.84416e+06	266937	775516			633374	420171	7.37953e+06	5.7666e+06
A0A0D6FHG0_ALCXX	A0A0D6FHG0	Glutamate synthase [NADPH] small chain (EC 1.4.1.13) (Glutamate synthase subunit beta)	gltD ERS451415_00218 I6G72_04340	gltD	ERS451415_00218 I6G72_04340	488	Alcaligenes xylosoxydans xylosoxydans (Achromobacter xylosoxidans)	85698	48	>tr|A0A0D6FHG0|A0A0D6FHG0_ALCXX Glutamate synthase [NADPH] small chain OS=Alcaligenes xylosoxydans xylosoxydans OX=85698 GN=gltD PE=4 SV=1	17	17	0	488	53.7	6.73	17	3.31471e+06	2.20797e+06	502611	244148	17160.8	2.79112e+06	2.94666e+06	208244	1.46015e+06	968904	16044.4	180276	28244.7	1.25262e+06	4.10646e+06	2.22247e+06	4.08909e+06	2.7219e+06	601183	224747	58794.9	405007	193808	75031.3	85460.5	431294				6853.32	464758	33119
A0A0D6HK19_ALCXX	A0A0D6HK19	ferredoxin--NADP(+) reductase (EC 1.18.1.2)	fpr_2 BIZ92_32230 ERS451415_02711 I6G72_23180	fpr_2	BIZ92_32230 ERS451415_02711 I6G72_23180	258	Alcaligenes xylosoxydans xylosoxydans (Achromobacter xylosoxidans)	85698	62	>tr|A0A0D6HK19|A0A0D6HK19_ALCXX Ferredoxin--NADP reductase OS=Alcaligenes xylosoxydans xylosoxydans OX=85698 GN=fpr_2 PE=3 SV=1	11	11	0	258	29	5.8	11	8.92384e+06	7.13064e+06	778227	472207	942359	1.16841e+07	1.43533e+07	66380.4	1.71567e+06	1.45249e+06	48280.6	197582	217518	3.09271e+06	6.88685e+06	5.36901e+06	1.21877e+07	1.21009e+07	1.7778e+06	942424	125002	6.95074e+06	3.22461e+06	203141	517979	2.20651e+06		60990.3	37115.7	181038	1.93509e+06
A0A0D6GVG3_ALCXX	A0A0D6GVG3	Replicative DNA helicase (EC 3.6.4.12)	dnaB BIZ92_09335 ERS369984_06038 ERS451415_01719 I6G72_28195	dnaB	BIZ92_09335 ERS369984_06038 ERS451415_01719 I6G72_28195	460	Alcaligenes xylosoxydans xylosoxydans (Achromobacter xylosoxidans)	85698	53	>tr|A0A0D6GVG3|A0A0D6GVG3_ALCXX Replicative DNA helicase OS=Alcaligenes xylosoxydans xylosoxydans OX=85698 GN=dnaB PE=3 SV=1	18	18	0	460	50.6	5.64	18	5.06055e+06	3.31702e+06	612632	501287	1.43874e+06	2.77432e+06	4.1341e+06	102649	1.49715e+06	1.14071e+06	26603	242169	150553	1.0265e+06	2.58759e+06	771107	4.83678e+06	3.87744e+06	716133	255925	1.08805e+06	372628	23676.2	19284.2	123819	444757			68732.7		241629	6841.31
A0A0D6HCN4_ALCXX	A0A0D6HCN4	Basal-body rod modification protein FlgD	flgD ERS451415_02431 I6G72_24595	flgD	ERS451415_02431 I6G72_24595	231	Alcaligenes xylosoxydans xylosoxydans (Achromobacter xylosoxidans)	85698	78	>tr|A0A0D6HCN4|A0A0D6HCN4_ALCXX Basal-body rod modification protein FlgD OS=Alcaligenes xylosoxydans xylosoxydans OX=85698 GN=flgD PE=3 SV=1	14	14	0	231	24.2	5.25	14	4.16233e+06	4.99925e+06	566260	578292	1.40549e+06	1.01103e+07	1.22027e+07	2.19256e+07	3.06221e+06	3.01937e+06	28924.2	284418	709927	7.48484e+06	1.07372e+07	7.86202e+07	4.60618e+06	5.43593e+06	829553	810682	1.06394e+06	3.29054e+06	708917	798160	329124	1.1046e+06	4625.12	11307.3	446139	92800.1	793786	550039
A0A0D6FNU8_ALCXX	A0A0D6FNU8	Outer membrane lipoprotein Blc	blc BIZ92_04790 ERS451415_00463 I6G72_03110	blc	BIZ92_04790 ERS451415_00463 I6G72_03110	173	Alcaligenes xylosoxydans xylosoxydans (Achromobacter xylosoxidans)	85698	63	>tr|A0A0D6FNU8|A0A0D6FNU8_ALCXX Outer membrane lipoprotein Blc OS=Alcaligenes xylosoxydans xylosoxydans OX=85698 GN=blc PE=3 SV=1	9	9	0	173	19.1	6.16	9	1.04302e+06	696157	158012	52714.2	56583.1	2.38783e+06	4.83921e+06	5.41858e+06	260746	142086	1662.1	33067.1		2.0881e+06	3.06148e+06	1.80312e+07	4.10507e+06	4.636e+06	476411	623792	31552	2.35541e+07	1.20571e+07	2.20138e+07	219724	968966			50265	2.66762e+06	3.45601e+07	6.9156e+06
A0A0D6IJ36_ALCXX	A0A0D6IJ36	Protein translocase subunit SecD	secD ERS369984_02432 ERS451415_04991 I6G72_11705	secD	ERS369984_02432 ERS451415_04991 I6G72_11705	626	Alcaligenes xylosoxydans xylosoxydans (Achromobacter xylosoxidans)	85698	37	>tr|A0A0D6IJ36|A0A0D6IJ36_ALCXX Protein translocase subunit SecD OS=Alcaligenes xylosoxydans xylosoxydans OX=85698 GN=secD PE=3 SV=1	17	17	0	626	67.7	8.69	17	4.98118e+06	3.57679e+06	2.58666e+06	869706	2.52088e+06	7.524e+06	7.59639e+06	92090.5	1.58159e+06	1.66792e+06	600904	940010	1.45705e+06	3.04505e+06	4.79191e+06	1.36111e+06	5.02251e+06	5.98799e+06	2.89605e+06	1.22689e+06	2.04537e+06	4.17514e+06	1.44101e+06	697239	374265	2.12985e+06		14734.5	1.32619e+06	731859	3.49479e+06	200634
A0A7U0ED68_ALCXX	A0A7U0ED68	Translation initiation factor IF-3	infC AL520_30755 I6G72_26415	infC	AL520_30755 I6G72_26415	183	Alcaligenes xylosoxydans xylosoxydans (Achromobacter xylosoxidans)	85698	60	>tr|A0A7U0ED68|A0A7U0ED68_ALCXX Translation initiation factor IF-3 OS=Alcaligenes xylosoxydans xylosoxydans OX=85698 GN=infC PE=3 SV=1	12	12	0	183	20.8	9.28	12	2.8118e+07	3.56214e+07	6.1992e+06	1.38911e+07	8.69007e+06	2.36447e+07	2.25004e+07	3.27416e+06	1.62083e+07	2.00525e+07	182325	3.40645e+06	1.02223e+07	1.31293e+07	1.5325e+07	1.91441e+07	2.34246e+07	1.94753e+07	7.50291e+06	2.69416e+06	1.1871e+07	8.03544e+06	2.98362e+06	764178	180542	551364		237226	6.82276e+06	134054	1.89125e+06	480668
A0A0D6IEE7_ALCXX	A0A0D6IEE7	Bacterial DNA-binding protein (DNA-binding protein) (HU family DNA-binding protein)	BIZ92_22395 ERS369984_05675 ERS451415_04694 I6G72_13210		BIZ92_22395 ERS369984_05675 ERS451415_04694 I6G72_13210	152	Alcaligenes xylosoxydans xylosoxydans (Achromobacter xylosoxidans)	85698	53	>tr|A0A0D6IEE7|A0A0D6IEE7_ALCXX Bacterial DNA-binding protein OS=Alcaligenes xylosoxydans xylosoxydans OX=85698 GN=BIZ92_22395 PE=3 SV=1	10	10	0	152	15.8	10.49	10	3.5363e+07	4.22236e+07	4.18677e+07	1.52056e+07	2.4126e+07	5.20969e+07	5.54783e+07	383683	1.77207e+07	9.53569e+06	756001	6.98995e+06	1.05009e+07	3.07401e+07	4.8902e+07	3.04408e+06	5.14566e+07	6.094e+07	2.17077e+07	1.40539e+07	1.61128e+07	1.51348e+07	8.23412e+06	304734	603772	1.37754e+06	73017.8	543644	7.79031e+06	372743	2.99449e+06	252015
A0A0D6HHX9_ALCXX	A0A0D6HHX9	Glycerophosphodiester phosphodiesterase (Glycerophosphoryl diester phosphodiesterase (EC 3.1.4.46))	ugpQ AL520_21575 ERS451415_02637 I6G72_23560	ugpQ	AL520_21575 ERS451415_02637 I6G72_23560	249	Alcaligenes xylosoxydans xylosoxydans (Achromobacter xylosoxidans)	85698	78	>tr|A0A0D6HHX9|A0A0D6HHX9_ALCXX Glycerophosphodiester phosphodiesterase OS=Alcaligenes xylosoxydans xylosoxydans OX=85698 GN=ugpQ PE=4 SV=1	13	13	0	249	26.8	5.47	13	7.55785e+06	5.51028e+06	386475	171396		1.23051e+07	1.37135e+07	159432	2.0113e+06	1.37025e+06	5898.6	141922	20371.8	5.30221e+06	1.10415e+07	1.02e+06	1.20612e+07	1.13219e+07	1.13097e+06	602623	95940.6	6.55514e+06	2.66369e+06	13760.8	411474	2.02163e+06		11884.6	69831.2	401122	3.10715e+06
A0A0D6IVH5_ALCXX	A0A0D6IVH5	50S ribosomal protein L6	rplF BIZ92_01965 ERS369984_03121 ERS451415_06119 I6G72_05915	rplF	BIZ92_01965 ERS369984_03121 ERS451415_06119 I6G72_05915	177	Alcaligenes xylosoxydans xylosoxydans (Achromobacter xylosoxidans)	85698	78	>tr|A0A0D6IVH5|A0A0D6IVH5_ALCXX 50S ribosomal protein L6 OS=Alcaligenes xylosoxydans xylosoxydans OX=85698 GN=rplF PE=3 SV=1	15	15	0	177	19.1	9.64	15	5.53428e+07	4.25453e+07	3.64167e+07	1.89406e+07	7.93667e+07	4.78562e+07	5.89076e+07	7.01885e+06	3.43559e+07	1.64907e+07	2.01185e+06	9.87706e+06	1.05488e+08	2.70043e+07	4.78285e+07	4.68905e+07	7.46778e+07	6.12435e+07	3.15696e+07	7.41466e+06	1.4298e+08	3.2971e+07	1.6351e+07	2.68796e+06	362594	924286	121032	804002	1.36024e+08	2.72468e+06	2.29987e+07	1.97628e+06
A0A7T2VNC8_ALCXX	A0A7T2VNC8	Phosphomannomutase/phosphoglucomutase	I6G72_09725		I6G72_09725	474	Alcaligenes xylosoxydans xylosoxydans (Achromobacter xylosoxidans)	85698	49	>tr|A0A7T2VNC8|A0A7T2VNC8_ALCXX Phosphomannomutase/phosphoglucomutase OS=Alcaligenes xylosoxydans xylosoxydans OX=85698 GN=I6G72_09725 PE=4 SV=1	18	18	0	474	50.6	5.38	17	1.04816e+07	7.79146e+06	928595	524112	2.43823e+06	1.32252e+07	1.74462e+07	3.05362e+06	2.77438e+06	1.91427e+06	29653.7	207905	109619	5.55793e+06	1.05528e+07	1.10314e+07	1.09778e+07	7.61831e+06	1.48823e+06	676693	5.12589e+06	1.67386e+06	531198	390319	381516	1.23736e+06	8516.32	9617.95	778664	34937.6	266575	597060
A0A0D6FFT2_ALCXX	A0A0D6FFT2	Methylcrotonoyl-CoA carboxylase (Methylmalonyl-CoA carboxyltransferase 12S subunit (EC 2.1.3.1))	AL520_05785 ERS451415_00116 I6G72_04850		AL520_05785 ERS451415_00116 I6G72_04850	535	Alcaligenes xylosoxydans xylosoxydans (Achromobacter xylosoxidans)	85698	47	>tr|A0A0D6FFT2|A0A0D6FFT2_ALCXX Methylcrotonoyl-CoA carboxylase OS=Alcaligenes xylosoxydans xylosoxydans OX=85698 GN=AL520_05785 PE=4 SV=1	18	18	0	535	57.4	7.33	18	3.00955e+06	2.1341e+06	1.01183e+06	465883	259633	3.57453e+06	5.11991e+06	188036	1.26149e+06	573366	4365.23	225806	56111.4	1.71717e+06	3.37712e+06	939735	2.68738e+06	2.32382e+06	559740	223301	80592.8	224957	292270		55146.7	268491		2904.48	62544.3		133886
A0A0D6H3L7_ALCXX	A0A0D6H3L7	Histidinol-phosphate aminotransferase (EC 2.6.1.9) (Imidazole acetol-phosphate transaminase)	hisC ERS451415_01984 I6G72_26855	hisC	ERS451415_01984 I6G72_26855	355	Alcaligenes xylosoxydans xylosoxydans (Achromobacter xylosoxidans)	85698	57	>tr|A0A0D6H3L7|A0A0D6H3L7_ALCXX Histidinol-phosphate aminotransferase OS=Alcaligenes xylosoxydans xylosoxydans OX=85698 GN=hisC PE=3 SV=1	15	15	0	355	38.9	5.77	15	1.18264e+07	1.17832e+07	1.39411e+06	2.07197e+06	3.53628e+06	1.38896e+07	1.67828e+07	3.09805e+06	5.33645e+06	5.32038e+06	55374.3	1.05518e+06	2.76068e+06	7.79548e+06	1.40521e+07	5.81552e+06	1.25804e+07	1.00231e+07	1.0551e+06	714584	2.05218e+06	6.07493e+06	3.02068e+06	9.75681e+06	528733	2.41795e+06		9031.48	36188.4	182937	7.21338e+06	3.51077e+06
A0A0D6I562_ALCXX	A0A0D6I562	ADP/GDP-polyphosphate phosphotransferase (EC 2.7.4.-) (Polyphosphate kinase PPK2)	ppk2 ERS451415_04052 I6G72_16430	ppk2	ERS451415_04052 I6G72_16430	419	Alcaligenes xylosoxydans xylosoxydans (Achromobacter xylosoxidans)	85698	53	>tr|A0A0D6I562|A0A0D6I562_ALCXX Polyphosphate kinase OS=Alcaligenes xylosoxydans xylosoxydans OX=85698 GN=ppk2 PE=3 SV=1	19	19	0	419	47.4	10.02	19	2.72685e+06	1.79761e+06	1.79483e+06	706711	418833	3.09637e+06	2.67362e+06	88620.9	754936	501250	38225.6	530289	1.21564e+06	666638	1.8208e+06	426335	8.1e+06	4.82795e+06	3.11017e+06	943219	697897	784260	281111		70099.6	67841.4	4863.65	34586.6	625921	6894.57	439824	120527
A0A0D6IJD8_ALCXX	A0A0D6IJD8	Carboxymethylenebutenolidase (EC 3.1.1.45) (Dienelactone hydrolase family protein)	clcD_3 ERS451415_05016 I6G72_11580	clcD_3	ERS451415_05016 I6G72_11580	294	Alcaligenes xylosoxydans xylosoxydans (Achromobacter xylosoxidans)	85698	56	>tr|A0A0D6IJD8|A0A0D6IJD8_ALCXX Carboxymethylenebutenolidase OS=Alcaligenes xylosoxydans xylosoxydans OX=85698 GN=clcD_3 PE=4 SV=1	16	16	0	294	31.6	8.31	16	4.40448e+06	3.37526e+06	830149	228549	111980	6.16458e+06	6.30554e+06	1.00887e+06	1.91879e+06	1.28349e+06	34730.5	93623.7	57046.8	2.42548e+06	5.529e+06	4.73459e+06	3.52135e+06	3.47853e+06	485108	225855		3.11196e+07	1.95921e+07	2.0832e+07	105258	423342		10809.6	15883.7	2.91154e+06	4.62124e+07	1.07713e+07
A0A0D6IH15_ALCXX	A0A0D6IH15	N5-carboxyaminoimidazole ribonucleotide mutase (N5-CAIR mutase) (EC 5.4.99.18) (5-(carboxyamino)imidazole ribonucleotide mutase)	purE BIZ92_07345 ERS369984_02518 ERS451415_04906 I6G72_12125	purE	BIZ92_07345 ERS369984_02518 ERS451415_04906 I6G72_12125	173	Alcaligenes xylosoxydans xylosoxydans (Achromobacter xylosoxidans)	85698	83	>tr|A0A0D6IH15|A0A0D6IH15_ALCXX N5-carboxyaminoimidazole ribonucleotide mutase OS=Alcaligenes xylosoxydans xylosoxydans OX=85698 GN=purE PE=3 SV=1	9	9	0	173	17.9	7.06	9	5.53056e+06	1.00025e+07	492160	290581	387638	5.11349e+06	6.27493e+06	763573	1.05204e+06	3.18331e+06		199301	100151	2.61091e+06	4.77942e+06	6.89808e+06	5.40552e+06	4.2285e+06	393861	93320.1	39774.9	2.41037e+06	1.21602e+06	511351	55178.2	361317		11324.3	47756.5	68841.2	612185	335148
A0A0D6HEY6_ALCXX	A0A0D6HEY6	Ribosome-recycling factor (RRF) (Ribosome-releasing factor)	frr BIZ92_19000 ERS369984_01869 ERS451415_02483 I6G72_24335	frr	BIZ92_19000 ERS369984_01869 ERS451415_02483 I6G72_24335	186	Alcaligenes xylosoxydans xylosoxydans (Achromobacter xylosoxidans)	85698	65	>tr|A0A0D6HEY6|A0A0D6HEY6_ALCXX Ribosome-recycling factor OS=Alcaligenes xylosoxydans xylosoxydans OX=85698 GN=frr PE=3 SV=1	14	14	0	186	20.7	7.42	14	4.33548e+07	5.9509e+07	5.44346e+06	6.97825e+06	5.34347e+06	5.54732e+07	4.47895e+07	2.53317e+07	2.11793e+07	3.13418e+07	549998	3.02101e+06	4.34224e+06	3.52917e+07	4.13837e+07	1.05219e+08	4.83249e+07	6.07466e+07	1.42026e+07	1.14203e+07	8.46217e+06	5.19226e+07	1.46127e+07	2.01146e+07	4.2165e+06	2.73476e+07	1.94728e+06	632620	3.53564e+06	1.79789e+07	2.77219e+07	2.09423e+07
[truncated: 1,777 more rows]
[truncated: 1 more columns]
