# Supplementary material for: The twin-arginine translocation system is vital for cell adhesion and uptake of iron in the cystic fibrosis pathogen Achromobacter xylosoxidans
Source: Virulence. 2023 Nov 16;15(1):2284513. doi: 10.1080/21505594.2023.2284513 (PMC11533796; doi:10.1080/21505594.2023.2284513)
Supplement: Supplementary Table S3.xlsx [file KVIR_A_2284513_SM3417.xlsx]

## Sheet: ALL PROTEINS
Uniprot accession ID	T: FASTA Title Lines	T: Description	N: Coverage [%]	N: # Peptides	N: # Unique Peptides	N: # Decoy Protein: Combined	N: # AAs	N: MW [kDa]	N: calc. pI	N: # Protein Unique Peptides	mut, no Fe, periplasma, 1	mut, no Fe, periplasma, 2	mut, no Fe, periplasma, 3	mut, with Fe, periplasma, 1	mut, with Fe, periplasma, 2	mut, with Fe, periplasma, 3	wt, no Fe, periplasma, 1	wt, no Fe, periplasma, 2	wt, no Fe, periplasma, 3	wt, with Fe, periplasma, 1	wt, with Fe, periplasma, 2	wt, with Fe, periplasma, 3
A0A0D6I7H1_ALCXX	>tr|A0A0D6I7H1|A0A0D6I7H1_ALCXX (2Fe-2S)-binding protein OS=Alcaligenes xylosoxydans xylosoxydans OX=85698 GN=iorA_2 PE=4 SV=1	(2Fe-2S)-binding protein OS=Alcaligenes xylosoxydans xylosoxydans OX=85698 GN=iorA_2 PE=4 SV=1	17	2	2	1	156	164	755	2	0.000373793	0	0.00043232	0.000380893	0	0	0	0	0.000521749	0.00052557	0.000423324	0.000605722
A0A0D6FEP2_ALCXX	>tr|A0A0D6FEP2|A0A0D6FEP2_ALCXX (R)-benzylsuccinyl-CoA dehydrogenase OS=Alcaligenes xylosoxydans xylosoxydans OX=85698 GN=bbsG PE=3 SV=1	(R)-benzylsuccinyl-CoA dehydrogenase OS=Alcaligenes xylosoxydans xylosoxydans OX=85698 GN=bbsG PE=3 SV=1	12	3	3	0	408	458	676	3	0.000389993	0.00039214	0.000431134	0.000370722	0.000371559	0	0.000366645	0.000339333	0	0	0	0
A0A0D6GEN9_ALCXX	>tr|A0A0D6GEN9|A0A0D6GEN9_ALCXX (R)-stereoselective amidase OS=Alcaligenes xylosoxydans xylosoxydans OX=85698 GN=ramA_1 PE=3 SV=1	(R)-stereoselective amidase OS=Alcaligenes xylosoxydans xylosoxydans OX=85698 GN=ramA_1 PE=3 SV=1	56	10	10	0	263	284	655	10	0.000494873	0.000496402	0.000538454	0.000493716	0.00049472	0.000571448	0.000507769	0.000512008	0.000516473	0.000568882	0.000542278	0.000590589
A0A0D6GJL3_ALCXX	>tr|A0A0D6GJL3|A0A0D6GJL3_ALCXX [Ribosomal protein S18]-alanine N-acetyltransferase OS=Alcaligenes xylosoxydans xylosoxydans OX=85698 GN=rimI PE=3 SV=1	[Ribosomal protein S18]-alanine N-acetyltransferase OS=Alcaligenes xylosoxydans xylosoxydans OX=85698 GN=rimI PE=3 SV=1	45	12	12	0	418	444	607	12	0.000457303	0.000455277	0.000442243	0.000447501	0.000464415	0.000462341	0.000345085	0.000369083	0.000467206	0	0	0.000453751
A0A0D6FHG1_ALCXX	>tr|A0A0D6FHG1|A0A0D6FHG1_ALCXX 1-(5-phosphoribosyl)-5-[(5-phosphoribosylamino)methylideneamino] imidazole-4-carboxamide isomerase OS=Alcaligenes xylosoxydans xylosoxydans OX=85698 GN=hisA PE=3 SV=1	1-(5-phosphoribosyl)-5-[(5-phosphoribosylamino)methylideneamino] imidazole-4-carboxamide isomerase OS=Alcaligenes xylosoxydans xylosoxydans OX=85698 GN=hisA PE=3 SV=1	80	13	13	0	246	261	479	13	0.000536324	0.000526114	0.000554957	0.000534307	0.000526511	0.000535013	0.000559115	0.000535679	0.000625231	0.000639374	0.000585403	0.000519762
A0A0D6G293_ALCXX	>tr|A0A0D6G293|A0A0D6G293_ALCXX 1-acyl-sn-glycerol-3-phosphate acyltransferase OS=Alcaligenes xylosoxydans xylosoxydans OX=85698 GN=plsC_2 PE=4 SV=1	1-acyl-sn-glycerol-3-phosphate acyltransferase OS=Alcaligenes xylosoxydans xylosoxydans OX=85698 GN=plsC_2 PE=4 SV=1	25	5	5	0	242	276	983	5	0.000362301	0.000363787	0.00040189	0.000372836	0.000378597	0.000441299	0.000482843	0.000440919	0	0.000665953	0.000481774	0.000616485
A0A0D6HUY2_ALCXX	>tr|A0A0D6HUY2|A0A0D6HUY2_ALCXX 1-aminocyclopropane-1-carboxylate deaminase OS=Alcaligenes xylosoxydans xylosoxydans OX=85698 GN=acdS_2 PE=3 SV=1	1-aminocyclopropane-1-carboxylate deaminase OS=Alcaligenes xylosoxydans xylosoxydans OX=85698 GN=acdS_2 PE=3 SV=1	29	7	7	0	353	36	712	7	0.000445675	0.000448686	0	0.00044321	0.000441032	0.000449462	0.000449434	0.000421326	0	0.000489015	0.000419965	0
A0A0D6HDC5_ALCXX	>tr|A0A0D6HDC5|A0A0D6HDC5_ALCXX 1-deoxy-D-xylulose 5-phosphate reductoisomerase OS=Alcaligenes xylosoxydans xylosoxydans OX=85698 GN=dxr PE=3 SV=1	1-deoxy-D-xylulose 5-phosphate reductoisomerase OS=Alcaligenes xylosoxydans xylosoxydans OX=85698 GN=dxr PE=3 SV=1	40	11	11	0	399	421	585	11	0.000463041	0.000469446	0	0.000463322	0.000467832	0.000496519	0.000466356	0.000462689	0	0.000492962	0.00047881	0
A0A0D6GUN2_ALCXX	>tr|A0A0D6GUN2|A0A0D6GUN2_ALCXX 1-deoxy-D-xylulose-5-phosphate synthase OS=Alcaligenes xylosoxydans xylosoxydans OX=85698 GN=dxs_1 PE=3 SV=1	1-deoxy-D-xylulose-5-phosphate synthase OS=Alcaligenes xylosoxydans xylosoxydans OX=85698 GN=dxs_1 PE=3 SV=1	40	16	16	0	620	665	64	16	0.000484402	0.000482886	0.000471238	0.000488487	0.000493632	0	0.000495877	0.000456514	0.000546389	0	0.000402843	0.000528283
A0A0D6GTB7_ALCXX	>tr|A0A0D6GTB7|A0A0D6GTB7_ALCXX 1,2-phenylacetyl-CoA epoxidase subunit A OS=Alcaligenes xylosoxydans xylosoxydans OX=85698 GN=paaA PE=4 SV=1	1,2-phenylacetyl-CoA epoxidase subunit A OS=Alcaligenes xylosoxydans xylosoxydans OX=85698 GN=paaA PE=4 SV=1	42	12	12	0	329	374	655	12	0.000468868	0.000505519	0.000639318	0.000531713	0.000498399	0.000590464	0.000577679	0.000561589	0.000739577	0.000893097	0.000657744	0.000822097
A0A0A5J6Q8_ALCXX	>tr|A0A0A5J6Q8|A0A0A5J6Q8_ALCXX 1,2-phenylacetyl-CoA epoxidase subunit B OS=Alcaligenes xylosoxydans xylosoxydans OX=85698 GN=paaB PE=4 SV=1	1,2-phenylacetyl-CoA epoxidase subunit B OS=Alcaligenes xylosoxydans xylosoxydans OX=85698 GN=paaB PE=4 SV=1	74	6	6	0	94	108	721	6	0.000485547	0.00047024	0.000585409	0.000508769	0.000499165	0.00061809	0.000494881	0.000492199	0.000636749	0.00058921	0.000521796	0.000634178
A0A0D6IQ08_ALCXX	>tr|A0A0D6IQ08|A0A0D6IQ08_ALCXX 1,6-anhydro-N-acetylmuramyl-L-alanine amidase AmpD OS=Alcaligenes xylosoxydans xylosoxydans OX=85698 GN=ampD PE=4 SV=1	1,6-anhydro-N-acetylmuramyl-L-alanine amidase AmpD OS=Alcaligenes xylosoxydans xylosoxydans OX=85698 GN=ampD PE=4 SV=1	11	3	3	0	192	213	101	3	0.000422845	0.000425145	0	0.000417238	0.000426305	0	0.000448681	0.000424315	0	0.00044782	0.000443098	0
A0A0D6HZU6_ALCXX	>tr|A0A0D6HZU6|A0A0D6HZU6_ALCXX 10 kDa chaperonin OS=Alcaligenes xylosoxydans xylosoxydans OX=85698 GN=groS_1 PE=3 SV=1	10 kDa chaperonin OS=Alcaligenes xylosoxydans xylosoxydans OX=85698 GN=groS_1 PE=3 SV=1	83	13	13	0	105	116	838	13	0.000617148	0.000585027	0.000763812	0.000629618	0.000608603	0.000742673	0.000610332	0.000615636	0.000830525	0.000767421	0.000639637	0.00081297
A0A0D6IL11_ALCXX	>tr|A0A0D6IL11|A0A0D6IL11_ALCXX 10 kDa chaperonin OS=Alcaligenes xylosoxydans xylosoxydans OX=85698 GN=groS_2 PE=3 SV=1	10 kDa chaperonin OS=Alcaligenes xylosoxydans xylosoxydans OX=85698 GN=groS_2 PE=3 SV=1	77	11	11	0	95	102	527	11	0.000646305	0.000638429	0.000819568	0.000674024	0.000660016	0.000800724	0.000671993	0.00068621	0.000904554	0.000891466	0.000734194	0.000947648
A0A0D6ISX1_ALCXX	>tr|A0A0D6ISX1|A0A0D6ISX1_ALCXX 16S rRNA (Cytosine(967)-C(5))-methyltransferase RsmB OS=Alcaligenes xylosoxydans xylosoxydans OX=85698 GN=rsmB_2 PE=3 SV=1	16S rRNA (Cytosine(967)-C(5))-methyltransferase RsmB OS=Alcaligenes xylosoxydans xylosoxydans OX=85698 GN=rsmB_2 PE=3 SV=1	26	7	7	0	445	481	696	7	0.00042678	0.000434179	0.00045116	0.000417092	0.000422561	0.000395986	0.000424987	0.000427673	0	0	0.000519732	0.000521741
A0A0D6GRD8_ALCXX	>tr|A0A0D6GRD8|A0A0D6GRD8_ALCXX 2-(1,2-epoxy-1,2-dihydrophenyl)acetyl-CoA isomerase OS=Alcaligenes xylosoxydans xylosoxydans OX=85698 GN=echA8_4 PE=3 SV=1	2-(1,2-epoxy-1,2-dihydrophenyl)acetyl-CoA isomerase OS=Alcaligenes xylosoxydans xylosoxydans OX=85698 GN=echA8_4 PE=3 SV=1	59	13	13	0	262	28	576	13	0.000520972	0.000522182	0.000527631	0.000538241	0.000535618	0.000614706	0.000555085	0.000554541	0.000705405	0.00068471	0.000589775	0.000703739
A0A0D6G2E9_ALCXX	>tr|A0A0D6G2E9|A0A0D6G2E9_ALCXX 2-amino-4-hydroxy-6-hydroxymethyldihydropteridine pyrophosphokinase OS=Alcaligenes xylosoxydans xylosoxydans OX=85698 GN=folK PE=3 SV=1	2-amino-4-hydroxy-6-hydroxymethyldihydropteridine pyrophosphokinase OS=Alcaligenes xylosoxydans xylosoxydans OX=85698 GN=folK PE=3 SV=1	21	2	2	0	160	172	553	2	0.000380675	0.000368808	0	0.000375778	0.000379867	0	0.000427354	0.000407162	0	0.000513166	0	0
A0A0D6IT60_ALCXX	>tr|A0A0D6IT60|A0A0D6IT60_ALCXX 2-aminoadipate aminotransferase OS=Alcaligenes xylosoxydans xylosoxydans OX=85698 GN=lysN_4 PE=4 SV=1	2-aminoadipate aminotransferase OS=Alcaligenes xylosoxydans xylosoxydans OX=85698 GN=lysN_4 PE=4 SV=1	51	12	12	0	413	446	644	12	0.000484964	0.000478072	0.000557591	0.000494104	0.000488087	0.000605555	0.000590555	0.000639323	0.000700321	0.000818492	0.000658478	0.000610228
A0A0D6IV02_ALCXX	>tr|A0A0D6IV02|A0A0D6IV02_ALCXX 2-aminoadipate transaminase OS=Alcaligenes xylosoxydans xylosoxydans OX=85698 GN=lysN_5 PE=4 SV=1	2-aminoadipate transaminase OS=Alcaligenes xylosoxydans xylosoxydans OX=85698 GN=lysN_5 PE=4 SV=1	83	21	21	0	400	433	583	21	0.000564039	0.000562054	0.00057615	0.000563481	0.000569982	0.000602251	0.000564542	0.000556434	0.000612544	0.000685242	0.000594104	0.000563738
A0A0D6FU97_ALCXX	>tr|A0A0D6FU97|A0A0D6FU97_ALCXX 2-aminoethylphosphonate ABC transporter substrate-binding protein OS=Alcaligenes xylosoxydans xylosoxydans OX=85698 GN=BIZ92_30520 PE=4 SV=1	2-aminoethylphosphonate ABC transporter substrate-binding protein OS=Alcaligenes xylosoxydans xylosoxydans OX=85698 GN=BIZ92_30520 PE=4 SV=1	75	31	31	0	365	396	851	31	0.000523647	0.000549808	0.000725758	0.000601303	0.000613542	0.000767104	0.000673378	0.000704323	0.000850126	0.000912043	0.000790869	0.000962578
A0A0D6FE90_ALCXX	>tr|A0A0D6FE90|A0A0D6FE90_ALCXX 2-aminoethylphosphonate ABC transporter substrate-binding protein OS=Alcaligenes xylosoxydans xylosoxydans OX=85698 GN=ERS369984_03008 PE=4 SV=1	2-aminoethylphosphonate ABC transporter substrate-binding protein OS=Alcaligenes xylosoxydans xylosoxydans OX=85698 GN=ERS369984_03008 PE=4 SV=1	29	7	7	0	343	372	838	7	0.000386237	0.000401729	0.000509137	0.000409359	0.000425757	0.000539623	0.000544331	0.000558914	0	0.000580059	0.000578899	0.00061143
A0A0D6IXD0_ALCXX	>tr|A0A0D6IXD0|A0A0D6IXD0_ALCXX 2-aminoethylphosphonate ABC transporter substrate-binding protein OS=Alcaligenes xylosoxydans xylosoxydans OX=85698 GN=ERS369984_03084 PE=4 SV=1	2-aminoethylphosphonate ABC transporter substrate-binding protein OS=Alcaligenes xylosoxydans xylosoxydans OX=85698 GN=ERS369984_03084 PE=4 SV=1	10	3	3	0	336	361	876	3	0.000426494	0.000439155	0.000599115	0.000444247	0.000454949	0.000586662	0.000557368	0.00057387	0.000778912	0.000673217	0.000616349	0.00080104
A0A0D6FDJ0_ALCXX	>tr|A0A0D6FDJ0|A0A0D6FDJ0_ALCXX 2-aminoethylphosphonate ABC transporter substrate-binding protein OS=Alcaligenes xylosoxydans xylosoxydans OX=85698 GN=ERS451415_00030 PE=4 SV=1	2-aminoethylphosphonate ABC transporter substrate-binding protein OS=Alcaligenes xylosoxydans xylosoxydans OX=85698 GN=ERS451415_00030 PE=4 SV=1	48	12	12	0	355	39	925	12	0.000325227	0.000375285	0.000484767	0.000382644	0.00040717	0.000508202	0.000543086	0.00056833	0.000583284	0.000630598	0.000585793	0.000666008
A0A0D6HGI2_ALCXX	>tr|A0A0D6HGI2|A0A0D6HGI2_ALCXX 2-aminoethylphosphonate ABC transporter substrate-binding protein OS=Alcaligenes xylosoxydans xylosoxydans OX=85698 GN=ERS451415_02642 PE=4 SV=1	2-aminoethylphosphonate ABC transporter substrate-binding protein OS=Alcaligenes xylosoxydans xylosoxydans OX=85698 GN=ERS451415_02642 PE=4 SV=1	54	14	14	0	327	353	853	14	0.000428984	0.000443086	0.00056097	0.000436568	0.00043778	0.00047077	0.000551798	0.000582484	0.000576971	0.000592428	0.000597768	0.000582089
A0A0D6G211_ALCXX	>tr|A0A0D6G211|A0A0D6G211_ALCXX 2-aminoethylphosphonate--pyruvate transaminase OS=Alcaligenes xylosoxydans xylosoxydans OX=85698 GN=phnW PE=3 SV=1	2-aminoethylphosphonate--pyruvate transaminase OS=Alcaligenes xylosoxydans xylosoxydans OX=85698 GN=phnW PE=3 SV=1	19	4	4	0	378	398	628	4	0.000364317	0.000357965	0	0.00033275	0.000384027	0.000451187	0	0	0	0	0	0
A0A0D6GIF8_ALCXX	>tr|A0A0D6GIF8|A0A0D6GIF8_ALCXX 2-C-methyl-D-erythritol 2,4-cyclodiphosphate synthase OS=Alcaligenes xylosoxydans xylosoxydans OX=85698 GN=ispF PE=3 SV=1	2-C-methyl-D-erythritol 2,4-cyclodiphosphate synthase OS=Alcaligenes xylosoxydans xylosoxydans OX=85698 GN=ispF PE=3 SV=1	20	3	3	0	161	167	696	3	0.000429413	0.00044198	0.000547169	0.000437437	0.000425695	0.00052105	0	0	0.000679517	0	0	0.000617585
A0A0D6GIE9_ALCXX	>tr|A0A0D6GIE9|A0A0D6GIE9_ALCXX 2-C-methyl-D-erythritol 4-phosphate cytidylyltransferase OS=Alcaligenes xylosoxydans xylosoxydans OX=85698 GN=ispD PE=3 SV=1	2-C-methyl-D-erythritol 4-phosphate cytidylyltransferase OS=Alcaligenes xylosoxydans xylosoxydans OX=85698 GN=ispD PE=3 SV=1	60	8	8	0	227	236	583	8	0.000462195	0.000457965	0.000516397	0.000466332	0.000463526	0.000542375	0.000482081	0.000485477	0.000524355	0.000540534	0.000488984	0
A0A0D6G579_ALCXX	>tr|A0A0D6G579|A0A0D6G579_ALCXX 2-dehydro-3-deoxy-6-phosphogalactonate aldolase OS=Alcaligenes xylosoxydans xylosoxydans OX=85698 GN=dgoA_1 PE=3 SV=1	2-dehydro-3-deoxy-6-phosphogalactonate aldolase OS=Alcaligenes xylosoxydans xylosoxydans OX=85698 GN=dgoA_1 PE=3 SV=1	41	5	5	0	214	217	554	5	0.00045103	0.000454758	0.000574552	0.000458568	0.000456828	0.000583512	0.000472669	0.000481794	0.000638082	0.000624411	0.000512319	0.000680739
A0A0D6INZ9_ALCXX	>tr|A0A0D6INZ9|A0A0D6INZ9_ALCXX 2-dehydro-3-deoxy-6-phosphogalactonate aldolase OS=Alcaligenes xylosoxydans xylosoxydans OX=85698 GN=dgoA_2 PE=3 SV=1	2-dehydro-3-deoxy-6-phosphogalactonate aldolase OS=Alcaligenes xylosoxydans xylosoxydans OX=85698 GN=dgoA_2 PE=3 SV=1	20	2	2	1	217	222	632	2	0.000364328	0.00033588	0	0.000348939	0.000357276	0	0.000349028	0.000324409	0	0	0	0
A0A0D6I0Y9_ALCXX	>tr|A0A0D6I0Y9|A0A0D6I0Y9_ALCXX 2-dehydro-3-deoxyphosphooctonate aldolase OS=Alcaligenes xylosoxydans xylosoxydans OX=85698 GN=kdsA PE=3 SV=1	2-dehydro-3-deoxyphosphooctonate aldolase OS=Alcaligenes xylosoxydans xylosoxydans OX=85698 GN=kdsA PE=3 SV=1	82	18	17	0	285	311	572	17	0.000494486	0.000496736	0.000431292	0.000492707	0.000498152	0.00052434	0.000504746	0.000508885	0	0.000536705	0.000511714	0.0006173
A0A0D6FE18_ALCXX	>tr|A0A0D6FE18|A0A0D6FE18_ALCXX 2-dehydropantoate 2-reductase OS=Alcaligenes xylosoxydans xylosoxydans OX=85698 GN=panE PE=3 SV=1	2-dehydropantoate 2-reductase OS=Alcaligenes xylosoxydans xylosoxydans OX=85698 GN=panE PE=3 SV=1	43	8	8	0	308	327	632	8	0.000451957	0.000457514	0.000455975	0.000441409	0.000455256	0.000427232	0.000455743	0.000460114	0.00052314	0	0	0.000531915
A0A0D6FZ01_ALCXX	>tr|A0A0D6FZ01|A0A0D6FZ01_ALCXX 2-hydroxy-3-oxopropionate reductase OS=Alcaligenes xylosoxydans xylosoxydans OX=85698 GN=garR_1 PE=4 SV=1	2-hydroxy-3-oxopropionate reductase OS=Alcaligenes xylosoxydans xylosoxydans OX=85698 GN=garR_1 PE=4 SV=1	67	15	15	0	301	313	623	15	0.00052797	0.00052997	0.000541636	0.000537797	0.000541296	0.000554965	0.000557349	0.00056402	0.000554583	0.000652997	0.000582972	0.000568613
A0A0D6ICR9_ALCXX	>tr|A0A0D6ICR9|A0A0D6ICR9_ALCXX 2-hydroxy-3-oxopropionate reductase OS=Alcaligenes xylosoxydans xylosoxydans OX=85698 GN=garR_2 PE=4 SV=1	2-hydroxy-3-oxopropionate reductase OS=Alcaligenes xylosoxydans xylosoxydans OX=85698 GN=garR_2 PE=4 SV=1	64	13	13	0	290	30	615	13	0.00051925	0.000514289	0.000587566	0.000514706	0.000518513	0.000562961	0.000531006	0.000529546	0.000662572	0.00063831	0.000590135	0.000626691
A0A0D6GXF4_ALCXX	>tr|A0A0D6GXF4|A0A0D6GXF4_ALCXX 2-hydroxy-acid oxidase OS=Alcaligenes xylosoxydans xylosoxydans OX=85698 GN=BIZ92_09655 PE=4 SV=1	2-hydroxy-acid oxidase OS=Alcaligenes xylosoxydans xylosoxydans OX=85698 GN=BIZ92_09655 PE=4 SV=1	41	15	15	0	469	509	558	15	0.000510045	0.000514166	0.000496281	0.000515233	0.000520336	0.000556374	0.00051685	0.000529616	0.00065308	0.000593839	0.000530485	0.000673021
A0A0D6I3S4_ALCXX	>tr|A0A0D6I3S4|A0A0D6I3S4_ALCXX 2-hydroxyacid dehydrogenase OS=Alcaligenes xylosoxydans xylosoxydans OX=85698 GN=BIZ92_28620 PE=3 SV=1	2-hydroxyacid dehydrogenase OS=Alcaligenes xylosoxydans xylosoxydans OX=85698 GN=BIZ92_28620 PE=3 SV=1	79	18	18	0	318	34	665	18	0.00052807	0.000529534	0.000504284	0.000521529	0.000526417	0.000475562	0.00054458	0.000549231	0.000584156	0.000615899	0.00056435	0.000592845
A0A0D6HL33_ALCXX	>tr|A0A0D6HL33|A0A0D6HL33_ALCXX 2-hydroxyacid dehydrogenase OS=Alcaligenes xylosoxydans xylosoxydans OX=85698 GN=tkrA PE=3 SV=1	2-hydroxyacid dehydrogenase OS=Alcaligenes xylosoxydans xylosoxydans OX=85698 GN=tkrA PE=3 SV=1	15	3	3	0	315	329	68	3	0.000392387	0.000391144	0.000462685	0.000327978	0.000364331	0	0.0003826	0.000421885	0	0	0	0
A0A0D6HW78_ALCXX	>tr|A0A0D6HW78|A0A0D6HW78_ALCXX 2-hydroxypropyl-CoM lyase OS=Alcaligenes xylosoxydans xylosoxydans OX=85698 GN=xecA1 PE=4 SV=1	2-hydroxypropyl-CoM lyase OS=Alcaligenes xylosoxydans xylosoxydans OX=85698 GN=xecA1 PE=4 SV=1	73	23	23	0	342	386	573	23	0.000579942	0.000585003	0.000723902	0.000586932	0.000587643	0.000649849	0.000646048	0.000662799	0.000759424	0.000792414	0.000691067	0.000843683
A0A7T2RF92_ALCXX	>tr|A0A7T2RF92|A0A7T2RF92_ALCXX 2-isopropylmalate synthase OS=Alcaligenes xylosoxydans xylosoxydans OX=85698 GN=leuA PE=4 SV=1	2-isopropylmalate synthase OS=Alcaligenes xylosoxydans xylosoxydans OX=85698 GN=leuA PE=4 SV=1	76	32	32	0	569	633	574	31	0.000542322	0.000545597	0.000574445	0.000538748	0.000540809	0.000534008	0.000542838	0.000555577	0.000558678	0.000606344	0.000543357	0.000625654
A0A0D6IEC4_ALCXX	>tr|A0A0D6IEC4|A0A0D6IEC4_ALCXX 2-keto-4-pentenoate hydratase OS=Alcaligenes xylosoxydans xylosoxydans OX=85698 GN=ERS451415_04702 PE=4 SV=1	2-keto-4-pentenoate hydratase OS=Alcaligenes xylosoxydans xylosoxydans OX=85698 GN=ERS451415_04702 PE=4 SV=1	52	8	8	0	260	276	582	8	0.000438787	0.000430903	0	0.000430161	0.000441044	0	0.000459303	0.000420667	0	0.000555999	0.000443102	0.000540502
A0A0D6GVR4_ALCXX	>tr|A0A0D6GVR4|A0A0D6GVR4_ALCXX 2-keto-4-pentenoate hydratase/2-oxohepta-3-ene-1,7-dioic acid hydratase (Catechol pathway) OS=Alcaligenes xylosoxydans xylosoxydans OX=85698 GN=ycgM_3 PE=4 SV=1	2-keto-4-pentenoate hydratase/2-oxohepta-3-ene-1,7-dioic acid hydratase (Catechol pathway) OS=Alcaligenes xylosoxydans xylosoxydans OX=85698 GN=ycgM_3 PE=4 SV=1	58	12	12	0	231	25	507	12	0.00052009	0.000514805	0.000385245	0.000518162	0.00051636	0.00052902	0.000553598	0.000554728	0.000505435	0.000673114	0.000579913	0.000470093
A0A0D6INF6_ALCXX	>tr|A0A0D6INF6|A0A0D6INF6_ALCXX 2-methylaconitate cis-trans isomerase PrpF OS=Alcaligenes xylosoxydans xylosoxydans OX=85698 GN=mii_2 PE=3 SV=1	2-methylaconitate cis-trans isomerase PrpF OS=Alcaligenes xylosoxydans xylosoxydans OX=85698 GN=mii_2 PE=3 SV=1	19	6	6	0	394	413	597	6	0.000490029	0.000492882	0.000454536	0.000492476	0.000489315	0.000481678	0.000493173	0.000498868	0.00057085	0.0006736	0.000489054	0.000488019
A0A0D6GLX5_ALCXX	>tr|A0A0D6GLX5|A0A0D6GLX5_ALCXX 2-methylcitrate dehydratase OS=Alcaligenes xylosoxydans xylosoxydans OX=85698 GN=prpD PE=3 SV=1	2-methylcitrate dehydratase OS=Alcaligenes xylosoxydans xylosoxydans OX=85698 GN=prpD PE=3 SV=1	62	24	24	0	483	534	667	24	0.000532059	0.000536556	0.000510395	0.000501846	0.000507913	0.000492769	0.00049989	0.000506978	0.000598676	0.00057666	0.00049555	0
A0A0D6GNT0_ALCXX	>tr|A0A0D6GNT0|A0A0D6GNT0_ALCXX 2-methylisocitrate lyase OS=Alcaligenes xylosoxydans xylosoxydans OX=85698 GN=prpB PE=3 SV=1	2-methylisocitrate lyase OS=Alcaligenes xylosoxydans xylosoxydans OX=85698 GN=prpB PE=3 SV=1	80	18	18	0	296	319	611	18	0.000560147	0.000564599	0.000635753	0.000562092	0.000557347	0.000644233	0.000562662	0.000579774	0.000711142	0.000686481	0.000575523	0.000687985
A0A0D6FLB7_ALCXX	>tr|A0A0D6FLB7|A0A0D6FLB7_ALCXX 2-octaprenyl-3-methyl-6-methoxy-1,4-benzoquino l hydroxylase OS=Alcaligenes xylosoxydans xylosoxydans OX=85698 GN=ubiF PE=3 SV=1	2-octaprenyl-3-methyl-6-methoxy-1,4-benzoquino l hydroxylase OS=Alcaligenes xylosoxydans xylosoxydans OX=85698 GN=ubiF PE=3 SV=1	12	3	3	0	389	419	851	3	0.000389322	0.000399425	0.000601265	0.000373368	0.000385493	0.00050798	0	0	0	0	0	0
A0A0D6G6Z0_ALCXX	>tr|A0A0D6G6Z0|A0A0D6G6Z0_ALCXX 2-octaprenyl-6-methoxyphenol hydroxylase OS=Alcaligenes xylosoxydans xylosoxydans OX=85698 GN=ubiH PE=3 SV=1	2-octaprenyl-6-methoxyphenol hydroxylase OS=Alcaligenes xylosoxydans xylosoxydans OX=85698 GN=ubiH PE=3 SV=1	38	8	8	0	389	406	879	8	0.000438191	0.000441614	0.000477507	0.00040624	0.000429225	0.000452377	0.000441696	0.000448251	0	0	0.000428983	0
A0A0D6HCA3_ALCXX	>tr|A0A0D6HCA3|A0A0D6HCA3_ALCXX 2-oxoisovalerate dehydrogenase subunit alpha OS=Alcaligenes xylosoxydans xylosoxydans OX=85698 GN=bkdA1 PE=3 SV=1	2-oxoisovalerate dehydrogenase subunit alpha OS=Alcaligenes xylosoxydans xylosoxydans OX=85698 GN=bkdA1 PE=3 SV=1	59	16	16	0	410	451	655	16	0.000505985	0.000509998	0.000552386	0.000511685	0.000514153	0.000560791	0.00050427	0.000515141	0.000553944	0.000547972	0.000498944	0.000597901
A0A0D6HCB1_ALCXX	>tr|A0A0D6HCB1|A0A0D6HCB1_ALCXX 2-oxoisovalerate dehydrogenase subunit beta OS=Alcaligenes xylosoxydans xylosoxydans OX=85698 GN=bkdA2 PE=4 SV=1	2-oxoisovalerate dehydrogenase subunit beta OS=Alcaligenes xylosoxydans xylosoxydans OX=85698 GN=bkdA2 PE=4 SV=1	51	11	11	0	347	377	55	11	0.000498878	0.000505351	0.000399464	0.000495857	0.000501776	0.000435552	0.000504975	0.000506407	0	0.00051351	0.000489984	0.000604194
A0A0D6IST8_ALCXX	>tr|A0A0D6IST8|A0A0D6IST8_ALCXX 2,3-bisphosphoglycerate-dependent phosphoglycerate mutase OS=Alcaligenes xylosoxydans xylosoxydans OX=85698 GN=gpmA PE=3 SV=1	2,3-bisphosphoglycerate-dependent phosphoglycerate mutase OS=Alcaligenes xylosoxydans xylosoxydans OX=85698 GN=gpmA PE=3 SV=1	64	13	13	0	250	282	665	13	0.000550193	0.000543163	0.000481075	0.000543496	0.000540253	0.000513701	0.000590424	0.000587958	0.000498558	0.000685967	0.0005888	0.000549446
A0A0D6FMJ6_ALCXX	>tr|A0A0D6FMJ6|A0A0D6FMJ6_ALCXX 2,3,4,5-tetrahydropyridine-2,6-dicarboxylate N-succinyltransferase OS=Alcaligenes xylosoxydans xylosoxydans OX=85698 GN=dapD_1 PE=3 SV=1	2,3,4,5-tetrahydropyridine-2,6-dicarboxylate N-succinyltransferase OS=Alcaligenes xylosoxydans xylosoxydans OX=85698 GN=dapD_1 PE=3 SV=1	33	10	10	0	326	338	709	10	0.000487095	0.000485366	0.000588923	0.000490159	0.000487432	0.000599995	0.000505208	0.000507301	0.000636545	0.000606779	0.000566559	0.000660938
A0A0D6I2C9_ALCXX	>tr|A0A0D6I2C9|A0A0D6I2C9_ALCXX 2,3,4,5-tetrahydropyridine-2,6-dicarboxylate N-succinyltransferase OS=Alcaligenes xylosoxydans xylosoxydans OX=85698 GN=dapD_2 PE=3 SV=1	2,3,4,5-tetrahydropyridine-2,6-dicarboxylate N-succinyltransferase OS=Alcaligenes xylosoxydans xylosoxydans OX=85698 GN=dapD_2 PE=3 SV=1	60	14	14	0	273	294	594	14	0.000567441	0.000565567	0.000618436	0.000571917	0.000568852	0.000633419	0.000610216	0.000630737	0.000613834	0.000790713	0.000651186	0.00064149
A0A0D6H5N5_ALCXX	>tr|A0A0D6H5N5|A0A0D6H5N5_ALCXX 2,5-diketo-D-gluconic acid reductase A OS=Alcaligenes xylosoxydans xylosoxydans OX=85698 GN=dkgA PE=4 SV=1	2,5-diketo-D-gluconic acid reductase A OS=Alcaligenes xylosoxydans xylosoxydans OX=85698 GN=dkgA PE=4 SV=1	72	15	15	0	275	30	662	15	0.000550637	0.000549033	0.000550692	0.000539928	0.000548638	0.000544258	0.000578421	0.000584074	0.000602809	0.000678163	0.00059429	0.000610556
A0A0D6GL26_ALCXX	>tr|A0A0D6GL26|A0A0D6GL26_ALCXX 2,5-diketo-D-gluconic acid reductase B OS=Alcaligenes xylosoxydans xylosoxydans OX=85698 GN=dkgB_1 PE=4 SV=1	2,5-diketo-D-gluconic acid reductase B OS=Alcaligenes xylosoxydans xylosoxydans OX=85698 GN=dkgB_1 PE=4 SV=1	11	2	2	0	305	332	942	2	0.000367707	0.000365281	0.000477243	0.000344368	0.0003642	0	0.000441738	0.000448623	0	0	0.0005223	0.000609873
A0A0D6GZK5_ALCXX	>tr|A0A0D6GZK5|A0A0D6GZK5_ALCXX 23S rRNA (guanosine-2'-O-)-methyltransferase RlmB OS=Alcaligenes xylosoxydans xylosoxydans OX=85698 GN=rlmB_1 PE=3 SV=1	23S rRNA (guanosine-2'-O-)-methyltransferase RlmB OS=Alcaligenes xylosoxydans xylosoxydans OX=85698 GN=rlmB_1 PE=3 SV=1	22	4	4	0	245	267	664	4	0.000434414	0.000407477	0	0.00043573	0.00043511	0.000473836	0.000446905	0.000421585	0	0	0.000423512	0
A0A0D6HF65_ALCXX	>tr|A0A0D6HF65|A0A0D6HF65_ALCXX 23S rRNA (Guanosine-2'-O-)-methyltransferase RlmB OS=Alcaligenes xylosoxydans xylosoxydans OX=85698 GN=rlmB_2 PE=4 SV=1	23S rRNA (Guanosine-2'-O-)-methyltransferase RlmB OS=Alcaligenes xylosoxydans xylosoxydans OX=85698 GN=rlmB_2 PE=4 SV=1	11	2	2	0	262	272	78	2	0.000385185	0.000396111	0	0.000378531	0.000394534	0	0.000375568	0.000400703	0.000509327	0	0	0
A0A0D6HGG7_ALCXX	>tr|A0A0D6HGG7|A0A0D6HGG7_ALCXX 23S rRNA (uracil(1939)-C(5))-methyltransferase RlmD OS=Alcaligenes xylosoxydans xylosoxydans OX=85698 GN=rlmD PE=3 SV=1	23S rRNA (uracil(1939)-C(5))-methyltransferase RlmD OS=Alcaligenes xylosoxydans xylosoxydans OX=85698 GN=rlmD PE=3 SV=1	37	14	14	0	501	55	788	14	0.000469474	0.000470636	0.000486895	0.000480856	0.000490658	0.000487141	0.000466379	0.000471365	0.000688172	0.000473421	0.000435343	0.000752853
A0A0D6I0L3_ALCXX	>tr|A0A0D6I0L3|A0A0D6I0L3_ALCXX 2Fe-2S ferredoxin OS=Alcaligenes xylosoxydans xylosoxydans OX=85698 GN=fdx_3 PE=3 SV=1	2Fe-2S ferredoxin OS=Alcaligenes xylosoxydans xylosoxydans OX=85698 GN=fdx_3 PE=3 SV=1	47	6	6	0	113	124	479	5	0.000451176	0.000441513	0.000551286	0.000467231	0.000448381	0.000570297	0.000537496	0.000532479	0.000676116	0.000715338	0.000588712	0.000711459
A0A0D6G1Q2_ALCXX	>tr|A0A0D6G1Q2|A0A0D6G1Q2_ALCXX 3-(3-hydroxy-phenyl)propionate/3-hydroxycinnamic acid hydroxylase OS=Alcaligenes xylosoxydans xylosoxydans OX=85698 GN=mhpA_1 PE=4 SV=1	3-(3-hydroxy-phenyl)propionate/3-hydroxycinnamic acid hydroxylase OS=Alcaligenes xylosoxydans xylosoxydans OX=85698 GN=mhpA_1 PE=4 SV=1	5	2	2	0	544	59	63	2	0.000327609	0.000331376	0	0.000329537	0	0	0	0	0	0.000477369	0	0
A0A0D6IM85_ALCXX	>tr|A0A0D6IM85|A0A0D6IM85_ALCXX 3-(3-hydroxy-phenyl)propionate/3-hydroxycinnamic acid hydroxylase OS=Alcaligenes xylosoxydans xylosoxydans OX=85698 GN=mhpA_2 PE=4 SV=1	3-(3-hydroxy-phenyl)propionate/3-hydroxycinnamic acid hydroxylase OS=Alcaligenes xylosoxydans xylosoxydans OX=85698 GN=mhpA_2 PE=4 SV=1	8	2	2	0	559	617	637	2	0.000345208	0	0	0	0	0	0	0	0	0	0	0
A0A0D6I3H7_ALCXX	>tr|A0A0D6I3H7|A0A0D6I3H7_ALCXX 3-alpha-(Or 20-beta)-hydroxysteroid dehydrogenase OS=Alcaligenes xylosoxydans xylosoxydans OX=85698 GN=fabG3 PE=3 SV=1	3-alpha-(Or 20-beta)-hydroxysteroid dehydrogenase OS=Alcaligenes xylosoxydans xylosoxydans OX=85698 GN=fabG3 PE=3 SV=1	76	11	11	0	252	261	679	11	0.000537299	0.000544184	0.000522164	0.000548111	0.000552931	0.000556072	0.000567236	0.000566671	0	0.00063774	0.000562949	0.000527417
A0A0D6IWH9_ALCXX	>tr|A0A0D6IWH9|A0A0D6IWH9_ALCXX 3-dehydroquinate synthase OS=Alcaligenes xylosoxydans xylosoxydans OX=85698 GN=aroB PE=3 SV=1	3-dehydroquinate synthase OS=Alcaligenes xylosoxydans xylosoxydans OX=85698 GN=aroB PE=3 SV=1	41	11	11	0	358	382	56	11	0.000483667	0.000484189	0.00046017	0.000479376	0.000493455	0.000500651	0.000498538	0.000505642	0.000505733	0.000547849	0.00049662	0.000532521
A0A0D6IM67_ALCXX	>tr|A0A0D6IM67|A0A0D6IM67_ALCXX 3-demethoxyubiquinol 3-hydroxylase OS=Alcaligenes xylosoxydans xylosoxydans OX=85698 GN=coq7 PE=3 SV=1	3-demethoxyubiquinol 3-hydroxylase OS=Alcaligenes xylosoxydans xylosoxydans OX=85698 GN=coq7 PE=3 SV=1	43	7	7	0	225	24	832	7	0.000418226	0.00042277	0	0.000429025	0.000432782	0	0.000373326	0.000395521	0.000540794	0.000545025	0	0.000507444
A0A0D6ITA4_ALCXX	>tr|A0A0D6ITA4|A0A0D6ITA4_ALCXX 3-deoxy-D-manno-octulosonate 8-phosphate phosphatase KdsC OS=Alcaligenes xylosoxydans xylosoxydans OX=85698 GN=ERS369984_03354 PE=3 SV=1	3-deoxy-D-manno-octulosonate 8-phosphate phosphatase KdsC OS=Alcaligenes xylosoxydans xylosoxydans OX=85698 GN=ERS369984_03354 PE=3 SV=1	51	9	9	0	202	21	693	9	0.000462267	0.000444253	0.000555674	0.000466807	0.000457845	0.000588013	0.000464232	0.000466989	0.000632019	0.000485317	0.000491513	0.000603574
A0A7U0I642_ALCXX	>tr|A0A7U0I642|A0A7U0I642_ALCXX 3-deoxy-D-manno-octulosonic acid kinase OS=Alcaligenes xylosoxydans xylosoxydans OX=85698 GN=kdkA PE=3 SV=1	3-deoxy-D-manno-octulosonic acid kinase OS=Alcaligenes xylosoxydans xylosoxydans OX=85698 GN=kdkA PE=3 SV=1	27	4	4	0	243	271	11	4	0.000351378	0.000366376	0	0.000321797	0.000332103	0	0	0	0	0	0	0
A0A0D6I3X4_ALCXX	>tr|A0A0D6I3X4|A0A0D6I3X4_ALCXX 3-deoxy-manno-octulosonate cytidylyltransferase OS=Alcaligenes xylosoxydans xylosoxydans OX=85698 GN=kdsB PE=3 SV=1	3-deoxy-manno-octulosonate cytidylyltransferase OS=Alcaligenes xylosoxydans xylosoxydans OX=85698 GN=kdsB PE=3 SV=1	61	10	10	0	254	273	615	10	0.000459622	0.00046228	0.000475164	0.000461253	0.000462434	0.000472305	0.000494928	0.000485445	0	0.000575661	0.000540113	0.00056043
A0A0D6HFN8_ALCXX	>tr|A0A0D6HFN8|A0A0D6HFN8_ALCXX 3-hydroxyacyl-[acyl-carrier-protein] dehydratase FabZ OS=Alcaligenes xylosoxydans xylosoxydans OX=85698 GN=fabZ PE=3 SV=1	3-hydroxyacyl-[acyl-carrier-protein] dehydratase FabZ OS=Alcaligenes xylosoxydans xylosoxydans OX=85698 GN=fabZ PE=3 SV=1	36	6	6	0	151	168	692	6	0.000392578	0.000368369	0.000482132	0.00041056	0.0003807	0.000519736	0.000446686	0.000466127	0.000517882	0	0.000501191	0.000598703
A0A0D6IQ02_ALCXX	>tr|A0A0D6IQ02|A0A0D6IQ02_ALCXX 3-hydroxyacyl-CoA dehydrogenase family protein OS=Alcaligenes xylosoxydans xylosoxydans OX=85698 GN=paaH_6 PE=4 SV=1	3-hydroxyacyl-CoA dehydrogenase family protein OS=Alcaligenes xylosoxydans xylosoxydans OX=85698 GN=paaH_6 PE=4 SV=1	31	6	6	0	311	334	56	6	0.000406768	0.000421219	0.000436401	0.000424106	0.000427591	0.00046761	0.000424756	0.000448368	0	0.000521995	0.000469727	0
A0A0D6IA43_ALCXX	>tr|A0A0D6IA43|A0A0D6IA43_ALCXX 3-hydroxyacyl-CoA dehydrogenase OS=Alcaligenes xylosoxydans xylosoxydans OX=85698 GN=ERS451415_04376 PE=4 SV=1	3-hydroxyacyl-CoA dehydrogenase OS=Alcaligenes xylosoxydans xylosoxydans OX=85698 GN=ERS451415_04376 PE=4 SV=1	49	30	30	0	796	856	69	30	0.000522016	0.000527558	0.000617179	0.000531576	0.000515394	0.000591923	0.000532591	0.000545201	0.000643672	0.00065518	0.00055658	0.000658368
A0A0D6FN43_ALCXX	>tr|A0A0D6FN43|A0A0D6FN43_ALCXX 3-hydroxyacyl-CoA dehydrogenase OS=Alcaligenes xylosoxydans xylosoxydans OX=85698 GN=paaH_1 PE=4 SV=1	3-hydroxyacyl-CoA dehydrogenase OS=Alcaligenes xylosoxydans xylosoxydans OX=85698 GN=paaH_1 PE=4 SV=1	63	28	28	0	508	541	667	28	0.000522901	0.000526336	0.000584259	0.0005314	0.000531322	0.000616438	0.000556759	0.000571074	0.000562605	0.00070679	0.000597992	0.000708556
A0A0D6IE51_ALCXX	>tr|A0A0D6IE51|A0A0D6IE51_ALCXX 3-hydroxyacyl-CoA dehydrogenase OS=Alcaligenes xylosoxydans xylosoxydans OX=85698 GN=paaH_5 PE=4 SV=1	3-hydroxyacyl-CoA dehydrogenase OS=Alcaligenes xylosoxydans xylosoxydans OX=85698 GN=paaH_5 PE=4 SV=1	57	16	16	0	314	337	629	16	0.000493154	0.000499154	0.000560183	0.000482956	0.000493004	0	0.000458372	0.000459017	0.00055191	0.000542592	0.000511929	0.000530183
A0A0D6HB86_ALCXX	>tr|A0A0D6HB86|A0A0D6HB86_ALCXX 3-hydroxybenzoate--CoA/4-hydroxybenzoate--CoA ligase OS=Alcaligenes xylosoxydans xylosoxydans OX=85698 GN=hcl PE=4 SV=1	3-hydroxybenzoate--CoA/4-hydroxybenzoate--CoA ligase OS=Alcaligenes xylosoxydans xylosoxydans OX=85698 GN=hcl PE=4 SV=1	9	3	3	0	535	564	734	3	0.000366522	0.000373309	0	0.000316651	0.000360435	0	0	0	0	0	0	0
A0A0D6GE03_ALCXX	>tr|A0A0D6GE03|A0A0D6GE03_ALCXX 3-hydroxybutyrate dehydrogenase OS=Alcaligenes xylosoxydans xylosoxydans OX=85698 GN=bdhA_1 PE=4 SV=1	3-hydroxybutyrate dehydrogenase OS=Alcaligenes xylosoxydans xylosoxydans OX=85698 GN=bdhA_1 PE=4 SV=1	40	8	8	0	260	266	72	8	0.000514416	0.000514634	0.000531498	0.00051295	0.00052131	0.000594922	0.000541786	0.000552782	0.000853609	0.000662116	0.000570013	0.00063266
A0A0D6ITW9_ALCXX	>tr|A0A0D6ITW9|A0A0D6ITW9_ALCXX 3-hydroxybutyrate dehydrogenase OS=Alcaligenes xylosoxydans xylosoxydans OX=85698 GN=bdhA_3 PE=3 SV=1	3-hydroxybutyrate dehydrogenase OS=Alcaligenes xylosoxydans xylosoxydans OX=85698 GN=bdhA_3 PE=3 SV=1	42	8	8	0	261	274	654	8	0.000502678	0.000501822	0.000560914	0.00049586	0.000497495	0.000513106	0.000450308	0.00044217	0	0	0.000476374	0.000542485
A0A0D6HFH5_ALCXX	>tr|A0A0D6HFH5|A0A0D6HFH5_ALCXX 3-hydroxyisobutyrate dehydrogenase OS=Alcaligenes xylosoxydans xylosoxydans OX=85698 GN=Hgd_1 PE=3 SV=1	3-hydroxyisobutyrate dehydrogenase OS=Alcaligenes xylosoxydans xylosoxydans OX=85698 GN=Hgd_1 PE=3 SV=1	61	13	13	0	296	299	703	13	0.000512876	0.00051478	0	0.000509598	0.000516084	0.00040231	0.000493493	0.000488631	0	0.000490692	0.000504421	0.000512846
A0A0D6H324_ALCXX	>tr|A0A0D6H324|A0A0D6H324_ALCXX 3-isopropylmalate dehydratase large subunit OS=Alcaligenes xylosoxydans xylosoxydans OX=85698 GN=leuC_1 PE=3 SV=1	3-isopropylmalate dehydratase large subunit OS=Alcaligenes xylosoxydans xylosoxydans OX=85698 GN=leuC_1 PE=3 SV=1	31	10	10	0	467	506	654	10	0.000454071	0.000452971	0.000486973	0.000463983	0.000474361	0.000481438	0.000422944	0.00037083	0	0	0	0
A0A0D6H4U1_ALCXX	>tr|A0A0D6H4U1|A0A0D6H4U1_ALCXX 3-isopropylmalate dehydratase small subunit OS=Alcaligenes xylosoxydans xylosoxydans OX=85698 GN=leuD_1 PE=3 SV=1	3-isopropylmalate dehydratase small subunit OS=Alcaligenes xylosoxydans xylosoxydans OX=85698 GN=leuD_1 PE=3 SV=1	37	7	6	0	216	246	703	6	0.000436057	0.000432918	0.000528967	0.000440043	0.000453778	0.000503612	0.00040911	0.000400367	0.000454143	0.000506447	0.000378291	0.000523676
A0A0D6H3N3_ALCXX	>tr|A0A0D6H3N3|A0A0D6H3N3_ALCXX 3-isopropylmalate dehydrogenase OS=Alcaligenes xylosoxydans xylosoxydans OX=85698 GN=leuB PE=3 SV=1	3-isopropylmalate dehydrogenase OS=Alcaligenes xylosoxydans xylosoxydans OX=85698 GN=leuB PE=3 SV=1	49	14	14	0	358	385	538	14	0.000504721	0.000505753	0.000552075	0.000506654	0.000512303	0.000534313	0.000523188	0.000538349	0.000530409	0.000601919	0.000545324	0.000591386
A0A0D6GPY5_ALCXX	>tr|A0A0D6GPY5|A0A0D6GPY5_ALCXX 3-ketoacyl-ACP reductase OS=Alcaligenes xylosoxydans xylosoxydans OX=85698 GN=fabG_9 PE=3 SV=1	3-ketoacyl-ACP reductase OS=Alcaligenes xylosoxydans xylosoxydans OX=85698 GN=fabG_9 PE=3 SV=1	62	13	13	0	245	262	634	13	0.000514706	0.00051941	0.000549519	0.000501977	0.000514399	0.000531029	0.000519748	0.00051394	0	0.000581547	0.000542794	0
A0A0D6GT71_ALCXX	>tr|A0A0D6GT71|A0A0D6GT71_ALCXX 3-ketosteroid-9-alpha-hydroxylase reductase subunit OS=Alcaligenes xylosoxydans xylosoxydans OX=85698 GN=hmp_1 PE=4 SV=1	3-ketosteroid-9-alpha-hydroxylase reductase subunit OS=Alcaligenes xylosoxydans xylosoxydans OX=85698 GN=hmp_1 PE=4 SV=1	46	14	14	0	362	403	517	14	0.000540638	0.000540888	0.000655637	0.000562165	0.000553329	0.00066054	0.000579391	0.000585925	0.000744026	0.000733941	0.000602191	0.000764928
A0A0D6GTI3_ALCXX	>tr|A0A0D6GTI3|A0A0D6GTI3_ALCXX 3-mercaptopyruvate sulfurtransferase OS=Alcaligenes xylosoxydans xylosoxydans OX=85698 GN=sseA PE=4 SV=1	3-mercaptopyruvate sulfurtransferase OS=Alcaligenes xylosoxydans xylosoxydans OX=85698 GN=sseA PE=4 SV=1	13	3	3	0	283	299	639	3	0.00046055	0.000458674	0.000519998	0.000461012	0.000446652	0.000437458	0.000485086	0.000466447	0.000568643	0.00050157	0.000516336	0.000583787
A0A0D6FJI1_ALCXX	>tr|A0A0D6FJI1|A0A0D6FJI1_ALCXX 3-methyl-2-oxobutanoate hydroxymethyltransferase OS=Alcaligenes xylosoxydans xylosoxydans OX=85698 GN=panB PE=3 SV=1	3-methyl-2-oxobutanoate hydroxymethyltransferase OS=Alcaligenes xylosoxydans xylosoxydans OX=85698 GN=panB PE=3 SV=1	16	4	4	0	276	29	693	4	0.000401888	0.00038965	0.000444187	0.00038562	0.00039708	0	0.00044097	0.000453165	0.000576363	0	0.000554032	0.000594345
A0A0D6IHE8_ALCXX	>tr|A0A0D6IHE8|A0A0D6IHE8_ALCXX 3-octaprenyl-4-hydroxybenzoate carboxy-lyase OS=Alcaligenes xylosoxydans xylosoxydans OX=85698 GN=ubiD PE=3 SV=1	3-octaprenyl-4-hydroxybenzoate carboxy-lyase OS=Alcaligenes xylosoxydans xylosoxydans OX=85698 GN=ubiD PE=3 SV=1	45	18	18	0	514	57	634	18	0.000480534	0.000487681	0.000472513	0.000474766	0.000487168	0.000482553	0.000486758	0.00049259	0.000421232	0.000573044	0.000515557	0.000543167
A0A0D6IQA9_ALCXX	>tr|A0A0D6IQA9|A0A0D6IQA9_ALCXX 3-oxoacid CoA-transferase subunit A OS=Alcaligenes xylosoxydans xylosoxydans OX=85698 GN=pcaI_3 PE=3 SV=1	3-oxoacid CoA-transferase subunit A OS=Alcaligenes xylosoxydans xylosoxydans OX=85698 GN=pcaI_3 PE=3 SV=1	41	7	7	0	229	242	621	7	0.000459402	0.000463492	0	0.000468615	0.000468276	0.000413078	0.00049337	0.000514608	0.00045632	0.000542374	0.000479743	0.000630425
A0A0D6HAX7_ALCXX	>tr|A0A0D6HAX7|A0A0D6HAX7_ALCXX 3-oxoacyl-[acyl-carrier-protein] reductase FabG OS=Alcaligenes xylosoxydans xylosoxydans OX=85698 GN=fabG_12 PE=4 SV=1	3-oxoacyl-[acyl-carrier-protein] reductase FabG OS=Alcaligenes xylosoxydans xylosoxydans OX=85698 GN=fabG_12 PE=4 SV=1	28	4	3	0	247	256	624	3	0.000400666	0.000405735	0	0.000380988	0.000405285	0	0.000391412	0.000360893	0	0	0	0
A0A0D6HDD8_ALCXX	>tr|A0A0D6HDD8|A0A0D6HDD8_ALCXX 3-oxoacyl-[acyl-carrier-protein] reductase FabG OS=Alcaligenes xylosoxydans xylosoxydans OX=85698 GN=fabG_15 PE=4 SV=1	3-oxoacyl-[acyl-carrier-protein] reductase FabG OS=Alcaligenes xylosoxydans xylosoxydans OX=85698 GN=fabG_15 PE=4 SV=1	32	5	5	0	257	266	762	5	0.000422626	0.000423684	0.000525743	0.000388021	0.000415824	0	0.000393655	0.000383404	0	0	0.000385123	0
A0A0D6HVR7_ALCXX	>tr|A0A0D6HVR7|A0A0D6HVR7_ALCXX 3-oxoacyl-[acyl-carrier-protein] reductase FabG OS=Alcaligenes xylosoxydans xylosoxydans OX=85698 GN=fabG_18 PE=4 SV=1	3-oxoacyl-[acyl-carrier-protein] reductase FabG OS=Alcaligenes xylosoxydans xylosoxydans OX=85698 GN=fabG_18 PE=4 SV=1	7	2	2	2	245	248	595	2	0.0004508	0.00045268	0.000569847	0.000471554	0.000464558	0.000558749	0.000487996	0.000493283	0.000674455	0.000606812	0.000545057	0.000716493
A0A0D6I110_ALCXX	>tr|A0A0D6I110|A0A0D6I110_ALCXX 3-oxoacyl-[acyl-carrier-protein] reductase FabG OS=Alcaligenes xylosoxydans xylosoxydans OX=85698 GN=fabG_20 PE=4 SV=1	3-oxoacyl-[acyl-carrier-protein] reductase FabG OS=Alcaligenes xylosoxydans xylosoxydans OX=85698 GN=fabG_20 PE=4 SV=1	42	8	8	0	253	267	848	8	0.000491427	0.000491318	0.000591624	0.000502938	0.000490407	0.000527354	0.000505337	0.000486066	0	0.000550135	0.00050684	0.000590217
A0A0D6I3T7_ALCXX	>tr|A0A0D6I3T7|A0A0D6I3T7_ALCXX 3-oxoacyl-[acyl-carrier-protein] reductase FabG OS=Alcaligenes xylosoxydans xylosoxydans OX=85698 GN=fabG_21 PE=4 SV=1	3-oxoacyl-[acyl-carrier-protein] reductase FabG OS=Alcaligenes xylosoxydans xylosoxydans OX=85698 GN=fabG_21 PE=4 SV=1	21	4	4	0	239	251	657	4	0.000433472	0.000443344	0.000471372	0.000434624	0.000446433	0	0.00035779	0.000362328	0.000571839	0.000619143	0.000370888	0
A0A0D6IBH7_ALCXX	>tr|A0A0D6IBH7|A0A0D6IBH7_ALCXX 3-oxoacyl-[acyl-carrier-protein] reductase FabG OS=Alcaligenes xylosoxydans xylosoxydans OX=85698 GN=fabG_24 PE=4 SV=1	3-oxoacyl-[acyl-carrier-protein] reductase FabG OS=Alcaligenes xylosoxydans xylosoxydans OX=85698 GN=fabG_24 PE=4 SV=1	11	3	3	0	264	28	689	3	0.000402077	0.000407878	0.000496321	0.000378798	0.000369873	0.000474519	0.000358184	0.000403287	0.000555188	0	0	0
A0A0D6IIP8_ALCXX	>tr|A0A0D6IIP8|A0A0D6IIP8_ALCXX 3-oxoacyl-[acyl-carrier-protein] reductase FabG OS=Alcaligenes xylosoxydans xylosoxydans OX=85698 GN=fabG_26 PE=4 SV=1	3-oxoacyl-[acyl-carrier-protein] reductase FabG OS=Alcaligenes xylosoxydans xylosoxydans OX=85698 GN=fabG_26 PE=4 SV=1	44	9	9	0	234	248	597	9	0.000490474	0.000493342	0	0.000488817	0.000490703	0.000519593	0.000491281	0.000498336	0.000542608	0	0.000506679	0.000576013
A0A0D6IKS9_ALCXX	>tr|A0A0D6IKS9|A0A0D6IKS9_ALCXX 3-oxoacyl-[acyl-carrier-protein] reductase FabG OS=Alcaligenes xylosoxydans xylosoxydans OX=85698 GN=fabG_28 PE=4 SV=1	3-oxoacyl-[acyl-carrier-protein] reductase FabG OS=Alcaligenes xylosoxydans xylosoxydans OX=85698 GN=fabG_28 PE=4 SV=1	38	7	7	0	258	272	802	7	0.000451286	0.000437858	0.000399323	0.000451439	0.000448144	0.000455133	0.000441454	0.00044162	0	0.00059171	0.000486859	0.000472634
A0A0D6IN90_ALCXX	>tr|A0A0D6IN90|A0A0D6IN90_ALCXX 3-oxoacyl-[acyl-carrier-protein] reductase FabG OS=Alcaligenes xylosoxydans xylosoxydans OX=85698 GN=fabG_29 PE=3 SV=1	3-oxoacyl-[acyl-carrier-protein] reductase FabG OS=Alcaligenes xylosoxydans xylosoxydans OX=85698 GN=fabG_29 PE=3 SV=1	48	11	11	0	248	265	775	11	0.000489451	0.000493309	0.000484669	0.000469564	0.000488485	0.000520743	0.000504557	0.000508078	0.000499226	0.000521315	0.000526429	0.000486232
A0A0D6G0A8_ALCXX	>tr|A0A0D6G0A8|A0A0D6G0A8_ALCXX 3-oxoacyl-[acyl-carrier-protein] reductase FabG OS=Alcaligenes xylosoxydans xylosoxydans OX=85698 GN=fabG_3 PE=4 SV=1	3-oxoacyl-[acyl-carrier-protein] reductase FabG OS=Alcaligenes xylosoxydans xylosoxydans OX=85698 GN=fabG_3 PE=4 SV=1	27	4	4	0	259	274	692	4	0.000455201	0.000454376	0.000455179	0.000446048	0.000454638	0	0.000423512	0.000390108	0	0	0.000448083	0
A0A0D6IQ14_ALCXX	>tr|A0A0D6IQ14|A0A0D6IQ14_ALCXX 3-oxoacyl-[acyl-carrier-protein] reductase FabG OS=Alcaligenes xylosoxydans xylosoxydans OX=85698 GN=fabG_32 PE=4 SV=1	3-oxoacyl-[acyl-carrier-protein] reductase FabG OS=Alcaligenes xylosoxydans xylosoxydans OX=85698 GN=fabG_32 PE=4 SV=1	11	3	3	0	242	25	743	3	0.000398313	0.000399803	0	0.000416496	0.000429463	0	0.000406164	0.000369394	0.000477818	0	0	0.000494027
A0A0D6GJI8_ALCXX	>tr|A0A0D6GJI8|A0A0D6GJI8_ALCXX 3-oxoacyl-[acyl-carrier-protein] reductase OS=Alcaligenes xylosoxydans xylosoxydans OX=85698 GN=fabG_8 PE=3 SV=1	3-oxoacyl-[acyl-carrier-protein] reductase OS=Alcaligenes xylosoxydans xylosoxydans OX=85698 GN=fabG_8 PE=3 SV=1	61	10	10	0	250	257	802	10	0.000541157	0.00054028	0.000587632	0.000542776	0.000547828	0.000577939	0.000542286	0.000530494	0.000627681	0.000593569	0.000595527	0.000642496
A0A0D6GKG6_ALCXX	>tr|A0A0D6GKG6|A0A0D6GKG6_ALCXX 3-oxoacyl-[acyl-carrier-protein] synthase 2 OS=Alcaligenes xylosoxydans xylosoxydans OX=85698 GN=fabF_1 PE=3 SV=1	3-oxoacyl-[acyl-carrier-protein] synthase 2 OS=Alcaligenes xylosoxydans xylosoxydans OX=85698 GN=fabF_1 PE=3 SV=1	64	19	19	0	409	434	625	19	0.000578907	0.000577721	0.000590778	0.000577904	0.000588991	0.000602476	0.000562497	0.000564142	0.00055743	0.00066457	0.000583532	0.000595709
A0A0D6GL51_ALCXX	>tr|A0A0D6GL51|A0A0D6GL51_ALCXX 3-oxoacyl-[acyl-carrier-protein] synthase 3 OS=Alcaligenes xylosoxydans xylosoxydans OX=85698 GN=fabH PE=3 SV=1	3-oxoacyl-[acyl-carrier-protein] synthase 3 OS=Alcaligenes xylosoxydans xylosoxydans OX=85698 GN=fabH PE=3 SV=1	86	18	18	0	328	344	573	18	0.000538367	0.00054177	0.000537175	0.000544299	0.000549289	0.000566543	0.000550555	0.000558312	0.000517275	0.000658804	0.000578904	0
A0A0D6HC41_ALCXX	>tr|A0A0D6HC41|A0A0D6HC41_ALCXX 3-oxoacyl-ACP reductase OS=Alcaligenes xylosoxydans xylosoxydans OX=85698 GN=fabG_14 PE=4 SV=1	3-oxoacyl-ACP reductase OS=Alcaligenes xylosoxydans xylosoxydans OX=85698 GN=fabG_14 PE=4 SV=1	56	10	9	0	258	268	588	9	0.000440827	0.000440808	0.00045241	0.000431067	0.00044054	0	0.000407984	0.000362607	0	0.000461013	0	0
A0A0D6IQC2_ALCXX	>tr|A0A0D6IQC2|A0A0D6IQC2_ALCXX 3-oxoadipate CoA-transferase OS=Alcaligenes xylosoxydans xylosoxydans OX=85698 GN=pcaJ_3 PE=3 SV=1	3-oxoadipate CoA-transferase OS=Alcaligenes xylosoxydans xylosoxydans OX=85698 GN=pcaJ_3 PE=3 SV=1	29	5	5	0	214	229	502	5	0.000445259	0.000456692	0.000617104	0.000456755	0.000458706	0.000604775	0.000485654	0.000505349	0.000708021	0.000596083	0.000544272	0.000758745
A0A0D6IQ38_ALCXX	>tr|A0A0D6IQ38|A0A0D6IQ38_ALCXX 3-oxoadipate enol-lactonase OS=Alcaligenes xylosoxydans xylosoxydans OX=85698 GN=catD_3 PE=4 SV=1	3-oxoadipate enol-lactonase OS=Alcaligenes xylosoxydans xylosoxydans OX=85698 GN=catD_3 PE=4 SV=1	39	7	7	0	259	28	582	7	0.000481709	0.00048661	0.000473261	0.000491543	0.000486174	0.000513842	0.000538596	0.000562425	0.000570832	0.000711301	0.000594177	0
A0A0D6I3V7_ALCXX	>tr|A0A0D6I3V7|A0A0D6I3V7_ALCXX 3-oxoadipyl-CoA thiolase OS=Alcaligenes xylosoxydans xylosoxydans OX=85698 GN=pcaF_2 PE=3 SV=1	3-oxoadipyl-CoA thiolase OS=Alcaligenes xylosoxydans xylosoxydans OX=85698 GN=pcaF_2 PE=3 SV=1	72	20	20	0	401	417	702	19	0.000536182	0.00053835	0.00059729	0.000547609	0.000546313	0.00060055	0.000584799	0.000603019	0.00067857	0.000755777	0.000627709	0.000672529
A0A0D6GRW7_ALCXX	>tr|A0A0D6GRW7|A0A0D6GRW7_ALCXX 3-phosphoshikimate 1-carboxyvinyltransferase OS=Alcaligenes xylosoxydans xylosoxydans OX=85698 GN=aroA PE=3 SV=1	3-phosphoshikimate 1-carboxyvinyltransferase OS=Alcaligenes xylosoxydans xylosoxydans OX=85698 GN=aroA PE=3 SV=1	40	13	13	0	440	461	619	13	0.00049096	0.000505534	0.000588063	0.000485183	0.000492008	0.0004781	0.000528725	0.00053448	0.000566296	0.000614	0.00054236	0.00056445
A0A0D6IL90_ALCXX	>tr|A0A0D6IL90|A0A0D6IL90_ALCXX 3,4-dihydroxy-2-butanone 4-phosphate synthase OS=Alcaligenes xylosoxydans xylosoxydans OX=85698 GN=ribB_2 PE=3 SV=1	3,4-dihydroxy-2-butanone 4-phosphate synthase OS=Alcaligenes xylosoxydans xylosoxydans OX=85698 GN=ribB_2 PE=3 SV=1	47	11	11	0	391	417	535	11	0.000488442	0.000485123	0	0.00049304	0.000498751	0.000508988	0.000512535	0.000502903	0.000490238	0.00053809	0.00055634	0
A0A0D6HHP0_ALCXX	>tr|A0A0D6HHP0|A0A0D6HHP0_ALCXX 3'-5' exonuclease OS=Alcaligenes xylosoxydans xylosoxydans OX=85698 GN=ERS451415_02625 PE=4 SV=1	3'-5' exonuclease OS=Alcaligenes xylosoxydans xylosoxydans OX=85698 GN=ERS451415_02625 PE=4 SV=1	43	9	9	0	259	294	554	9	0.000503256	0.000503951	0.000619774	0.000517128	0.00049202	0.000593984	0.00051581	0.000493778	0.000602286	0.000544574	0.000510276	0
A0A0D6FFC3_ALCXX	>tr|A0A0D6FFC3|A0A0D6FFC3_ALCXX 3',5'-cyclic adenosine monophosphate phosphodiesterase CpdA OS=Alcaligenes xylosoxydans xylosoxydans OX=85698 GN=cpdA_1 PE=3 SV=1	3',5'-cyclic adenosine monophosphate phosphodiesterase CpdA OS=Alcaligenes xylosoxydans xylosoxydans OX=85698 GN=cpdA_1 PE=3 SV=1	14	2	2	0	265	295	635	2	0.000376734	0.000374408	0	0.000385487	0.000389897	0.000436911	0.00040936	0.000390277	0	0.000456765	0.000413643	0
A0A0A5J8B6_ALCXX	>tr|A0A0A5J8B6|A0A0A5J8B6_ALCXX 30S ribosomal protein S1 OS=Alcaligenes xylosoxydans xylosoxydans OX=85698 GN=rpsA PE=3 SV=1	30S ribosomal protein S1 OS=Alcaligenes xylosoxydans xylosoxydans OX=85698 GN=rpsA PE=3 SV=1	76	40	40	0	570	622	524	40	0.000594921	0.000587883	0.000604322	0.000616759	0.000604446	0.000634775	0.000638282	0.000636619	0.000625775	0.000760011	0.000662117	0.000695626
A0A0D6GNV2_ALCXX	>tr|A0A0D6GNV2|A0A0D6GNV2_ALCXX 30S ribosomal protein S1 OS=Alcaligenes xylosoxydans xylosoxydans OX=85698 GN=yhgF PE=4 SV=1	30S ribosomal protein S1 OS=Alcaligenes xylosoxydans xylosoxydans OX=85698 GN=yhgF PE=4 SV=1	63	45	45	0	791	859	62	45	0.000523316	0.000525723	0.000601905	0.000536182	0.000544637	0.000584976	0.000554557	0.00055247	0.000659998	0.000592121	0.000600643	0.00082316
A0A0A5JC94_ALCXX	>tr|A0A0A5JC94|A0A0A5JC94_ALCXX 30S ribosomal protein S10 OS=Alcaligenes xylosoxydans xylosoxydans OX=85698 GN=rpsJ PE=3 SV=1	30S ribosomal protein S10 OS=Alcaligenes xylosoxydans xylosoxydans OX=85698 GN=rpsJ PE=3 SV=1	70	10	10	0	103	118	989	10	0.000561017	0.00055877	0.000715271	0.000572609	0.000568376	0.000704933	0.00059234	0.000611475	0.000765332	0.0007585	0.000650273	0.00080283
A0A0A5JCC3_ALCXX	>tr|A0A0A5JCC3|A0A0A5JCC3_ALCXX 30S ribosomal protein S11 OS=Alcaligenes xylosoxydans xylosoxydans OX=85698 GN=rpsK PE=3 SV=1	30S ribosomal protein S11 OS=Alcaligenes xylosoxydans xylosoxydans OX=85698 GN=rpsK PE=3 SV=1	66	9	9	0	133	14	1141	9	0.000531739	0.00053411	0.00068673	0.000541258	0.000538044	0.00066439	0.000589045	0.000606835	0.00074346	0.00069675	0.00061964	0.000753578
A0A0A5JII9_ALCXX	>tr|A0A0A5JII9|A0A0A5JII9_ALCXX 30S ribosomal protein S12 OS=Alcaligenes xylosoxydans xylosoxydans OX=85698 GN=rpsL PE=3 SV=1	30S ribosomal protein S12 OS=Alcaligenes xylosoxydans xylosoxydans OX=85698 GN=rpsL PE=3 SV=1	41	9	9	0	125	14	1077	9	0.000529271	0.000534642	0.000685956	0.000529618	0.00052617	0.000678017	0.000575769	0.000592369	0.000722839	0.000705011	0.000594852	0.000760732
A0A0A5JHP8_ALCXX	>tr|A0A0A5JHP8|A0A0A5JHP8_ALCXX 30S ribosomal protein S13 OS=Alcaligenes xylosoxydans xylosoxydans OX=85698 GN=rpsM PE=3 SV=1	30S ribosomal protein S13 OS=Alcaligenes xylosoxydans xylosoxydans OX=85698 GN=rpsM PE=3 SV=1	45	11	11	0	121	136	1147	11	0.000546043	0.000550969	0.000682819	0.000558854	0.000553237	0.00066658	0.000604373	0.00062242	0.000743022	0.0007715	0.000642304	0.000758018
A0A0D6IVZ4_ALCXX	>tr|A0A0D6IVZ4|A0A0D6IVZ4_ALCXX 30S ribosomal protein S14 OS=Alcaligenes xylosoxydans xylosoxydans OX=85698 GN=rpsN PE=3 SV=1	30S ribosomal protein S14 OS=Alcaligenes xylosoxydans xylosoxydans OX=85698 GN=rpsN PE=3 SV=1	55	9	9	0	101	117	1118	9	0.000543523	0.000542242	0.000696871	0.000562044	0.000539222	0.00067762	0.000586441	0.000601616	0.00075236	0.00072453	0.000627	0.000785152
A0A0A5JEH3_ALCXX	>tr|A0A0A5JEH3|A0A0A5JEH3_ALCXX 30S ribosomal protein S15 OS=Alcaligenes xylosoxydans xylosoxydans OX=85698 GN=rpsO PE=3 SV=1	30S ribosomal protein S15 OS=Alcaligenes xylosoxydans xylosoxydans OX=85698 GN=rpsO PE=3 SV=1	69	8	8	0	89	102	1052	8	0.000535147	0.000528036	0.000676233	0.000551618	0.000536244	0.000676871	0.000581285	0.000598003	0.000734855	0.000704077	0.000622373	0.000771126
A0A0D6H188_ALCXX	>tr|A0A0D6H188|A0A0D6H188_ALCXX 30S ribosomal protein S16 OS=Alcaligenes xylosoxydans xylosoxydans OX=85698 GN=rpsP PE=3 SV=1	30S ribosomal protein S16 OS=Alcaligenes xylosoxydans xylosoxydans OX=85698 GN=rpsP PE=3 SV=1	53	4	4	0	86	96	1059	4	0.000529943	0.000500524	0.000644923	0.000519123	0.000530018	0.000654431	0.000572736	0.00058318	0.000706766	0.000702477	0.000623901	0.000692571
A0A0A5JHN0_ALCXX	>tr|A0A0A5JHN0|A0A0A5JHN0_ALCXX 30S ribosomal protein S17 OS=Alcaligenes xylosoxydans xylosoxydans OX=85698 GN=rpsQ PE=3 SV=1	30S ribosomal protein S17 OS=Alcaligenes xylosoxydans xylosoxydans OX=85698 GN=rpsQ PE=3 SV=1	45	4	4	0	93	107	1037	4	0.000536038	0.00052923	0.000682132	0.000542974	0.000528791	0.000674367	0.000577868	0.000583041	0.000722084	0.000732515	0.000606525	0.000741265
A0A0A5J8N9_ALCXX	>tr|A0A0A5J8N9|A0A0A5J8N9_ALCXX 30S ribosomal protein S18 OS=Alcaligenes xylosoxydans xylosoxydans OX=85698 GN=rpsR PE=3 SV=1	30S ribosomal protein S18 OS=Alcaligenes xylosoxydans xylosoxydans OX=85698 GN=rpsR PE=3 SV=1	62	9	9	0	90	107	1018	8	0.000546567	0.000547163	0.000675551	0.00055305	0.000546078	0.000678326	0.000593624	0.000611111	0.000731844	0.000707867	0.000639533	0.000760408
A0A0A5JHM5_ALCXX	>tr|A0A0A5JHM5|A0A0A5JHM5_ALCXX 30S ribosomal protein S19 OS=Alcaligenes xylosoxydans xylosoxydans OX=85698 GN=rpsS PE=3 SV=1	30S ribosomal protein S19 OS=Alcaligenes xylosoxydans xylosoxydans OX=85698 GN=rpsS PE=3 SV=1	67	7	7	0	91	102	1042	7	0.000527403	0.000522084	0.000688393	0.000543059	0.000508072	0.000681317	0.000577353	0.000583165	0.000750309	0.000738929	0.000594344	0.000774321
A0A0D6HEX0_ALCXX	>tr|A0A0D6HEX0|A0A0D6HEX0_ALCXX 30S ribosomal protein S2 OS=Alcaligenes xylosoxydans xylosoxydans OX=85698 GN=rpsB PE=3 SV=1	30S ribosomal protein S2 OS=Alcaligenes xylosoxydans xylosoxydans OX=85698 GN=rpsB PE=3 SV=1	81	19	19	0	249	274	681	19	0.000572021	0.000572865	0.000628482	0.00057681	0.000577069	0.000621963	0.000625536	0.000634761	0.000685259	0.00074269	0.000649648	0.000727185
A0A0A5JLU7_ALCXX	>tr|A0A0A5JLU7|A0A0A5JLU7_ALCXX 30S ribosomal protein S20 OS=Alcaligenes xylosoxydans xylosoxydans OX=85698 GN=rpsT PE=3 SV=1	30S ribosomal protein S20 OS=Alcaligenes xylosoxydans xylosoxydans OX=85698 GN=rpsT PE=3 SV=1	47	7	7	0	87	95	1194	7	0.000494818	0.000501044	0.000662205	0.000528444	0.000502654	0.000657006	0.000521131	0.000535145	0.000737096	0.000686336	0.000560431	0.000784335
A0A0A5J9A1_ALCXX	>tr|A0A0A5J9A1|A0A0A5J9A1_ALCXX 30S ribosomal protein S21 OS=Alcaligenes xylosoxydans xylosoxydans OX=85698 GN=rpsU PE=3 SV=1	30S ribosomal protein S21 OS=Alcaligenes xylosoxydans xylosoxydans OX=85698 GN=rpsU PE=3 SV=1	73	9	9	0	70	85	1098	9	0.000528113	0.000528074	0.000674931	0.000529561	0.000529721	0.000671062	0.000582588	0.000599191	0.000735469	0.00067296	0.000628813	0.000750891
A0A0D6IW68_ALCXX	>tr|A0A0D6IW68|A0A0D6IW68_ALCXX 30S ribosomal protein S3 OS=Alcaligenes xylosoxydans xylosoxydans OX=85698 GN=rpsC PE=3 SV=1	30S ribosomal protein S3 OS=Alcaligenes xylosoxydans xylosoxydans OX=85698 GN=rpsC PE=3 SV=1	67	22	22	0	263	294	1037	22	0.00056045	0.000560126	0.000707484	0.000566637	0.000560847	0.000692831	0.000595842	0.000623945	0.000749297	0.000758927	0.000632424	0.000786464
A0A0D6IVE0_ALCXX	>tr|A0A0D6IVE0|A0A0D6IVE0_ALCXX 30S ribosomal protein S4 OS=Alcaligenes xylosoxydans xylosoxydans OX=85698 GN=rpsD PE=3 SV=1	30S ribosomal protein S4 OS=Alcaligenes xylosoxydans xylosoxydans OX=85698 GN=rpsD PE=3 SV=1	65	17	17	0	207	234	999	17	0.000554402	0.000561847	0.00071572	0.000561315	0.0005477	0.000702053	0.000611008	0.000634809	0.000782295	0.000777173	0.000656553	0.00080767
A0A0D6IWR1_ALCXX	>tr|A0A0D6IWR1|A0A0D6IWR1_ALCXX 30S ribosomal protein S5 OS=Alcaligenes xylosoxydans xylosoxydans OX=85698 GN=rpsE PE=3 SV=1	30S ribosomal protein S5 OS=Alcaligenes xylosoxydans xylosoxydans OX=85698 GN=rpsE PE=3 SV=1	69	14	14	0	173	18	1043	14	0.000557056	0.000555344	0.000704608	0.00056429	0.000565693	0.000694106	0.000608456	0.000625097	0.000761773	0.000734158	0.000647719	0.00078374
A0A0D6GUR3_ALCXX	>tr|A0A0D6GUR3|A0A0D6GUR3_ALCXX 30S ribosomal protein S6 OS=Alcaligenes xylosoxydans xylosoxydans OX=85698 GN=rpsF PE=3 SV=1	30S ribosomal protein S6 OS=Alcaligenes xylosoxydans xylosoxydans OX=85698 GN=rpsF PE=3 SV=1	84	11	11	0	124	141	755	11	0.00055971	0.000565593	0.00066611	0.000565603	0.000562333	0.000662346	0.000602981	0.000617797	0.000733381	0.00074714	0.000631833	0.000735733
A0A0D6IVQ3_ALCXX	>tr|A0A0D6IVQ3|A0A0D6IVQ3_ALCXX 30S ribosomal protein S7 OS=Alcaligenes xylosoxydans xylosoxydans OX=85698 GN=rpsG PE=3 SV=1	30S ribosomal protein S7 OS=Alcaligenes xylosoxydans xylosoxydans OX=85698 GN=rpsG PE=3 SV=1	67	14	14	0	156	177	1027	14	0.000573691	0.000575179	0.000723216	0.000593265	0.000582113	0.000717022	0.000624112	0.000638957	0.000797061	0.00080334	0.000657407	0.000824854
A0A0A5JIL7_ALCXX	>tr|A0A0A5JIL7|A0A0A5JIL7_ALCXX 30S ribosomal protein S8 OS=Alcaligenes xylosoxydans xylosoxydans OX=85698 GN=rpsH PE=3 SV=1	30S ribosomal protein S8 OS=Alcaligenes xylosoxydans xylosoxydans OX=85698 GN=rpsH PE=3 SV=1	69	9	9	0	131	143	974	9	0.000533178	0.000530202	0.000692929	0.000538067	0.000538614	0.000686567	0.000597295	0.000615676	0.000773499	0.000766649	0.000658859	0.000796827
A0A0D6FUY4_ALCXX	>tr|A0A0D6FUY4|A0A0D6FUY4_ALCXX 30S ribosomal protein S9 OS=Alcaligenes xylosoxydans xylosoxydans OX=85698 GN=rpsI PE=3 SV=1	30S ribosomal protein S9 OS=Alcaligenes xylosoxydans xylosoxydans OX=85698 GN=rpsI PE=3 SV=1	59	5	5	0	130	145	1114	5	0.000559847	0.000561265	0.000659371	0.000581859	0.000574995	0.000679548	0.000619205	0.000624838	0.000716879	0.000772106	0.000635226	0.000744473
A0A0D6GNG2_ALCXX	>tr|A0A0D6GNG2|A0A0D6GNG2_ALCXX 33 kDa chaperonin OS=Alcaligenes xylosoxydans xylosoxydans OX=85698 GN=hslO PE=3 SV=1	33 kDa chaperonin OS=Alcaligenes xylosoxydans xylosoxydans OX=85698 GN=hslO PE=3 SV=1	46	12	12	0	309	337	51	12	0.000519314	0.000512686	0.000572341	0.00052139	0.000513844	0.000568448	0.000530886	0.000515151	0.000649325	0.00065269	0.000536483	0.000644992
A0A0D6I995_ALCXX	>tr|A0A0D6I995|A0A0D6I995_ALCXX 4-aminobutyrate aminotransferase PuuE OS=Alcaligenes xylosoxydans xylosoxydans OX=85698 GN=puuE PE=3 SV=1	4-aminobutyrate aminotransferase PuuE OS=Alcaligenes xylosoxydans xylosoxydans OX=85698 GN=puuE PE=3 SV=1	78	20	20	0	420	444	701	20	0.000479154	0.000492877	0.00065283	0.000515652	0.000505518	0.000639772	0.000561341	0.00058248	0.000751602	0.000698182	0.000655664	0.000763846
A0A0D6ILP3_ALCXX	>tr|A0A0D6ILP3|A0A0D6ILP3_ALCXX 4-diphosphocytidyl-2-C-methyl-D-erythritol kinase OS=Alcaligenes xylosoxydans xylosoxydans OX=85698 GN=ispE PE=3 SV=1	4-diphosphocytidyl-2-C-methyl-D-erythritol kinase OS=Alcaligenes xylosoxydans xylosoxydans OX=85698 GN=ispE PE=3 SV=1	44	8	8	0	313	336	591	8	0.000453086	0.000448506	0.000468788	0.000428039	0.000453932	0.000476905	0.000460697	0.000445618	0.000450116	0.000412736	0.000443502	0.000472533
A0A0D6I5L9_ALCXX	>tr|A0A0D6I5L9|A0A0D6I5L9_ALCXX 4-hydroxy-2-oxo-heptane-1,7-dioate aldolase OS=Alcaligenes xylosoxydans xylosoxydans OX=85698 GN=hpcH PE=4 SV=1	4-hydroxy-2-oxo-heptane-1,7-dioate aldolase OS=Alcaligenes xylosoxydans xylosoxydans OX=85698 GN=hpcH PE=4 SV=1	18	3	3	0	266	278	621	3	0.000403871	0.000413635	0	0.000403216	0.000404862	0	0.000388824	0.000442348	0	0	0.000511442	0
A0A0D6H3B4_ALCXX	>tr|A0A0D6H3B4|A0A0D6H3B4_ALCXX 4-hydroxy-3-methylbut-2-en-1-yl diphosphate synthase (flavodoxin) OS=Alcaligenes xylosoxydans xylosoxydans OX=85698 GN=ispG PE=3 SV=1	4-hydroxy-3-methylbut-2-en-1-yl diphosphate synthase (flavodoxin) OS=Alcaligenes xylosoxydans xylosoxydans OX=85698 GN=ispG PE=3 SV=1	53	14	14	0	428	462	621	14	0.00046768	0.000473542	0.000508398	0.000494154	0.000478981	0.000512318	0.000495877	0.000497034	0.000551203	0.000546928	0.000450204	0.000622174
A0A0D6GSI6_ALCXX	>tr|A0A0D6GSI6|A0A0D6GSI6_ALCXX 4-hydroxy-3-methylbut-2-enyl diphosphate reductase OS=Alcaligenes xylosoxydans xylosoxydans OX=85698 GN=ispH PE=3 SV=1	4-hydroxy-3-methylbut-2-enyl diphosphate reductase OS=Alcaligenes xylosoxydans xylosoxydans OX=85698 GN=ispH PE=3 SV=1	56	15	15	0	327	35	585	15	0.000492943	0.000484935	0.000647309	0.000495025	0.000498914	0.000627725	0.000536653	0.000524711	0.000715482	0.000633934	0.000551909	0.000693606
A0A0D6GC48_ALCXX	>tr|A0A0D6GC48|A0A0D6GC48_ALCXX 4-hydroxy-tetrahydrodipicolinate reductase OS=Alcaligenes xylosoxydans xylosoxydans OX=85698 GN=dapB PE=3 SV=1	4-hydroxy-tetrahydrodipicolinate reductase OS=Alcaligenes xylosoxydans xylosoxydans OX=85698 GN=dapB PE=3 SV=1	60	14	14	0	263	274	621	13	0.000491755	0.000494308	0.000550848	0.000494587	0.000492463	0.000535092	0.000531349	0.000544453	0.000629676	0.000618363	0.00058482	0.000523135
A0A0D6ID56_ALCXX	>tr|A0A0D6ID56|A0A0D6ID56_ALCXX 4-hydroxy-tetrahydrodipicolinate synthase OS=Alcaligenes xylosoxydans xylosoxydans OX=85698 GN=dapA_4 PE=3 SV=1	4-hydroxy-tetrahydrodipicolinate synthase OS=Alcaligenes xylosoxydans xylosoxydans OX=85698 GN=dapA_4 PE=3 SV=1	65	14	14	0	301	317	662	14	0.000507163	0.000475777	0.00052388	0.000500938	0.00050587	0.000572969	0.000543172	0.000547405	0.000620446	0.000728052	0.000582239	0.00072909
A0A0D6ILH8_ALCXX	>tr|A0A0D6ILH8|A0A0D6ILH8_ALCXX 4-hydroxy-tetrahydrodipicolinate synthase OS=Alcaligenes xylosoxydans xylosoxydans OX=85698 GN=dapA_5 PE=3 SV=1	4-hydroxy-tetrahydrodipicolinate synthase OS=Alcaligenes xylosoxydans xylosoxydans OX=85698 GN=dapA_5 PE=3 SV=1	28	7	7	0	311	337	781	7	0.00045673	0.000459886	0.000555515	0.000467357	0.000466261	0.000515461	0.000438398	0.000436379	0	0.000492425	0.000506632	0
A0A0D6IPJ5_ALCXX	>tr|A0A0D6IPJ5|A0A0D6IPJ5_ALCXX 4-hydroxy-tetrahydrodipicolinate synthase OS=Alcaligenes xylosoxydans xylosoxydans OX=85698 GN=dapA_7 PE=3 SV=1	4-hydroxy-tetrahydrodipicolinate synthase OS=Alcaligenes xylosoxydans xylosoxydans OX=85698 GN=dapA_7 PE=3 SV=1	10	2	2	0	300	323	623	2	0.000322294	0	0.000459253	0.000323767	0.000357002	0.000407872	0	0	0	0	0.000459647	0
A0A0D6FYJ2_ALCXX	>tr|A0A0D6FYJ2|A0A0D6FYJ2_ALCXX 4-hydroxyphenylpyruvate dioxygenase OS=Alcaligenes xylosoxydans xylosoxydans OX=85698 GN=hpd PE=3 SV=1	4-hydroxyphenylpyruvate dioxygenase OS=Alcaligenes xylosoxydans xylosoxydans OX=85698 GN=hpd PE=3 SV=1	75	22	22	0	370	413	549	22	0.00052522	0.000527561	0.000554245	0.000541646	0.000540539	0.000509828	0.000562617	0.000563732	0.000552933	0.000721905	0.000562213	0.00059845
A0A0D6GU65_ALCXX	>tr|A0A0D6GU65|A0A0D6GU65_ALCXX 4-hydroxythreonine-4-phosphate dehydrogenase 2 OS=Alcaligenes xylosoxydans xylosoxydans OX=85698 GN=pdxA2_1 PE=4 SV=1	4-hydroxythreonine-4-phosphate dehydrogenase 2 OS=Alcaligenes xylosoxydans xylosoxydans OX=85698 GN=pdxA2_1 PE=4 SV=1	21	5	5	0	326	341	583	5	0.000422644	0.000430061	0.000522373	0.000425661	0.000430793	0.000430503	0.000425183	0.000458188	0	0	0.000424583	0
A0A0D6IA10_ALCXX	>tr|A0A0D6IA10|A0A0D6IA10_ALCXX 4-hydroxythreonine-4-phosphate dehydrogenase 2 OS=Alcaligenes xylosoxydans xylosoxydans OX=85698 GN=pdxA2_3 PE=4 SV=1	4-hydroxythreonine-4-phosphate dehydrogenase 2 OS=Alcaligenes xylosoxydans xylosoxydans OX=85698 GN=pdxA2_3 PE=4 SV=1	30	7	7	0	350	362	664	7	0.000452312	0.00045088	0.000454784	0.000439526	0.000458618	0.000427741	0.000435558	0.000445939	0.000563518	0	0.000448914	0
A0A0D6IFE3_ALCXX	>tr|A0A0D6IFE3|A0A0D6IFE3_ALCXX 4-oxalocrotonate tautomerase OS=Alcaligenes xylosoxydans xylosoxydans OX=85698 GN=xylH_2 PE=4 SV=1	4-oxalocrotonate tautomerase OS=Alcaligenes xylosoxydans xylosoxydans OX=85698 GN=xylH_2 PE=4 SV=1	22	2	2	0	124	127	821	2	0.00040532	0.000389187	0.00052691	0.00040403	0.000385899	0.000509727	0.000396342	0	0.000623791	0.000527587	0.000458544	0.000657565
A0A0D6H8J3_ALCXX	>tr|A0A0D6H8J3|A0A0D6H8J3_ALCXX 4Fe-4S dicluster domain-containing protein OS=Alcaligenes xylosoxydans xylosoxydans OX=85698 GN=ddhB PE=4 SV=1	4Fe-4S dicluster domain-containing protein OS=Alcaligenes xylosoxydans xylosoxydans OX=85698 GN=ddhB PE=4 SV=1	13	2	2	1	255	276	693	2	0.000365272	0.000364107	0	0.000366389	0.000385142	0	0.000448234	0.00049366	0	0.000608329	0.000532669	0
A0A0D6G502_ALCXX	>tr|A0A0D6G502|A0A0D6G502_ALCXX 5-dehydro-2-deoxygluconokinase OS=Alcaligenes xylosoxydans xylosoxydans OX=85698 GN=iolC PE=4 SV=1	5-dehydro-2-deoxygluconokinase OS=Alcaligenes xylosoxydans xylosoxydans OX=85698 GN=iolC PE=4 SV=1	47	9	9	0	307	326	553	9	0.000461038	0.000459399	0.000528837	0.000451738	0.00046394	0.000477014	0.000440674	0.00046632	0	0.000510143	0.000452871	0.000520621
A0A0D6I5F6_ALCXX	>tr|A0A0D6I5F6|A0A0D6I5F6_ALCXX 5-dehydro-4-deoxyglucarate dehydratase OS=Alcaligenes xylosoxydans xylosoxydans OX=85698 GN=ERS451415_03945 PE=4 SV=1	5-dehydro-4-deoxyglucarate dehydratase OS=Alcaligenes xylosoxydans xylosoxydans OX=85698 GN=ERS451415_03945 PE=4 SV=1	15	4	4	0	309	331	657	4	0.000480292	0.000476412	0.000586635	0.000491383	0.000471004	0.000606607	0.00047747	0.000485599	0.000626902	0.00058921	0.00053945	0.000626594
A0A0D6IU08_ALCXX	>tr|A0A0D6IU08|A0A0D6IU08_ALCXX 5-formyltetrahydrofolate cyclo-ligase OS=Alcaligenes xylosoxydans xylosoxydans OX=85698 GN=ERS451415_05968 PE=3 SV=1	5-formyltetrahydrofolate cyclo-ligase OS=Alcaligenes xylosoxydans xylosoxydans OX=85698 GN=ERS451415_05968 PE=3 SV=1	42	5	5	0	224	248	533	5	0.000469484	0.000469508	0.000508468	0.00047063	0.000466453	0.00046619	0.000515756	0.000509122	0.000555836	0.000719486	0.000480392	0.000561451
A0A0D6GW83_ALCXX	>tr|A0A0D6GW83|A0A0D6GW83_ALCXX 5-methyltetrahydropteroyltriglutamate--homocysteine methyltransferase OS=Alcaligenes xylosoxydans xylosoxydans OX=85698 GN=metE PE=3 SV=1	5-methyltetrahydropteroyltriglutamate--homocysteine methyltransferase OS=Alcaligenes xylosoxydans xylosoxydans OX=85698 GN=metE PE=3 SV=1	59	38	38	0	765	843	571	38	0.00057807	0.00057867	0.000620248	0.00058095	0.000585701	0.00060099	0.000603603	0.000609851	0.000700089	0.000690911	0.000609336	0.000736971
A0A0D6FQ07_ALCXX	>tr|A0A0D6FQ07|A0A0D6FQ07_ALCXX 5-oxoprolinase subunit A OS=Alcaligenes xylosoxydans xylosoxydans OX=85698 GN=pxpA PE=3 SV=1	5-oxoprolinase subunit A OS=Alcaligenes xylosoxydans xylosoxydans OX=85698 GN=pxpA PE=3 SV=1	32	4	4	0	256	267	654	4	0.000409661	0.000404822	0	0.00041343	0.000408196	0	0.000361323	0	0.000442437	0.000465994	0	0
A0A7U0I4P5_ALCXX	>tr|A0A7U0I4P5|A0A7U0I4P5_ALCXX 5-oxoprolinase subunit PxpB OS=Alcaligenes xylosoxydans xylosoxydans OX=85698 GN=pxpB PE=4 SV=1	5-oxoprolinase subunit PxpB OS=Alcaligenes xylosoxydans xylosoxydans OX=85698 GN=pxpB PE=4 SV=1	29	4	4	0	244	258	621	4	0.000401041	0.000412267	0	0.000393486	0.000415123	0	0	0	0	0	0	0
A0A0D6IPR5_ALCXX	>tr|A0A0D6IPR5|A0A0D6IPR5_ALCXX 5'-3'-deoxyribonucleotidase OS=Alcaligenes xylosoxydans xylosoxydans OX=85698 GN=ERS451415_05613 PE=3 SV=1	5'-3'-deoxyribonucleotidase OS=Alcaligenes xylosoxydans xylosoxydans OX=85698 GN=ERS451415_05613 PE=3 SV=1	20	3	3	0	186	212	613	3	0.000375556	0.000370055	0	0	0.000371845	0	0	0	0	0	0	0
A0A0D6HHK0_ALCXX	>tr|A0A0D6HHK0|A0A0D6HHK0_ALCXX 5'-nucleotidase SurE OS=Alcaligenes xylosoxydans xylosoxydans OX=85698 GN=surE PE=3 SV=1	5'-nucleotidase SurE OS=Alcaligenes xylosoxydans xylosoxydans OX=85698 GN=surE PE=3 SV=1	34	5	5	0	252	267	572	5	0.000457333	0.000454098	0.000459996	0.00045675	0.000459291	0.000557446	0.00042764	0	0	0	0	0
A0A0D6IWH2_ALCXX	>tr|A0A0D6IWH2|A0A0D6IWH2_ALCXX 50S ribosomal protein L1 OS=Alcaligenes xylosoxydans xylosoxydans OX=85698 GN=rplA PE=3 SV=1	50S ribosomal protein L1 OS=Alcaligenes xylosoxydans xylosoxydans OX=85698 GN=rplA PE=3 SV=1	74	17	17	0	233	24	976	17	0.000578171	0.000582178	0.000588345	0.000588034	0.000586602	0.000614705	0.0006388	0.000640739	0.000709885	0.000776687	0.000670699	0.000708072
A0A0D6IWM1_ALCXX	>tr|A0A0D6IWM1|A0A0D6IWM1_ALCXX 50S ribosomal protein L10 OS=Alcaligenes xylosoxydans xylosoxydans OX=85698 GN=rplJ PE=3 SV=1	50S ribosomal protein L10 OS=Alcaligenes xylosoxydans xylosoxydans OX=85698 GN=rplJ PE=3 SV=1	80	15	15	0	174	185	982	15	0.000569643	0.000573916	0.000668393	0.000595334	0.000584248	0.000673944	0.000626814	0.000638384	0.000739217	0.000775393	0.000663489	0.000732234
A0A0D6IXA1_ALCXX	>tr|A0A0D6IXA1|A0A0D6IXA1_ALCXX 50S ribosomal protein L11 OS=Alcaligenes xylosoxydans xylosoxydans OX=85698 GN=rplK PE=3 SV=1	50S ribosomal protein L11 OS=Alcaligenes xylosoxydans xylosoxydans OX=85698 GN=rplK PE=3 SV=1	63	9	9	0	143	148	995	9	0.000554113	0.000546145	0.000694309	0.000576819	0.00056236	0.000682396	0.000596306	0.000605912	0.000733444	0.000708399	0.00062741	0.000763759
A0A0D6FVC9_ALCXX	>tr|A0A0D6FVC9|A0A0D6FVC9_ALCXX 50S ribosomal protein L13 OS=Alcaligenes xylosoxydans xylosoxydans OX=85698 GN=rplM PE=3 SV=1	50S ribosomal protein L13 OS=Alcaligenes xylosoxydans xylosoxydans OX=85698 GN=rplM PE=3 SV=1	63	8	8	0	142	16	1004	7	0.000568722	0.000554723	0.000708247	0.000581981	0.000564225	0.000698639	0.000618658	0.000628395	0.000784981	0.000773373	0.000634105	0.000796862
A0A0A5JFY3_ALCXX	>tr|A0A0A5JFY3|A0A0A5JFY3_ALCXX 50S ribosomal protein L14 OS=Alcaligenes xylosoxydans xylosoxydans OX=85698 GN=rplN PE=3 SV=1	50S ribosomal protein L14 OS=Alcaligenes xylosoxydans xylosoxydans OX=85698 GN=rplN PE=3 SV=1	63	10	10	0	122	133	1062	10	0.000528674	0.000534997	0.000676506	0.000539557	0.000525565	0.000668886	0.000579349	0.000600056	0.000748953	0.000735253	0.000632261	0.000778326
A0A0D6IVG0_ALCXX	>tr|A0A0D6IVG0|A0A0D6IVG0_ALCXX 50S ribosomal protein L15 OS=Alcaligenes xylosoxydans xylosoxydans OX=85698 GN=rplO PE=3 SV=1	50S ribosomal protein L15 OS=Alcaligenes xylosoxydans xylosoxydans OX=85698 GN=rplO PE=3 SV=1	51	7	7	0	146	153	1086	7	0.000569959	0.00056718	0.000681448	0.000588725	0.000572319	0.000687962	0.000613579	0.000628254	0.000753239	0.000759716	0.000641201	0.000759295
A0A0A5JIK2_ALCXX	>tr|A0A0A5JIK2|A0A0A5JIK2_ALCXX 50S ribosomal protein L16 OS=Alcaligenes xylosoxydans xylosoxydans OX=85698 GN=rplP PE=3 SV=1	50S ribosomal protein L16 OS=Alcaligenes xylosoxydans xylosoxydans OX=85698 GN=rplP PE=3 SV=1	46	6	6	0	138	155	1125	6	0.000544232	0.000537896	0.000633986	0.000556779	0.000545983	0.000639213	0.000582289	0.000601962	0.000682414	0.000720251	0.000617189	0.000709744
A0A0D6IVY8_ALCXX	>tr|A0A0D6IVY8|A0A0D6IVY8_ALCXX 50S ribosomal protein L17 OS=Alcaligenes xylosoxydans xylosoxydans OX=85698 GN=rplQ PE=3 SV=1	50S ribosomal protein L17 OS=Alcaligenes xylosoxydans xylosoxydans OX=85698 GN=rplQ PE=3 SV=1	55	11	11	0	130	147	103	11	0.000535849	0.000538495	0.000672564	0.00055333	0.000539323	0.000666896	0.000574062	0.000592452	0.000731407	0.000721859	0.000610769	0.000757389
A0A0D6IVF6_ALCXX	>tr|A0A0D6IVF6|A0A0D6IVF6_ALCXX 50S ribosomal protein L18 OS=Alcaligenes xylosoxydans xylosoxydans OX=85698 GN=rplR PE=3 SV=1	50S ribosomal protein L18 OS=Alcaligenes xylosoxydans xylosoxydans OX=85698 GN=rplR PE=3 SV=1	56	7	7	0	121	132	1112	7	0.000558644	0.000556856	0.000666994	0.000566862	0.000561033	0.000665395	0.000604603	0.000613702	0.000749892	0.000753725	0.000635507	0.000770319
A0A0A5J983_ALCXX	>tr|A0A0A5J983|A0A0A5J983_ALCXX 50S ribosomal protein L19 OS=Alcaligenes xylosoxydans xylosoxydans OX=85698 GN=rplS PE=3 SV=1	50S ribosomal protein L19 OS=Alcaligenes xylosoxydans xylosoxydans OX=85698 GN=rplS PE=3 SV=1	69	8	8	0	126	139	1061	8	0.000548311	0.00054457	0.000658342	0.000562935	0.000551745	0.00067232	0.000604891	0.000614031	0.000766507	0.00073758	0.00063374	0.000794849
A0A0D6IWC6_ALCXX	>tr|A0A0D6IWC6|A0A0D6IWC6_ALCXX 50S ribosomal protein L2 OS=Alcaligenes xylosoxydans xylosoxydans OX=85698 GN=rplB PE=3 SV=1	50S ribosomal protein L2 OS=Alcaligenes xylosoxydans xylosoxydans OX=85698 GN=rplB PE=3 SV=1	68	22	22	0	275	303	1108	22	0.000588067	0.000587215	0.000715771	0.000607525	0.000595195	0.000716406	0.000640534	0.000654879	0.000785522	0.000807629	0.000675036	0.000815104
A0A0D6H4J7_ALCXX	>tr|A0A0D6H4J7|A0A0D6H4J7_ALCXX 50S ribosomal protein L20 OS=Alcaligenes xylosoxydans xylosoxydans OX=85698 GN=rplT PE=3 SV=1	50S ribosomal protein L20 OS=Alcaligenes xylosoxydans xylosoxydans OX=85698 GN=rplT PE=3 SV=1	53	12	12	0	119	133	1182	12	0.000539067	0.000543964	0.000679058	0.000573051	0.000551892	0.000687229	0.000579555	0.000601868	0.000730206	0.00075813	0.000625226	0.000761254
A0A0D6ITI8_ALCXX	>tr|A0A0D6ITI8|A0A0D6ITI8_ALCXX 50S ribosomal protein L21 OS=Alcaligenes xylosoxydans xylosoxydans OX=85698 GN=rplU PE=3 SV=1	50S ribosomal protein L21 OS=Alcaligenes xylosoxydans xylosoxydans OX=85698 GN=rplU PE=3 SV=1	60	6	6	0	103	115	1005	6	0.000561931	0.000555562	0.000678263	0.000585983	0.000569647	0.000683745	0.000615155	0.000616375	0.000737313	0.000749772	0.000641703	0.000770544
A0A0A5JC98_ALCXX	>tr|A0A0A5JC98|A0A0A5JC98_ALCXX 50S ribosomal protein L22 OS=Alcaligenes xylosoxydans xylosoxydans OX=85698 GN=rplV PE=3 SV=1	50S ribosomal protein L22 OS=Alcaligenes xylosoxydans xylosoxydans OX=85698 GN=rplV PE=3 SV=1	72	11	11	0	109	118	1014	11	0.000554156	0.000557938	0.000687964	0.000562793	0.000556596	0.000684827	0.000599708	0.0006308	0.000753166	0.000756617	0.00064742	0.000786102
A0A0D6IVN8_ALCXX	>tr|A0A0D6IVN8|A0A0D6IVN8_ALCXX 50S ribosomal protein L23 OS=Alcaligenes xylosoxydans xylosoxydans OX=85698 GN=rplW PE=3 SV=1	50S ribosomal protein L23 OS=Alcaligenes xylosoxydans xylosoxydans OX=85698 GN=rplW PE=3 SV=1	78	10	10	0	98	112	999	10	0.000586544	0.0005832	0.000795421	0.000607658	0.000595513	0.00075284	0.000719199	0.000773228	0.000893719	0.00101833	0.000837948	0.000913543
A0A0A5JHN7_ALCXX	>tr|A0A0A5JHN7|A0A0A5JHN7_ALCXX 50S ribosomal protein L24 OS=Alcaligenes xylosoxydans xylosoxydans OX=85698 GN=rplX PE=3 SV=1	50S ribosomal protein L24 OS=Alcaligenes xylosoxydans xylosoxydans OX=85698 GN=rplX PE=3 SV=1	79	9	9	0	106	114	1071	9	0.000567568	0.000559434	0.000694635	0.000585262	0.000569476	0.000707506	0.000608153	0.000622043	0.000756716	0.000778337	0.000630892	0.00078197
A0A0D6ILZ5_ALCXX	>tr|A0A0D6ILZ5|A0A0D6ILZ5_ALCXX 50S ribosomal protein L25 OS=Alcaligenes xylosoxydans xylosoxydans OX=85698 GN=rplY PE=3 SV=1	50S ribosomal protein L25 OS=Alcaligenes xylosoxydans xylosoxydans OX=85698 GN=rplY PE=3 SV=1	71	13	13	0	204	217	68	13	0.000579782	0.000577379	0.000669444	0.000591289	0.000589442	0.000664947	0.000617653	0.000636022	0.000698387	0.000763981	0.000643008	0.000724822
A0A0A5L7N0_ALCXX	>tr|A0A0A5L7N0|A0A0A5L7N0_ALCXX 50S ribosomal protein L27 OS=Alcaligenes xylosoxydans xylosoxydans OX=85698 GN=rpmA PE=3 SV=1	50S ribosomal protein L27 OS=Alcaligenes xylosoxydans xylosoxydans OX=85698 GN=rpmA PE=3 SV=1	60	5	5	0	86	9	1071	5	0.00052371	0.000515273	0.000638249	0.000527752	0.000525317	0.000651494	0.000575547	0.000585083	0.000718024	0.000709473	0.000608836	0.000718469
A0A0A5JCE2_ALCXX	>tr|A0A0A5JCE2|A0A0A5JCE2_ALCXX 50S ribosomal protein L28 OS=Alcaligenes xylosoxydans xylosoxydans OX=85698 GN=rpmB PE=3 SV=1	50S ribosomal protein L28 OS=Alcaligenes xylosoxydans xylosoxydans OX=85698 GN=rpmB PE=3 SV=1	69	8	8	0	78	89	116	8	0.000522291	0.000527078	0.000639615	0.00053642	0.000520732	0.000624981	0.000568221	0.000586106	0.00070295	0.000704382	0.000603596	0.000716272
A0A0A5JFX5_ALCXX	>tr|A0A0A5JFX5|A0A0A5JFX5_ALCXX 50S ribosomal protein L29 OS=Alcaligenes xylosoxydans xylosoxydans OX=85698 GN=rpmC PE=3 SV=1	50S ribosomal protein L29 OS=Alcaligenes xylosoxydans xylosoxydans OX=85698 GN=rpmC PE=3 SV=1	44	5	5	0	63	71	1064	5	0.000515724	0.000510706	0.000674659	0.000549852	0.000526758	0.000666899	0.00055482	0.000581169	0.000725777	0.000725709	0.000617154	0.000761114
A0A0D6I270_ALCXX	>tr|A0A0D6I270|A0A0D6I270_ALCXX 50S ribosomal protein L3 glutamine methyltransferase OS=Alcaligenes xylosoxydans xylosoxydans OX=85698 GN=prmB PE=3 SV=1	50S ribosomal protein L3 glutamine methyltransferase OS=Alcaligenes xylosoxydans xylosoxydans OX=85698 GN=prmB PE=3 SV=1	24	6	6	0	298	334	467	6	0.000438157	0.000445403	0	0.000451322	0.000452495	0	0.000481912	0.000487297	0	0.000548216	0.000485318	0
A0A0D6IW89_ALCXX	>tr|A0A0D6IW89|A0A0D6IW89_ALCXX 50S ribosomal protein L3 OS=Alcaligenes xylosoxydans xylosoxydans OX=85698 GN=rplC PE=3 SV=1	50S ribosomal protein L3 OS=Alcaligenes xylosoxydans xylosoxydans OX=85698 GN=rplC PE=3 SV=1	64	11	11	0	229	24	1035	11	0.000567254	0.000566313	0.000686471	0.000579743	0.000570322	0.000689882	0.00061552	0.000632348	0.000771523	0.000767729	0.000632533	0.000797147
A0A0D6IVX5_ALCXX	>tr|A0A0D6IVX5|A0A0D6IVX5_ALCXX 50S ribosomal protein L30 OS=Alcaligenes xylosoxydans xylosoxydans OX=85698 GN=rpmD PE=3 SV=1	50S ribosomal protein L30 OS=Alcaligenes xylosoxydans xylosoxydans OX=85698 GN=rpmD PE=3 SV=1	33	2	2	0	61	67	1092	2	0.000501782	0.000506892	0.00064247	0.000518741	0.000503966	0.000624836	0.000552961	0.000573411	0.000716428	0.000702969	0.000621239	0.000734374
A0A0D6GTD5_ALCXX	>tr|A0A0D6GTD5|A0A0D6GTD5_ALCXX 50S ribosomal protein L31 type B OS=Alcaligenes xylosoxydans xylosoxydans OX=85698 GN=rpmE2 PE=3 SV=1	50S ribosomal protein L31 type B OS=Alcaligenes xylosoxydans xylosoxydans OX=85698 GN=rpmE2 PE=3 SV=1	70	7	7	0	88	10	919	7	0.000548707	0.000547389	0.000689567	0.000560481	0.000558187	0.000678332	0.000614759	0.000639976	0.000824144	0.000783528	0.000676989	0.000861195
A0A0D6GL21_ALCXX	>tr|A0A0D6GL21|A0A0D6GL21_ALCXX 50S ribosomal protein L32 OS=Alcaligenes xylosoxydans xylosoxydans OX=85698 GN=rpmF PE=3 SV=1	50S ribosomal protein L32 OS=Alcaligenes xylosoxydans xylosoxydans OX=85698 GN=rpmF PE=3 SV=1	53	2	2	0	60	68	1036	2	0.00052811	0.000516006	0.000624862	0.000548316	0.000527079	0.000631254	0.00055712	0.000569364	0.000689817	0.000704197	0.000589427	0.000651471
A0A0A5JE02_ALCXX	>tr|A0A0A5JE02|A0A0A5JE02_ALCXX 50S ribosomal protein L33 OS=Alcaligenes xylosoxydans xylosoxydans OX=85698 GN=rpmG PE=3 SV=1	50S ribosomal protein L33 OS=Alcaligenes xylosoxydans xylosoxydans OX=85698 GN=rpmG PE=3 SV=1	44	4	4	0	55	64	1013	4	0.000523809	0.000512002	0.00064683	0.00054503	0.000517149	0.000649734	0.000577982	0.000581138	0.000712818	0.000717159	0.00058086	0.000738676
A0A0D6H4I7_ALCXX	>tr|A0A0D6H4I7|A0A0D6H4I7_ALCXX 50S ribosomal protein L35 OS=Alcaligenes xylosoxydans xylosoxydans OX=85698 GN=rpmI PE=3 SV=1	50S ribosomal protein L35 OS=Alcaligenes xylosoxydans xylosoxydans OX=85698 GN=rpmI PE=3 SV=1	32	2	2	0	65	73	1232	2	0.000522387	0.000516884	0.000640023	0.000552971	0.000512881	0.000663496	0.000537742	0.000556566	0.000624474	0.000702987	0.000576939	0.000660495
A0A0D6IVQ2_ALCXX	>tr|A0A0D6IVQ2|A0A0D6IVQ2_ALCXX 50S ribosomal protein L4 OS=Alcaligenes xylosoxydans xylosoxydans OX=85698 GN=rplD PE=3 SV=1	50S ribosomal protein L4 OS=Alcaligenes xylosoxydans xylosoxydans OX=85698 GN=rplD PE=3 SV=1	71	11	11	0	205	227	982	11	0.000573087	0.000568567	0.000682595	0.000589247	0.000575495	0.00069017	0.00061613	0.000627359	0.000737776	0.000767619	0.00065025	0.000760572
A0A0D6IWT2_ALCXX	>tr|A0A0D6IWT2|A0A0D6IWT2_ALCXX 50S ribosomal protein L5 OS=Alcaligenes xylosoxydans xylosoxydans OX=85698 GN=rplE PE=3 SV=1	50S ribosomal protein L5 OS=Alcaligenes xylosoxydans xylosoxydans OX=85698 GN=rplE PE=3 SV=1	80	20	20	0	179	20	973	20	0.000566157	0.000568634	0.000715405	0.000578348	0.000568502	0.000694478	0.000618735	0.000633575	0.00078957	0.000787364	0.0006673	0.00080859
A0A0D6IVH5_ALCXX	>tr|A0A0D6IVH5|A0A0D6IVH5_ALCXX 50S ribosomal protein L6 OS=Alcaligenes xylosoxydans xylosoxydans OX=85698 GN=rplF PE=3 SV=1	50S ribosomal protein L6 OS=Alcaligenes xylosoxydans xylosoxydans OX=85698 GN=rplF PE=3 SV=1	78	15	15	0	177	191	964	15	0.000559572	0.000561758	0.000693619	0.000570147	0.000566142	0.000691188	0.000613557	0.000630529	0.000732136	0.000778425	0.000669021	0.000754604
A0A0D6IVY7_ALCXX	>tr|A0A0D6IVY7|A0A0D6IVY7_ALCXX 50S ribosomal protein L7/L12 OS=Alcaligenes xylosoxydans xylosoxydans OX=85698 GN=rplL PE=3 SV=1	50S ribosomal protein L7/L12 OS=Alcaligenes xylosoxydans xylosoxydans OX=85698 GN=rplL PE=3 SV=1	79	9	9	0	126	127	491	9	0.0005807	0.000572747	0.00076065	0.000612669	0.00059654	0.000746711	0.000625627	0.000623339	0.000813429	0.000769349	0.000667591	0.000853208
A0A0D6GTD0_ALCXX	>tr|A0A0D6GTD0|A0A0D6GTD0_ALCXX 50S ribosomal protein L9 OS=Alcaligenes xylosoxydans xylosoxydans OX=85698 GN=rplI PE=3 SV=1	50S ribosomal protein L9 OS=Alcaligenes xylosoxydans xylosoxydans OX=85698 GN=rplI PE=3 SV=1	59	14	14	0	151	164	892	14	0.000570284	0.000569861	0.000702294	0.000582644	0.000578201	0.000694527	0.000624527	0.000632849	0.000756777	0.000775622	0.000670104	0.000769593
A0A0D6GTW3_ALCXX	>tr|A0A0D6GTW3|A0A0D6GTW3_ALCXX 50S ribosomal subunit assembly factor BipA OS=Alcaligenes xylosoxydans xylosoxydans OX=85698 GN=typA PE=3 SV=1	50S ribosomal subunit assembly factor BipA OS=Alcaligenes xylosoxydans xylosoxydans OX=85698 GN=typA PE=3 SV=1	66	31	31	0	607	675	544	31	0.000542179	0.000544907	0.00066215	0.000537927	0.000546351	0.000673306	0.000567251	0.000567726	0.000714383	0.000614752	0.00058034	0.000736193
A0A0D6FIR8_ALCXX	>tr|A0A0D6FIR8|A0A0D6FIR8_ALCXX 50S ribosome-binding GTPase OS=Alcaligenes xylosoxydans xylosoxydans OX=85698 GN=ERS451415_00271 PE=4 SV=1	50S ribosome-binding GTPase OS=Alcaligenes xylosoxydans xylosoxydans OX=85698 GN=ERS451415_00271 PE=4 SV=1	15	5	5	0	369	389	87	5	0.000453317	0.000464823	0.00042423	0.000396873	0.000424671	0.000443722	0.000481578	0.000442133	0.000541975	0	0.000467736	0.000470595
Q5YFS2_ALCXX	>tr|Q5YFS2|Q5YFS2_ALCXX 6-aminohexanoate-cyclic-dimer hydrolase OS=Alcaligenes xylosoxydans xylosoxydans OX=85698 GN=ana PE=4 SV=1	6-aminohexanoate-cyclic-dimer hydrolase OS=Alcaligenes xylosoxydans xylosoxydans OX=85698 GN=ana PE=4 SV=1	46	13	13	0	509	528	638	13	0.000497133	0.000498249	0.000479695	0.000488661	0.000495451	0.000502267	0.000493368	0.000499521	0	0.000546256	0.000453921	0
A0A0D6IE66_ALCXX	>tr|A0A0D6IE66|A0A0D6IE66_ALCXX 6-phosphogluconolactonase OS=Alcaligenes xylosoxydans xylosoxydans OX=85698 GN=ERS451415_04676 PE=4 SV=1	6-phosphogluconolactonase OS=Alcaligenes xylosoxydans xylosoxydans OX=85698 GN=ERS451415_04676 PE=4 SV=1	48	12	12	0	359	378	698	12	0.000494066	0.000491344	0.000579859	0.000494675	0.000492223	0.000528994	0.000522421	0.000533244	0.000648215	0.000629919	0.000509883	0.000504974
A0A0D6IL86_ALCXX	>tr|A0A0D6IL86|A0A0D6IL86_ALCXX 6,7-dimethyl-8-ribityllumazine synthase OS=Alcaligenes xylosoxydans xylosoxydans OX=85698 GN=ribH PE=3 SV=1	6,7-dimethyl-8-ribityllumazine synthase OS=Alcaligenes xylosoxydans xylosoxydans OX=85698 GN=ribH PE=3 SV=1	95	7	7	0	176	191	402	7	0.000486289	0.000486021	0.000520752	0.000487948	0.000481365	0.000527828	0.000503426	0.000509721	0	0.00060116	0.000542173	0
A0A0D6HZU7_ALCXX	>tr|A0A0D6HZU7|A0A0D6HZU7_ALCXX 60 kDa chaperonin OS=Alcaligenes xylosoxydans xylosoxydans OX=85698 GN=groL_1 PE=3 SV=1	60 kDa chaperonin OS=Alcaligenes xylosoxydans xylosoxydans OX=85698 GN=groL_1 PE=3 SV=1	83	48	44	0	540	57	541	44	0.000625307	0.000609533	0.000751814	0.000633608	0.000632088	0.000752452	0.000640744	0.000646691	0.000800615	0.000788949	0.000700416	0.00080599
A0A0D6IKY6_ALCXX	>tr|A0A0D6IKY6|A0A0D6IKY6_ALCXX 60 kDa chaperonin OS=Alcaligenes xylosoxydans xylosoxydans OX=85698 GN=groL_2 PE=3 SV=1	60 kDa chaperonin OS=Alcaligenes xylosoxydans xylosoxydans OX=85698 GN=groL_2 PE=3 SV=1	90	49	45	0	546	574	519	45	0.000656103	0.000652822	0.000795493	0.00066435	0.000664748	0.000794108	0.000704485	0.000722909	0.00086104	0.000904791	0.000768068	0.000885466
A0A0D6HS71_ALCXX	>tr|A0A0D6HS71|A0A0D6HS71_ALCXX 7-carboxy-7-deazaguanine synthase OS=Alcaligenes xylosoxydans xylosoxydans OX=85698 GN=queE PE=3 SV=1	7-carboxy-7-deazaguanine synthase OS=Alcaligenes xylosoxydans xylosoxydans OX=85698 GN=queE PE=3 SV=1	59	9	9	0	210	229	535	9	0.000440093	0.000440909	0.000543114	0.000444046	0.000451283	0.000529713	0.00048008	0.000443149	0.000614303	0.000547539	0.00041389	0.000649084
A0A0D6IR84_ALCXX	>tr|A0A0D6IR84|A0A0D6IR84_ALCXX 7-cyano-7-deazaguanine synthase OS=Alcaligenes xylosoxydans xylosoxydans OX=85698 GN=queC PE=3 SV=1	7-cyano-7-deazaguanine synthase OS=Alcaligenes xylosoxydans xylosoxydans OX=85698 GN=queC PE=3 SV=1	58	11	11	0	237	262	654	11	0.000482296	0.000482259	0.000468209	0.000483192	0.000486555	0.000476686	0.000497672	0.000478037	0	0.000550709	0.000482467	0
A0A0D6GJD1_ALCXX	>tr|A0A0D6GJD1|A0A0D6GJD1_ALCXX 7-methyl-GTP pyrophosphatase OS=Alcaligenes xylosoxydans xylosoxydans OX=85698 GN=maf PE=3 SV=1	7-methyl-GTP pyrophosphatase OS=Alcaligenes xylosoxydans xylosoxydans OX=85698 GN=maf PE=3 SV=1	62	7	7	0	200	21	539	7	0.000506957	0.000507312	0.000535571	0.000504767	0.000508924	0.000567414	0.000518692	0.000513158	0	0.000601575	0.000523714	0.000460167
A0A0D6FLB6_ALCXX	>tr|A0A0D6FLB6|A0A0D6FLB6_ALCXX 7,8-dihydroneopterin aldolase OS=Alcaligenes xylosoxydans xylosoxydans OX=85698 GN=folB PE=3 SV=1	7,8-dihydroneopterin aldolase OS=Alcaligenes xylosoxydans xylosoxydans OX=85698 GN=folB PE=3 SV=1	21	2	2	0	119	136	601	2	0.000436646	0.000432988	0.000526276	0.000426971	0.000428535	0.000509261	0.000454856	0.000447121	0	0.000533471	0.000474427	0.000470878
A0A0D6GSJ4_ALCXX	>tr|A0A0D6GSJ4|A0A0D6GSJ4_ALCXX 8-oxo-dGTP diphosphatase OS=Alcaligenes xylosoxydans xylosoxydans OX=85698 GN=mutT PE=4 SV=1	8-oxo-dGTP diphosphatase OS=Alcaligenes xylosoxydans xylosoxydans OX=85698 GN=mutT PE=4 SV=1	19	3	3	0	243	265	627	3	0.000421211	0.000393738	0.000397483	0.000398076	0.000409348	0.000437522	0.000415838	0	0	0	0	0
A0A0D6HHR6_ALCXX	>tr|A0A0D6HHR6|A0A0D6HHR6_ALCXX AAA family ATPase OS=Alcaligenes xylosoxydans xylosoxydans OX=85698 GN=ERS451415_02595 PE=4 SV=1	AAA family ATPase OS=Alcaligenes xylosoxydans xylosoxydans OX=85698 GN=ERS451415_02595 PE=4 SV=1	14	9	9	0	875	952	623	9	0.000412972	0.000423048	0	0.000405908	0.000421252	0.000443949	0.000348757	0.000451196	0	0.000473151	0.000395587	0
A0A0D6GAA5_ALCXX	>tr|A0A0D6GAA5|A0A0D6GAA5_ALCXX AAA family ATPase OS=Alcaligenes xylosoxydans xylosoxydans OX=85698 GN=ftsH3 PE=4 SV=1	AAA family ATPase OS=Alcaligenes xylosoxydans xylosoxydans OX=85698 GN=ftsH3 PE=4 SV=1	21	4	4	0	304	327	834	4	0.000397589	0.000415396	0	0.000377586	0.000397864	0	0.000369965	0	0.000576876	0.000463971	0.000454414	0.000585945
A0A7T2RDB7_ALCXX	>tr|A0A7T2RDB7|A0A7T2RDB7_ALCXX AAC(3) family N-acetyltransferase OS=Alcaligenes xylosoxydans xylosoxydans OX=85698 GN=I6G72_00445 PE=4 SV=1	AAC(3) family N-acetyltransferase OS=Alcaligenes xylosoxydans xylosoxydans OX=85698 GN=I6G72_00445 PE=4 SV=1	17	3	3	0	272	29	674	3	0.000389403	0.000383998	0.000482442	0.000352539	0.000367335	0	0.000387383	0.00037216	0	0	0	0
A0A0D6H1C3_ALCXX	>tr|A0A0D6H1C3|A0A0D6H1C3_ALCXX ABC transporter arginine-binding protein 1 OS=Alcaligenes xylosoxydans xylosoxydans OX=85698 GN=artJ PE=4 SV=1	ABC transporter arginine-binding protein 1 OS=Alcaligenes xylosoxydans xylosoxydans OX=85698 GN=artJ PE=4 SV=1	57	12	12	0	250	27	922	12	0.00045749	0.000465085	0.0007206	0.000479149	0.000473532	0.000684381	0.000619593	0.000639092	0.00083648	0.000821176	0.000688768	0.000854475
A0A0D6FRD6_ALCXX	>tr|A0A0D6FRD6|A0A0D6FRD6_ALCXX ABC transporter ATP-binding protein OS=Alcaligenes xylosoxydans xylosoxydans OX=85698 GN=artM_3 PE=3 SV=1	ABC transporter ATP-binding protein OS=Alcaligenes xylosoxydans xylosoxydans OX=85698 GN=artM_3 PE=3 SV=1	56	14	14	0	246	28	695	13	0.000448839	0.000451636	0.000590588	0.000465687	0.00045454	0.000552437	0.000463076	0.000509015	0.000629562	0.000587791	0.000515771	0.000645386
A0A0D6IDN0_ALCXX	>tr|A0A0D6IDN0|A0A0D6IDN0_ALCXX ABC transporter ATP-binding protein OS=Alcaligenes xylosoxydans xylosoxydans OX=85698 GN=cysA_3 PE=4 SV=1	ABC transporter ATP-binding protein OS=Alcaligenes xylosoxydans xylosoxydans OX=85698 GN=cysA_3 PE=4 SV=1	38	8	8	0	264	286	683	8	0.000378561	0.000384188	0.000482005	0.000429181	0.000411283	0.000438707	0.000484628	0.00046753	0.000637616	0.000539153	0	0.00065698
A0A0D6GJD8_ALCXX	>tr|A0A0D6GJD8|A0A0D6GJD8_ALCXX ABC transporter ATP-binding protein OS=Alcaligenes xylosoxydans xylosoxydans OX=85698 GN=drrA_1 PE=4 SV=1	ABC transporter ATP-binding protein OS=Alcaligenes xylosoxydans xylosoxydans OX=85698 GN=drrA_1 PE=4 SV=1	16	4	4	0	257	28	819	3	0.000380791	0.00035961	0	0.00035936	0.000392348	0.000449312	0	0	0	0	0	0.000594013
A0A0D6FGX7_ALCXX	>tr|A0A0D6FGX7|A0A0D6FGX7_ALCXX ABC transporter ATP-binding protein OS=Alcaligenes xylosoxydans xylosoxydans OX=85698 GN=ERS451415_00205 PE=4 SV=1	ABC transporter ATP-binding protein OS=Alcaligenes xylosoxydans xylosoxydans OX=85698 GN=ERS451415_00205 PE=4 SV=1	17	4	4	0	278	299	695	4	0.000361556	0.000364337	0.000421785	0.000360295	0.000347099	0	0.000383638	0	0.000526535	0.000467957	0	0
A0A0M7J2R2_ALCXX	>tr|A0A0M7J2R2|A0A0M7J2R2_ALCXX ABC transporter ATP-binding protein OS=Alcaligenes xylosoxydans xylosoxydans OX=85698 GN=gsiA_22 PE=4 SV=1	ABC transporter ATP-binding protein OS=Alcaligenes xylosoxydans xylosoxydans OX=85698 GN=gsiA_22 PE=4 SV=1	17	4	4	0	327	358	637	3	0	0	0	0.000347305	0.000382582	0.000460143	0	0	0	0	0	0
A0A0D6FNI4_ALCXX	>tr|A0A0D6FNI4|A0A0D6FNI4_ALCXX ABC transporter ATP-binding protein OS=Alcaligenes xylosoxydans xylosoxydans OX=85698 GN=gsiA_3 PE=4 SV=1	ABC transporter ATP-binding protein OS=Alcaligenes xylosoxydans xylosoxydans OX=85698 GN=gsiA_3 PE=4 SV=1	10	3	3	0	336	372	928	3	0	0	0.000417862	0	0.000371556	0.000420014	0.000353838	0	0.000498012	0	0	0
A0A7U0I6V3_ALCXX	>tr|A0A7U0I6V3|A0A7U0I6V3_ALCXX ABC transporter ATP-binding protein OS=Alcaligenes xylosoxydans xylosoxydans OX=85698 GN=I6G72_23195 PE=4 SV=1	ABC transporter ATP-binding protein OS=Alcaligenes xylosoxydans xylosoxydans OX=85698 GN=I6G72_23195 PE=4 SV=1	26	6	6	0	258	285	67	6	0.000403135	0.000402377	0	0.000342671	0.000391642	0.000490999	0.000431586	0.000453188	0.000492289	0.000543278	0.000520118	0.000517824
A0A0D6GKE7_ALCXX	>tr|A0A0D6GKE7|A0A0D6GKE7_ALCXX ABC transporter ATP-binding protein OS=Alcaligenes xylosoxydans xylosoxydans OX=85698 GN=livF_10 PE=4 SV=1	ABC transporter ATP-binding protein OS=Alcaligenes xylosoxydans xylosoxydans OX=85698 GN=livF_10 PE=4 SV=1	20	4	4	0	236	256	599	4	0.000401294	0.000397372	0.000450542	0.000403475	0.000399122	0.0004642	0	0.000349587	0	0	0	0
A0A0D6HK06_ALCXX	>tr|A0A0D6HK06|A0A0D6HK06_ALCXX ABC transporter ATP-binding protein OS=Alcaligenes xylosoxydans xylosoxydans OX=85698 GN=livF_13 PE=4 SV=1	ABC transporter ATP-binding protein OS=Alcaligenes xylosoxydans xylosoxydans OX=85698 GN=livF_13 PE=4 SV=1	32	7	7	0	233	255	86	7	0.000417989	0.000408917	0.000505157	0.00041785	0.000418235	0.000449183	0.000405611	0.000459124	0.000664271	0.000607224	0.00048065	0
A0A0D6I3I5_ALCXX	>tr|A0A0D6I3I5|A0A0D6I3I5_ALCXX ABC transporter ATP-binding protein OS=Alcaligenes xylosoxydans xylosoxydans OX=85698 GN=livF_16 PE=4 SV=1	ABC transporter ATP-binding protein OS=Alcaligenes xylosoxydans xylosoxydans OX=85698 GN=livF_16 PE=4 SV=1	42	9	9	0	245	262	637	9	0.00039539	0.000407229	0	0.000428249	0.000380821	0	0.000417181	0.000443365	0.000555326	0.000497357	0.000477356	0.000565725
A0A0D6FUU1_ALCXX	>tr|A0A0D6FUU1|A0A0D6FUU1_ALCXX ABC transporter ATP-binding protein OS=Alcaligenes xylosoxydans xylosoxydans OX=85698 GN=livF_6 PE=4 SV=1	ABC transporter ATP-binding protein OS=Alcaligenes xylosoxydans xylosoxydans OX=85698 GN=livF_6 PE=4 SV=1	19	3	3	0	237	254	696	3	0	0	0	0.000309902	0	0	0	0.000417194	0	0.000448401	0.000503776	0.000526096
A0A0D6GKA2_ALCXX	>tr|A0A0D6GKA2|A0A0D6GKA2_ALCXX ABC transporter ATP-binding protein OS=Alcaligenes xylosoxydans xylosoxydans OX=85698 GN=livF_9 PE=4 SV=1	ABC transporter ATP-binding protein OS=Alcaligenes xylosoxydans xylosoxydans OX=85698 GN=livF_9 PE=4 SV=1	18	4	4	0	254	271	9	4	0.000338691	0.000353014	0	0.00038786	0.000369324	0.000391716	0	0.000372404	0	0	0	0.000631513
A0A0D6I3J4_ALCXX	>tr|A0A0D6I3J4|A0A0D6I3J4_ALCXX ABC transporter ATP-binding protein OS=Alcaligenes xylosoxydans xylosoxydans OX=85698 GN=livH_18 PE=4 SV=1	ABC transporter ATP-binding protein OS=Alcaligenes xylosoxydans xylosoxydans OX=85698 GN=livH_18 PE=4 SV=1	6	3	3	0	362	387	929	3	0.000318128	0	0	0.000272686	0.000313641	0.000357094	0.000376238	0.000411717	0	0.000472834	0.00042174	0
A0A0D6FVI6_ALCXX	>tr|A0A0D6FVI6|A0A0D6FVI6_ALCXX ABC transporter ATP-binding protein OS=Alcaligenes xylosoxydans xylosoxydans OX=85698 GN=lptB_4 PE=4 SV=1	ABC transporter ATP-binding protein OS=Alcaligenes xylosoxydans xylosoxydans OX=85698 GN=lptB_4 PE=4 SV=1	15	4	3	0	262	291	618	3	0	0.000327337	0	0.000331227	0	0	0	0	0	0	0	0
A0A0D6I2V8_ALCXX	>tr|A0A0D6I2V8|A0A0D6I2V8_ALCXX ABC transporter ATP-binding protein OS=Alcaligenes xylosoxydans xylosoxydans OX=85698 GN=lptB_9 PE=4 SV=1	ABC transporter ATP-binding protein OS=Alcaligenes xylosoxydans xylosoxydans OX=85698 GN=lptB_9 PE=4 SV=1	65	15	14	0	266	287	802	14	0.000405889	0.000423349	0	0.000457738	0.000430793	0.000514442	0.000467942	0.000506323	0.00056978	0.000585813	0.000503697	0.000549344
A0A0D6FTZ7_ALCXX	>tr|A0A0D6FTZ7|A0A0D6FTZ7_ALCXX ABC transporter ATP-binding protein OS=Alcaligenes xylosoxydans xylosoxydans OX=85698 GN=potA_2 PE=4 SV=1	ABC transporter ATP-binding protein OS=Alcaligenes xylosoxydans xylosoxydans OX=85698 GN=potA_2 PE=4 SV=1	57	17	17	0	362	396	714	17	0.000429004	0.000418565	0.000538295	0.000478051	0.000478672	0.000515406	0.00043043	0.000453427	0.000748397	0.000592121	0.000504137	0.000773686
A0A0D6IGC4_ALCXX	>tr|A0A0D6IGC4|A0A0D6IGC4_ALCXX ABC transporter ATP-binding protein OS=Alcaligenes xylosoxydans xylosoxydans OX=85698 GN=ssuB_10 PE=4 SV=1	ABC transporter ATP-binding protein OS=Alcaligenes xylosoxydans xylosoxydans OX=85698 GN=ssuB_10 PE=4 SV=1	27	4	4	0	270	296	657	4	0.000392325	0.000384914	0.000439942	0.00038682	0.000383708	0.000427137	0.000355483	0.000344732	0.000551747	0	0.000465441	0.000604094
A0A0D6FGR5_ALCXX	>tr|A0A0D6FGR5|A0A0D6FGR5_ALCXX ABC transporter ATP-binding protein OS=Alcaligenes xylosoxydans xylosoxydans OX=85698 GN=ybhF_1 PE=4 SV=1	ABC transporter ATP-binding protein OS=Alcaligenes xylosoxydans xylosoxydans OX=85698 GN=ybhF_1 PE=4 SV=1	21	4	4	0	265	289	712	4	0.00031641	0	0	0	0	0	0	0	0	0	0	0
A0A0D6HQ44_ALCXX	>tr|A0A0D6HQ44|A0A0D6HQ44_ALCXX ABC transporter ATP-binding protein OS=Alcaligenes xylosoxydans xylosoxydans OX=85698 GN=yusV_2 PE=4 SV=1	ABC transporter ATP-binding protein OS=Alcaligenes xylosoxydans xylosoxydans OX=85698 GN=yusV_2 PE=4 SV=1	13	2	2	0	274	297	797	2	0.000315353	0	0	0.000302666	0	0	0.000333168	0	0	0	0.000422444	0
A0A0D6FCT5_ALCXX	>tr|A0A0D6FCT5|A0A0D6FCT5_ALCXX ABC transporter OS=Alcaligenes xylosoxydans xylosoxydans OX=85698 GN=gltI_1 PE=4 SV=1	ABC transporter OS=Alcaligenes xylosoxydans xylosoxydans OX=85698 GN=gltI_1 PE=4 SV=1	66	16	16	0	302	32	831	16	0.000523888	0.000534742	0.000727267	0.000543978	0.000542953	0.000685204	0.000664335	0.000697766	0.000846788	0.00083726	0.000750895	0.000883827
A0A0D6HII8_ALCXX	>tr|A0A0D6HII8|A0A0D6HII8_ALCXX ABC transporter OS=Alcaligenes xylosoxydans xylosoxydans OX=85698 GN=lolD_2 PE=4 SV=1	ABC transporter OS=Alcaligenes xylosoxydans xylosoxydans OX=85698 GN=lolD_2 PE=4 SV=1	15	2	2	0	223	234	629	2	0.000400418	0.000342697	0	0.000343257	0.000408574	0.000465166	0.000416204	0.000409634	0.000519635	0	0.000418864	0
A0A0D6GMC6_ALCXX	>tr|A0A0D6GMC6|A0A0D6GMC6_ALCXX ABC transporter permease OS=Alcaligenes xylosoxydans xylosoxydans OX=85698 GN=BIZ92_16045 PE=4 SV=1	ABC transporter permease OS=Alcaligenes xylosoxydans xylosoxydans OX=85698 GN=BIZ92_16045 PE=4 SV=1	62	17	17	0	405	429	803	17	0.000477896	0.000498911	0.000692278	0.000507122	0.00049677	0.00067179	0.000588963	0.000621625	0.000744943	0.00075939	0.000685812	0.000738225
A0A0D6I4T2_ALCXX	>tr|A0A0D6I4T2|A0A0D6I4T2_ALCXX ABC transporter permease OS=Alcaligenes xylosoxydans xylosoxydans OX=85698 GN=gsiD_7 PE=3 SV=1	ABC transporter permease OS=Alcaligenes xylosoxydans xylosoxydans OX=85698 GN=gsiD_7 PE=3 SV=1	6	2	2	1	288	313	988	2	0	0	0	0	0.000341162	0	0	0	0	0	0	0
A0A0D6G0M1_ALCXX	>tr|A0A0D6G0M1|A0A0D6G0M1_ALCXX ABC transporter permease OS=Alcaligenes xylosoxydans xylosoxydans OX=85698 GN=metI_2 PE=3 SV=1	ABC transporter permease OS=Alcaligenes xylosoxydans xylosoxydans OX=85698 GN=metI_2 PE=3 SV=1	14	3	3	0	217	226	98	3	0.000459422	0.000467284	0.000512109	0.00046983	0.000462397	0.000532552	0.000469531	0.000466565	0.000643679	0.000742674	0.000506169	0.000735973
A0A0D6IE44_ALCXX	>tr|A0A0D6IE44|A0A0D6IE44_ALCXX ABC transporter permease OS=Alcaligenes xylosoxydans xylosoxydans OX=85698 GN=proW PE=3 SV=1	ABC transporter permease OS=Alcaligenes xylosoxydans xylosoxydans OX=85698 GN=proW PE=3 SV=1	10	4	4	0	285	308	996	4	0.000304162	0	0	0	0.000373246	0	0	0	0	0	0.000376741	0.000449071
A0A0D6IFW5_ALCXX	>tr|A0A0D6IFW5|A0A0D6IFW5_ALCXX ABC transporter permease OS=Alcaligenes xylosoxydans xylosoxydans OX=85698 GN=ssuC_11 PE=3 SV=1	ABC transporter permease OS=Alcaligenes xylosoxydans xylosoxydans OX=85698 GN=ssuC_11 PE=3 SV=1	8	2	2	0	264	292	973	2	0.000403046	0.000374976	0.000509612	0.000405961	0.00043181	0.000512319	0.000368593	0	0	0	0	0
A0A0D6FQF1_ALCXX	>tr|A0A0D6FQF1|A0A0D6FQF1_ALCXX ABC transporter substrate-binding protein OS=Alcaligenes xylosoxydans xylosoxydans OX=85698 GN=AL520_03865 PE=4 SV=1	ABC transporter substrate-binding protein OS=Alcaligenes xylosoxydans xylosoxydans OX=85698 GN=AL520_03865 PE=4 SV=1	20	3	3	0	277	301	898	3	0	0	0	0	0.00030889	0	0.000479903	0.000496957	0	0	0.000483371	0
A0A0D6FNG8_ALCXX	>tr|A0A0D6FNG8|A0A0D6FNG8_ALCXX ABC transporter substrate-binding protein OS=Alcaligenes xylosoxydans xylosoxydans OX=85698 GN=amiC_3 PE=4 SV=1	ABC transporter substrate-binding protein OS=Alcaligenes xylosoxydans xylosoxydans OX=85698 GN=amiC_3 PE=4 SV=1	16	4	4	0	389	416	827	4	0.000361131	0	0	0.000306901	0.000337404	0	0.000456365	0.000471679	0	0	0.000448566	0
A0A0D6IDX9_ALCXX	>tr|A0A0D6IDX9|A0A0D6IDX9_ALCXX ABC transporter substrate-binding protein OS=Alcaligenes xylosoxydans xylosoxydans OX=85698 GN=amiC_8 PE=3 SV=1	ABC transporter substrate-binding protein OS=Alcaligenes xylosoxydans xylosoxydans OX=85698 GN=amiC_8 PE=3 SV=1	77	22	22	0	406	446	879	22	0.000458948	0.000480124	0.000705863	0.000486667	0.000480884	0.000654204	0.000592833	0.000614778	0.000816664	0.000679443	0.000644677	0.000839635
A0A0D6IGC9_ALCXX	>tr|A0A0D6IGC9|A0A0D6IGC9_ALCXX ABC transporter substrate-binding protein OS=Alcaligenes xylosoxydans xylosoxydans OX=85698 GN=BIZ92_07625 PE=4 SV=1	ABC transporter substrate-binding protein OS=Alcaligenes xylosoxydans xylosoxydans OX=85698 GN=BIZ92_07625 PE=4 SV=1	83	20	20	0	346	361	887	20	0.000516616	0.000509945	0.00061798	0.000517916	0.000518782	0.000634811	0.000657897	0.000685865	0.000856617	0.000847506	0.000753748	0.000840069
A0A0D6GVW1_ALCXX	>tr|A0A0D6GVW1|A0A0D6GVW1_ALCXX ABC transporter substrate-binding protein OS=Alcaligenes xylosoxydans xylosoxydans OX=85698 GN=BIZ92_09695 PE=3 SV=1	ABC transporter substrate-binding protein OS=Alcaligenes xylosoxydans xylosoxydans OX=85698 GN=BIZ92_09695 PE=3 SV=1	76	16	16	0	329	341	879	16	0.000507884	0.000535626	0.000807324	0.000555286	0.000543687	0.000760697	0.000670852	0.000692459	0.000932154	0.000872866	0.000770767	0.000962585
A0A0D6IDW2_ALCXX	>tr|A0A0D6IDW2|A0A0D6IDW2_ALCXX ABC transporter substrate-binding protein OS=Alcaligenes xylosoxydans xylosoxydans OX=85698 GN=BIZ92_22595 PE=3 SV=1	ABC transporter substrate-binding protein OS=Alcaligenes xylosoxydans xylosoxydans OX=85698 GN=BIZ92_22595 PE=3 SV=1	25	7	7	0	324	335	892	7	0.000447724	0.000355238	0.000553064	0.000356316	0.000369333	0.000540271	0.000512525	0.000542924	0.000680695	0.000630929	0.000571738	0.000678333
A0A0D6IDV8_ALCXX	>tr|A0A0D6IDV8|A0A0D6IDV8_ALCXX ABC transporter substrate-binding protein OS=Alcaligenes xylosoxydans xylosoxydans OX=85698 GN=BIZ92_22605 PE=4 SV=1	ABC transporter substrate-binding protein OS=Alcaligenes xylosoxydans xylosoxydans OX=85698 GN=BIZ92_22605 PE=4 SV=1	81	31	31	0	323	333	932	31	0.000549827	0.000556846	0.000882024	0.000587672	0.000573876	0.000840198	0.000737509	0.000769884	0.00105	0.000963153	0.000838022	0.00106916
A0A0D6FQI3_ALCXX	>tr|A0A0D6FQI3|A0A0D6FQI3_ALCXX ABC transporter substrate-binding protein OS=Alcaligenes xylosoxydans xylosoxydans OX=85698 GN=braC_1 PE=4 SV=1	ABC transporter substrate-binding protein OS=Alcaligenes xylosoxydans xylosoxydans OX=85698 GN=braC_1 PE=4 SV=1	15	4	4	0	391	417	87	4	0.00032655	0.000335385	0	0.000342278	0.000353938	0.000408864	0.000469604	0.000475766	0.000524224	0.000454399	0.000525443	0.000536451
A0A0D6IHL0_ALCXX	>tr|A0A0D6IHL0|A0A0D6IHL0_ALCXX ABC transporter substrate-binding protein OS=Alcaligenes xylosoxydans xylosoxydans OX=85698 GN=braC_12 PE=4 SV=1	ABC transporter substrate-binding protein OS=Alcaligenes xylosoxydans xylosoxydans OX=85698 GN=braC_12 PE=4 SV=1	57	13	12	0	384	398	863	12	0.000415595	0.000450468	0.000657095	0.000488471	0.000487962	0.000649417	0.00057069	0.00060854	0.000798993	0.000727636	0.000650313	0.000781434
A0A0D6IRI0_ALCXX	>tr|A0A0D6IRI0|A0A0D6IRI0_ALCXX ABC transporter substrate-binding protein OS=Alcaligenes xylosoxydans xylosoxydans OX=85698 GN=braC_15 PE=4 SV=1	ABC transporter substrate-binding protein OS=Alcaligenes xylosoxydans xylosoxydans OX=85698 GN=braC_15 PE=4 SV=1	12	3	3	0	403	433	857	3	0.000380508	0.000393041	0.000531927	0.000362369	0.000390696	0.000500195	0.000428837	0.000457401	0.000641433	0.000525613	0.000521567	0.000680388
A0A0D6ITX5_ALCXX	>tr|A0A0D6ITX5|A0A0D6ITX5_ALCXX ABC transporter substrate-binding protein OS=Alcaligenes xylosoxydans xylosoxydans OX=85698 GN=braC_16 PE=3 SV=1	ABC transporter substrate-binding protein OS=Alcaligenes xylosoxydans xylosoxydans OX=85698 GN=braC_16 PE=3 SV=1	73	19	19	0	387	415	85	19	0.00045633	0.000474296	0.00067429	0.000472438	0.000471804	0.000639946	0.000600138	0.00062465	0.000816689	0.000735835	0.000649464	0.000796517
A0A0D6FV67_ALCXX	>tr|A0A0D6FV67|A0A0D6FV67_ALCXX ABC transporter substrate-binding protein OS=Alcaligenes xylosoxydans xylosoxydans OX=85698 GN=braC_3 PE=3 SV=1	ABC transporter substrate-binding protein OS=Alcaligenes xylosoxydans xylosoxydans OX=85698 GN=braC_3 PE=3 SV=1	78	24	24	0	384	403	888	24	0.000517405	0.000546491	0.000735695	0.000559285	0.000559931	0.000747861	0.000674293	0.000707234	0.000931826	0.000878621	0.000743796	0.000955342
A0A0D6GJR8_ALCXX	>tr|A0A0D6GJR8|A0A0D6GJR8_ALCXX ABC transporter substrate-binding protein OS=Alcaligenes xylosoxydans xylosoxydans OX=85698 GN=braC_4 PE=4 SV=1	ABC transporter substrate-binding protein OS=Alcaligenes xylosoxydans xylosoxydans OX=85698 GN=braC_4 PE=4 SV=1	72	20	18	0	387	404	872	18	0.000543903	0.000565332	0.000803168	0.000588722	0.000578838	0.000781043	0.000676958	0.000709302	0.000884524	0.000876709	0.00074528	0.000887721
A0A0D6HGX0_ALCXX	>tr|A0A0D6HGX0|A0A0D6HGX0_ALCXX ABC transporter substrate-binding protein OS=Alcaligenes xylosoxydans xylosoxydans OX=85698 GN=braC_5 PE=4 SV=1	ABC transporter substrate-binding protein OS=Alcaligenes xylosoxydans xylosoxydans OX=85698 GN=braC_5 PE=4 SV=1	26	7	7	0	416	442	887	7	0.000343229	0	0	0.000335091	0.000340732	0.000405956	0.00049375	0.000509146	0.000562032	0.000541985	0.00055497	0.000522381
A0A0D6I8L8_ALCXX	>tr|A0A0D6I8L8|A0A0D6I8L8_ALCXX ABC transporter substrate-binding protein OS=Alcaligenes xylosoxydans xylosoxydans OX=85698 GN=braC_9 PE=4 SV=1	ABC transporter substrate-binding protein OS=Alcaligenes xylosoxydans xylosoxydans OX=85698 GN=braC_9 PE=4 SV=1	38	9	9	0	399	42	857	9	0.000363587	0.000386705	0	0.000393642	0.000376764	0.000397144	0.000507709	0.000530909	0.000651912	0.000470888	0.000532356	0.000616961
A0A0D6G5V7_ALCXX	>tr|A0A0D6G5V7|A0A0D6G5V7_ALCXX ABC transporter substrate-binding protein OS=Alcaligenes xylosoxydans xylosoxydans OX=85698 GN=dppA_1 PE=4 SV=1	ABC transporter substrate-binding protein OS=Alcaligenes xylosoxydans xylosoxydans OX=85698 GN=dppA_1 PE=4 SV=1	75	32	32	0	523	588	873	32	0.000499356	0.000504312	0.000680353	0.000538735	0.000519443	0.000670242	0.000613594	0.000648096	0.000812093	0.000822329	0.000712382	0.000821497
A0A0D6GG85_ALCXX	>tr|A0A0D6GG85|A0A0D6GG85_ALCXX ABC transporter substrate-binding protein OS=Alcaligenes xylosoxydans xylosoxydans OX=85698 GN=dppA_2 PE=3 SV=1	ABC transporter substrate-binding protein OS=Alcaligenes xylosoxydans xylosoxydans OX=85698 GN=dppA_2 PE=3 SV=1	19	8	8	0	519	567	821	8	0.000422391	0.000431353	0.000545614	0.000446315	0.000438724	0.000542029	0.000490798	0.000533743	0.000577031	0.000672238	0.000559736	0.000590809
A0A0D6HCY1_ALCXX	>tr|A0A0D6HCY1|A0A0D6HCY1_ALCXX ABC transporter substrate-binding protein OS=Alcaligenes xylosoxydans xylosoxydans OX=85698 GN=dppA_5 PE=4 SV=1	ABC transporter substrate-binding protein OS=Alcaligenes xylosoxydans xylosoxydans OX=85698 GN=dppA_5 PE=4 SV=1	44	19	18	0	504	554	8	18	0.000469103	0.000483551	0.000591753	0.000484875	0.00047441	0.000573178	0.000557172	0.00058338	0.00065298	0.000636357	0.000616755	0.000720288
A0A0D6I4S3_ALCXX	>tr|A0A0D6I4S3|A0A0D6I4S3_ALCXX ABC transporter substrate-binding protein OS=Alcaligenes xylosoxydans xylosoxydans OX=85698 GN=dppA_6 PE=4 SV=1	ABC transporter substrate-binding protein OS=Alcaligenes xylosoxydans xylosoxydans OX=85698 GN=dppA_6 PE=4 SV=1	65	28	28	0	510	56	838	28	0.000569064	0.000575737	0.000751255	0.000597882	0.000589451	0.000724596	0.000717798	0.000768956	0.000879034	0.00101617	0.000838171	0.000751648
A0A0D6FSP9_ALCXX	>tr|A0A0D6FSP9|A0A0D6FSP9_ALCXX ABC transporter substrate-binding protein OS=Alcaligenes xylosoxydans xylosoxydans OX=85698 GN=ERS369984_05783 PE=4 SV=1	ABC transporter substrate-binding protein OS=Alcaligenes xylosoxydans xylosoxydans OX=85698 GN=ERS369984_05783 PE=4 SV=1	77	21	21	0	387	416	865	21	0.000422982	0.000445824	0.000674522	0.000463122	0.000457394	0.0006581	0.000601561	0.000630576	0.000831185	0.000751684	0.000666597	0.000835661
A0A0D6GK37_ALCXX	>tr|A0A0D6GK37|A0A0D6GK37_ALCXX ABC transporter substrate-binding protein OS=Alcaligenes xylosoxydans xylosoxydans OX=85698 GN=ERS369984_05921 PE=4 SV=1	ABC transporter substrate-binding protein OS=Alcaligenes xylosoxydans xylosoxydans OX=85698 GN=ERS369984_05921 PE=4 SV=1	66	23	23	0	404	433	75	22	0.000512871	0.000530901	0.00071763	0.000562385	0.00055017	0.000713534	0.000627719	0.000656691	0.00078288	0.000829974	0.000723921	0.000790371
A0A0D6FE59_ALCXX	>tr|A0A0D6FE59|A0A0D6FE59_ALCXX ABC transporter substrate-binding protein OS=Alcaligenes xylosoxydans xylosoxydans OX=85698 GN=ERS451415_00069 PE=4 SV=1	ABC transporter substrate-binding protein OS=Alcaligenes xylosoxydans xylosoxydans OX=85698 GN=ERS451415_00069 PE=4 SV=1	62	15	15	0	352	377	844	15	0.000428616	0.000432778	0.000503729	0.000420507	0.000424884	0.000469596	0.000580827	0.000600275	0.000504288	0.00072004	0.000655369	0
A0A0D6FFL2_ALCXX	>tr|A0A0D6FFL2|A0A0D6FFL2_ALCXX ABC transporter substrate-binding protein OS=Alcaligenes xylosoxydans xylosoxydans OX=85698 GN=ERS451415_00129 PE=4 SV=1	ABC transporter substrate-binding protein OS=Alcaligenes xylosoxydans xylosoxydans OX=85698 GN=ERS451415_00129 PE=4 SV=1	8	3	3	0	403	428	797	3	0	0.000371083	0.000573667	0.00032723	0.000328831	0.000472197	0.00044131	0.000465025	0.000572321	0.000553992	0.000526279	0.000604882
A0A0D6FFB0_ALCXX	>tr|A0A0D6FFB0|A0A0D6FFB0_ALCXX ABC transporter substrate-binding protein OS=Alcaligenes xylosoxydans xylosoxydans OX=85698 GN=ERS451415_00137 PE=4 SV=1	ABC transporter substrate-binding protein OS=Alcaligenes xylosoxydans xylosoxydans OX=85698 GN=ERS451415_00137 PE=4 SV=1	65	22	22	0	431	471	832	22	0.00049711	0.000519692	0.000577017	0.000520429	0.000526409	0.000602443	0.000616231	0.000645395	0.000621891	0.000739789	0.000662086	0.000696727
A0A0D6G4C9_ALCXX	>tr|A0A0D6G4C9|A0A0D6G4C9_ALCXX ABC transporter substrate-binding protein OS=Alcaligenes xylosoxydans xylosoxydans OX=85698 GN=ERS451415_00971 PE=4 SV=1	ABC transporter substrate-binding protein OS=Alcaligenes xylosoxydans xylosoxydans OX=85698 GN=ERS451415_00971 PE=4 SV=1	38	11	11	0	382	403	89	11	0.00046939	0.000480797	0.000557908	0.000433184	0.000439094	0.000579287	0.000571007	0.00060681	0.000793783	0.000737514	0.000673417	0.000824804
A0A0D6GGR3_ALCXX	>tr|A0A0D6GGR3|A0A0D6GGR3_ALCXX ABC transporter substrate-binding protein OS=Alcaligenes xylosoxydans xylosoxydans OX=85698 GN=ERS451415_01313 PE=4 SV=1	ABC transporter substrate-binding protein OS=Alcaligenes xylosoxydans xylosoxydans OX=85698 GN=ERS451415_01313 PE=4 SV=1	29	5	5	0	331	355	973	5	0.000317395	0.000339686	0	0.000365997	0.000349851	0.000451283	0.000502901	0.000528484	0	0	0.000343895	0
A0A0D6GWU9_ALCXX	>tr|A0A0D6GWU9|A0A0D6GWU9_ALCXX ABC transporter substrate-binding protein OS=Alcaligenes xylosoxydans xylosoxydans OX=85698 GN=ERS451415_01763 PE=4 SV=1	ABC transporter substrate-binding protein OS=Alcaligenes xylosoxydans xylosoxydans OX=85698 GN=ERS451415_01763 PE=4 SV=1	8	3	3	0	403	44	809	3	0.000337044	0	0.000422191	0	0.00036484	0	0.000438328	0.000456123	0.000605359	0	0.000408315	0.000628744
A0A0D6H3R4_ALCXX	>tr|A0A0D6H3R4|A0A0D6H3R4_ALCXX ABC transporter substrate-binding protein OS=Alcaligenes xylosoxydans xylosoxydans OX=85698 GN=ERS451415_02034 PE=3 SV=1	ABC transporter substrate-binding protein OS=Alcaligenes xylosoxydans xylosoxydans OX=85698 GN=ERS451415_02034 PE=3 SV=1	7	2	2	0	364	397	628	2	0.000368144	0.000407488	0.000599859	0.00038315	0.000406836	0.000587933	0.0004808	0.000502677	0.000730012	0.000597581	0.000582024	0.000763718
A0A0D6H5E8_ALCXX	>tr|A0A0D6H5E8|A0A0D6H5E8_ALCXX ABC transporter substrate-binding protein OS=Alcaligenes xylosoxydans xylosoxydans OX=85698 GN=ERS451415_02096 PE=3 SV=1	ABC transporter substrate-binding protein OS=Alcaligenes xylosoxydans xylosoxydans OX=85698 GN=ERS451415_02096 PE=3 SV=1	47	10	10	0	333	349	884	10	0.000490721	0.000495987	0.000630515	0.000495175	0.000479071	0.000607236	0.000579226	0.000605348	0.000710702	0.000713976	0.000652097	0.000726877
A0A0D6H6V8_ALCXX	>tr|A0A0D6H6V8|A0A0D6H6V8_ALCXX ABC transporter substrate-binding protein OS=Alcaligenes xylosoxydans xylosoxydans OX=85698 GN=ERS451415_02169 PE=4 SV=1	ABC transporter substrate-binding protein OS=Alcaligenes xylosoxydans xylosoxydans OX=85698 GN=ERS451415_02169 PE=4 SV=1	36	6	6	0	337	354	869	6	0.000366094	0.000390927	0.000410577	0.000378484	0.000392415	0.00048494	0.000507703	0.00052376	0.000590299	0.000581989	0.000560382	0.000553526
A0A0D6I4M3_ALCXX	>tr|A0A0D6I4M3|A0A0D6I4M3_ALCXX ABC transporter substrate-binding protein OS=Alcaligenes xylosoxydans xylosoxydans OX=85698 GN=ERS451415_03897 PE=4 SV=1	ABC transporter substrate-binding protein OS=Alcaligenes xylosoxydans xylosoxydans OX=85698 GN=ERS451415_03897 PE=4 SV=1	53	16	15	0	390	414	733	15	0.000491353	0.000529068	0.000719477	0.000535519	0.000533019	0.000696075	0.000635902	0.000659549	0.000845791	0.000816782	0.000721907	0.000838109
A0A0D6I530_ALCXX	>tr|A0A0D6I530|A0A0D6I530_ALCXX ABC transporter substrate-binding protein OS=Alcaligenes xylosoxydans xylosoxydans OX=85698 GN=ERS451415_04011 PE=4 SV=1	ABC transporter substrate-binding protein OS=Alcaligenes xylosoxydans xylosoxydans OX=85698 GN=ERS451415_04011 PE=4 SV=1	54	9	9	0	248	265	632	9	0.000478735	0.000480747	0.000424155	0.000469598	0.000475244	0.000464953	0.000501113	0.000498121	0.00047205	0.000558227	0.000505669	0.000524968
A0A0D6IPK9_ALCXX	>tr|A0A0D6IPK9|A0A0D6IPK9_ALCXX ABC transporter substrate-binding protein OS=Alcaligenes xylosoxydans xylosoxydans OX=85698 GN=ERS451415_05601 PE=4 SV=1	ABC transporter substrate-binding protein OS=Alcaligenes xylosoxydans xylosoxydans OX=85698 GN=ERS451415_05601 PE=4 SV=1	36	10	10	0	360	396	854	10	0.000414213	0.000408974	0.000421191	0.000403816	0.000404412	0.00040717	0.000515634	0.000535733	0	0.000581235	0.000555325	0.000553965
A0A0D6FGA8_ALCXX	>tr|A0A0D6FGA8|A0A0D6FGA8_ALCXX ABC transporter substrate-binding protein OS=Alcaligenes xylosoxydans xylosoxydans OX=85698 GN=gsiB_1 PE=4 SV=1	ABC transporter substrate-binding protein OS=Alcaligenes xylosoxydans xylosoxydans OX=85698 GN=gsiB_1 PE=4 SV=1	52	26	26	0	535	591	854	26	0.00046002	0.00046295	0.000706962	0.000478132	0.00046427	0.000651595	0.000572069	0.000594969	0.000835243	0.000707804	0.000617868	0.000843923
A0A0D6IWU2_ALCXX	>tr|A0A0D6IWU2|A0A0D6IWU2_ALCXX ABC transporter substrate-binding protein OS=Alcaligenes xylosoxydans xylosoxydans OX=85698 GN=gsiB_10 PE=4 SV=1	ABC transporter substrate-binding protein OS=Alcaligenes xylosoxydans xylosoxydans OX=85698 GN=gsiB_10 PE=4 SV=1	45	19	19	0	528	572	903	19	0.000415064	0.000430281	0.000541739	0.000463979	0.000467818	0.000558569	0.000586686	0.00061096	0.000619641	0.000650515	0.000577768	0.0007013
A0A0D6GEY2_ALCXX	>tr|A0A0D6GEY2|A0A0D6GEY2_ALCXX ABC transporter substrate-binding protein OS=Alcaligenes xylosoxydans xylosoxydans OX=85698 GN=gsiB_3 PE=4 SV=1	ABC transporter substrate-binding protein OS=Alcaligenes xylosoxydans xylosoxydans OX=85698 GN=gsiB_3 PE=4 SV=1	65	28	28	0	519	571	872	28	0.000471355	0.000483004	0.000602834	0.00051141	0.000502147	0.000655429	0.000591373	0.00061923	0.000778368	0.000774884	0.000681121	0.000794269
A0A0D6GHG4_ALCXX	>tr|A0A0D6GHG4|A0A0D6GHG4_ALCXX ABC transporter substrate-binding protein OS=Alcaligenes xylosoxydans xylosoxydans OX=85698 GN=gsiB_4 PE=4 SV=1	ABC transporter substrate-binding protein OS=Alcaligenes xylosoxydans xylosoxydans OX=85698 GN=gsiB_4 PE=4 SV=1	58	23	22	0	500	548	742	22	0.000521725	0.000547692	0.000610391	0.000545123	0.000554829	0.000615406	0.000596085	0.000627532	0.00064342	0.000709264	0.000636882	0.000704294
A0A0D6HNE9_ALCXX	>tr|A0A0D6HNE9|A0A0D6HNE9_ALCXX ABC transporter substrate-binding protein OS=Alcaligenes xylosoxydans xylosoxydans OX=85698 GN=gsiB_6 PE=4 SV=1	ABC transporter substrate-binding protein OS=Alcaligenes xylosoxydans xylosoxydans OX=85698 GN=gsiB_6 PE=4 SV=1	23	7	7	0	525	573	821	7	0.000430778	0.000435748	0.000451753	0.000455187	0.000453609	0.000526133	0.000510011	0.000519723	0.000576314	0.000588635	0.000555556	0.000571864
A0A0D6IMI7_ALCXX	>tr|A0A0D6IMI7|A0A0D6IMI7_ALCXX ABC transporter substrate-binding protein OS=Alcaligenes xylosoxydans xylosoxydans OX=85698 GN=gsiB_9 PE=4 SV=1	ABC transporter substrate-binding protein OS=Alcaligenes xylosoxydans xylosoxydans OX=85698 GN=gsiB_9 PE=4 SV=1	76	34	34	0	521	572	753	34	0.000530938	0.000544452	0.000709489	0.000558716	0.000547366	0.000694228	0.000601512	0.000630798	0.000803321	0.000765012	0.000659061	0.000807614
A0A0D6FML7_ALCXX	>tr|A0A0D6FML7|A0A0D6FML7_ALCXX ABC transporter substrate-binding protein OS=Alcaligenes xylosoxydans xylosoxydans OX=85698 GN=hbpA_1 PE=3 SV=1	ABC transporter substrate-binding protein OS=Alcaligenes xylosoxydans xylosoxydans OX=85698 GN=hbpA_1 PE=3 SV=1	46	19	18	0	546	594	788	18	0.000440553	0.000464251	0.000513962	0.000475637	0.000488732	0.000504955	0.000568655	0.000596653	0.000630079	0.000683663	0.000648638	0.000638542
A0A0D6FNP3_ALCXX	>tr|A0A0D6FNP3|A0A0D6FNP3_ALCXX ABC transporter substrate-binding protein OS=Alcaligenes xylosoxydans xylosoxydans OX=85698 GN=hbpA_2 PE=3 SV=1	ABC transporter substrate-binding protein OS=Alcaligenes xylosoxydans xylosoxydans OX=85698 GN=hbpA_2 PE=3 SV=1	78	33	32	0	537	589	895	32	0.000536007	0.00055404	0.000668389	0.000565239	0.000570849	0.000648531	0.000670645	0.000701865	0.000742837	0.000817275	0.00072486	0.000818009
A0A0D6H5L3_ALCXX	>tr|A0A0D6H5L3|A0A0D6H5L3_ALCXX ABC transporter substrate-binding protein OS=Alcaligenes xylosoxydans xylosoxydans OX=85698 GN=hbpA_3 PE=4 SV=1	ABC transporter substrate-binding protein OS=Alcaligenes xylosoxydans xylosoxydans OX=85698 GN=hbpA_3 PE=4 SV=1	27	9	9	0	524	585	875	9	0.000422807	0.000443186	0.000481628	0.000435174	0.000438	0	0.000512317	0.000536835	0.000544398	0.000588254	0.00054785	0.000470878
A0A0D6HY10_ALCXX	>tr|A0A0D6HY10|A0A0D6HY10_ALCXX ABC transporter substrate-binding protein OS=Alcaligenes xylosoxydans xylosoxydans OX=85698 GN=hbpA_5 PE=3 SV=1	ABC transporter substrate-binding protein OS=Alcaligenes xylosoxydans xylosoxydans OX=85698 GN=hbpA_5 PE=3 SV=1	71	36	36	0	523	572	897	36	0.000514795	0.000529834	0.000705698	0.000537147	0.000541879	0.000676974	0.000658455	0.000683216	0.000831886	0.000778736	0.000703033	0.000828903
A0A0D6IIR5_ALCXX	>tr|A0A0D6IIR5|A0A0D6IIR5_ALCXX ABC transporter substrate-binding protein OS=Alcaligenes xylosoxydans xylosoxydans OX=85698 GN=hmuT PE=4 SV=1	ABC transporter substrate-binding protein OS=Alcaligenes xylosoxydans xylosoxydans OX=85698 GN=hmuT PE=4 SV=1	82	17	17	0	277	286	895	17	0.000465117	0.000487001	0.000718489	0.000450543	0.000462085	0.000619524	0.000607136	0.000607953	0.000857686	0.000600546	0.000599169	0.000718087
A0A7T2VML5_ALCXX	>tr|A0A7T2VML5|A0A7T2VML5_ALCXX ABC transporter substrate-binding protein OS=Alcaligenes xylosoxydans xylosoxydans OX=85698 GN=I6G72_06855 PE=4 SV=1	ABC transporter substrate-binding protein OS=Alcaligenes xylosoxydans xylosoxydans OX=85698 GN=I6G72_06855 PE=4 SV=1	59	29	29	0	446	49	825	29	0.000494713	0.000497438	0.000727949	0.000537553	0.000511093	0.000710106	0.000583857	0.000621002	0.000839033	0.000719054	0.000650625	0.000860354
A0A7U0E3Z4_ALCXX	>tr|A0A7U0E3Z4|A0A7U0E3Z4_ALCXX ABC transporter substrate-binding protein OS=Alcaligenes xylosoxydans xylosoxydans OX=85698 GN=I6G72_20145 PE=4 SV=1	ABC transporter substrate-binding protein OS=Alcaligenes xylosoxydans xylosoxydans OX=85698 GN=I6G72_20145 PE=4 SV=1	17	5	5	0	309	328	875	5	0.000434609	0.00044272	0.000528308	0.000442347	0.00044362	0.000515903	0.000435361	0.00043668	0	0	0.000452714	0
A0A7U0I6U3_ALCXX	>tr|A0A7U0I6U3|A0A7U0I6U3_ALCXX ABC transporter substrate-binding protein OS=Alcaligenes xylosoxydans xylosoxydans OX=85698 GN=I6G72_25305 PE=4 SV=1	ABC transporter substrate-binding protein OS=Alcaligenes xylosoxydans xylosoxydans OX=85698 GN=I6G72_25305 PE=4 SV=1	8	2	2	0	425	458	89	2	0.000395279	0.000398041	0.000471987	0.000391469	0.000418148	0.000452063	0.000432461	0.000437104	0	0	0.000468432	0
A0A0D6I1D1_ALCXX	>tr|A0A0D6I1D1|A0A0D6I1D1_ALCXX ABC transporter substrate-binding protein OS=Alcaligenes xylosoxydans xylosoxydans OX=85698 GN=livJ PE=4 SV=1	ABC transporter substrate-binding protein OS=Alcaligenes xylosoxydans xylosoxydans OX=85698 GN=livJ PE=4 SV=1	7	2	2	0	393	427	9	2	0.000329986	0.000328078	0	0	0.000358317	0	0.000420447	0.000465699	0	0.000546497	0.00046808	0
A0A0D6FHR0_ALCXX	>tr|A0A0D6FHR0|A0A0D6FHR0_ALCXX ABC transporter substrate-binding protein OS=Alcaligenes xylosoxydans xylosoxydans OX=85698 GN=mlaC PE=4 SV=1	ABC transporter substrate-binding protein OS=Alcaligenes xylosoxydans xylosoxydans OX=85698 GN=mlaC PE=4 SV=1	49	9	9	0	209	229	982	9	0.00042504	0.000462585	0.000763814	0.00045715	0.000462734	0.000714101	0.000611054	0.000629659	0.000928384	0.000823442	0.000694964	0.000939195
A0A0D6HQE9_ALCXX	>tr|A0A0D6HQE9|A0A0D6HQE9_ALCXX ABC transporter substrate-binding protein OS=Alcaligenes xylosoxydans xylosoxydans OX=85698 GN=nrtA_1 PE=3 SV=1	ABC transporter substrate-binding protein OS=Alcaligenes xylosoxydans xylosoxydans OX=85698 GN=nrtA_1 PE=3 SV=1	58	18	18	0	396	437	794	18	0.000466354	0.000464424	0.000582608	0.000443683	0.000458264	0.000549482	0.000566522	0.000590633	0.00064687	0.000691294	0.00064791	0.000649194
A0A0D6IFY9_ALCXX	>tr|A0A0D6IFY9|A0A0D6IFY9_ALCXX ABC transporter substrate-binding protein OS=Alcaligenes xylosoxydans xylosoxydans OX=85698 GN=potD PE=3 SV=1	ABC transporter substrate-binding protein OS=Alcaligenes xylosoxydans xylosoxydans OX=85698 GN=potD PE=3 SV=1	8	2	2	0	351	369	831	2	0.000350106	0.00033816	0	0.000312574	0.000326805	0	0.000387213	0.000408483	0	0.000457542	0.000498201	0
A0A0D6GIF0_ALCXX	>tr|A0A0D6GIF0|A0A0D6GIF0_ALCXX ABC transporter substrate-binding protein OS=Alcaligenes xylosoxydans xylosoxydans OX=85698 GN=proX_1 PE=4 SV=1	ABC transporter substrate-binding protein OS=Alcaligenes xylosoxydans xylosoxydans OX=85698 GN=proX_1 PE=4 SV=1	70	15	15	0	336	366	657	15	0.00045409	0.000485433	0.000558912	0.000479212	0.000491531	0.000572323	0.000571257	0.000594109	0.000711557	0.000667901	0.000622392	0.000673872
A0A0D6IE94_ALCXX	>tr|A0A0D6IE94|A0A0D6IE94_ALCXX ABC transporter substrate-binding protein OS=Alcaligenes xylosoxydans xylosoxydans OX=85698 GN=proX_2 PE=4 SV=1	ABC transporter substrate-binding protein OS=Alcaligenes xylosoxydans xylosoxydans OX=85698 GN=proX_2 PE=4 SV=1	73	18	18	0	333	369	607	18	0.00053196	0.000562816	0.00065277	0.000553546	0.000566791	0.000649181	0.000679283	0.000707747	0.000736801	0.000831297	0.000735936	0.00076472
A0A0D6HG51_ALCXX	>tr|A0A0D6HG51|A0A0D6HG51_ALCXX ABC transporter substrate-binding protein OS=Alcaligenes xylosoxydans xylosoxydans OX=85698 GN=ssuA_2 PE=4 SV=1	ABC transporter substrate-binding protein OS=Alcaligenes xylosoxydans xylosoxydans OX=85698 GN=ssuA_2 PE=4 SV=1	69	19	19	0	332	356	797	19	0.000466896	0.000494818	0.000601931	0.000505922	0.000517519	0.000623851	0.000617462	0.000643828	0.000800709	0.00078964	0.000708422	0.0008051
A0A0D6HHD9_ALCXX	>tr|A0A0D6HHD9|A0A0D6HHD9_ALCXX ABC-F family ATPase OS=Alcaligenes xylosoxydans xylosoxydans OX=85698 GN=yheS_1 PE=4 SV=1	ABC-F family ATPase OS=Alcaligenes xylosoxydans xylosoxydans OX=85698 GN=yheS_1 PE=4 SV=1	56	23	23	0	534	596	525	23	0.000544305	0.000549342	0.000482148	0.000542077	0.00055076	0.000531357	0.000555047	0.000563727	0.000636408	0.000597437	0.000564879	0.000650422
A0A0D6FEA5_ALCXX	>tr|A0A0D6FEA5|A0A0D6FEA5_ALCXX ABC-type taurine transport system, periplasmic component OS=Alcaligenes xylosoxydans xylosoxydans OX=85698 GN=ERS369984_02969 PE=4 SV=1	ABC-type taurine transport system, periplasmic component OS=Alcaligenes xylosoxydans xylosoxydans OX=85698 GN=ERS369984_02969 PE=4 SV=1	63	16	16	0	320	333	9	16	0.000471423	0.000499366	0.000725482	0.000516681	0.00050176	0.00069276	0.000634063	0.000663795	0.000872757	0.000842925	0.000742238	0.000879303
A0A0D6I356_ALCXX	>tr|A0A0D6I356|A0A0D6I356_ALCXX ABC-type uncharacterized transport system, auxiliary component OS=Alcaligenes xylosoxydans xylosoxydans OX=85698 GN=ERS451415_03913 PE=4 SV=1	ABC-type uncharacterized transport system, auxiliary component OS=Alcaligenes xylosoxydans xylosoxydans OX=85698 GN=ERS451415_03913 PE=4 SV=1	66	10	10	0	230	24	933	10	0.000401741	0.000404079	0.000602736	0.000393358	0.000399916	0.000509727	0.00039201	0.000405308	0	0	0.000438448	0
A0A0D6IUV9_ALCXX	>tr|A0A0D6IUV9|A0A0D6IUV9_ALCXX ABC-type uncharacterized transport system, auxiliary component OS=Alcaligenes xylosoxydans xylosoxydans OX=85698 GN=ERS451415_06014 PE=4 SV=1	ABC-type uncharacterized transport system, auxiliary component OS=Alcaligenes xylosoxydans xylosoxydans OX=85698 GN=ERS451415_06014 PE=4 SV=1	29	5	5	0	203	211	98	5	0.000383168	0.000380089	0.000541356	0	0.00039272	0.000423213	0.000335928	0.000442314	0.000591911	0	0.00050152	0
A0A0D6FWI6_ALCXX	>tr|A0A0D6FWI6|A0A0D6FWI6_ALCXX ABC-type uncharacterized transport system, periplasmic component OS=Alcaligenes xylosoxydans xylosoxydans OX=85698 GN=ERS451415_00701 PE=4 SV=1	ABC-type uncharacterized transport system, periplasmic component OS=Alcaligenes xylosoxydans xylosoxydans OX=85698 GN=ERS451415_00701 PE=4 SV=1	37	11	11	0	397	433	629	11	0.000447117	0.000468634	0.000486199	0.000451337	0.000469594	0.000436697	0.0004994	0.000510092	0.000578922	0.000569287	0.000512747	0.000530533
A0A0D6IU85_ALCXX	>tr|A0A0D6IU85|A0A0D6IU85_ALCXX ABC-type uncharacterized transport system, periplasmic component OS=Alcaligenes xylosoxydans xylosoxydans OX=85698 GN=ERS451415_05994 PE=4 SV=1	ABC-type uncharacterized transport system, periplasmic component OS=Alcaligenes xylosoxydans xylosoxydans OX=85698 GN=ERS451415_05994 PE=4 SV=1	24	3	3	0	227	245	712	3	0	0.000365237	0	0	0.000304505	0	0.000419141	0.000407811	0	0	0.000397011	0
A0A0D6FKT5_ALCXX	>tr|A0A0D6FKT5|A0A0D6FKT5_ALCXX Acetaldehyde dehydrogenase 2 OS=Alcaligenes xylosoxydans xylosoxydans OX=85698 GN=acoD PE=3 SV=1	Acetaldehyde dehydrogenase 2 OS=Alcaligenes xylosoxydans xylosoxydans OX=85698 GN=acoD PE=3 SV=1	49	18	18	0	509	556	618	18	0.000511973	0.000524904	0.000542993	0.000519478	0.000507571	0.000523241	0.000398342	0.000446291	0.000530085	0.000620478	0.000506516	0.000447663
A0A0D6I6E8_ALCXX	>tr|A0A0D6I6E8|A0A0D6I6E8_ALCXX Acetamidase/formamidase family protein OS=Alcaligenes xylosoxydans xylosoxydans OX=85698 GN=fmdA PE=4 SV=1	Acetamidase/formamidase family protein OS=Alcaligenes xylosoxydans xylosoxydans OX=85698 GN=fmdA PE=4 SV=1	15	6	6	0	409	445	585	6	0.000443405	0.000448589	0.000556474	0.000445913	0.000441739	0.000502564	0.000375146	0.000442441	0	0	0.000438542	0.000607716
A0A0D6IIN8_ALCXX	>tr|A0A0D6IIN8|A0A0D6IIN8_ALCXX Acetate kinase OS=Alcaligenes xylosoxydans xylosoxydans OX=85698 GN=ackA PE=3 SV=1	Acetate kinase OS=Alcaligenes xylosoxydans xylosoxydans OX=85698 GN=ackA PE=3 SV=1	56	15	15	0	394	428	671	15	0.000512647	0.00051619	0.000660648	0.000516787	0.000519566	0.000646833	0.000542633	0.000552531	0.00072649	0.000636324	0.000573009	0.000731281
A0A0D6GRX9_ALCXX	>tr|A0A0D6GRX9|A0A0D6GRX9_ALCXX Acetate operon repressor OS=Alcaligenes xylosoxydans xylosoxydans OX=85698 GN=iclR_2 PE=4 SV=1	Acetate operon repressor OS=Alcaligenes xylosoxydans xylosoxydans OX=85698 GN=iclR_2 PE=4 SV=1	8	2	2	0	258	284	834	2	0	0.000335437	0.000450409	0.000335725	0.000380283	0	0.000392054	0.000413063	0	0	0.00046631	0
A0A0D6HS70_ALCXX	>tr|A0A0D6HS70|A0A0D6HS70_ALCXX Acetate operon repressor OS=Alcaligenes xylosoxydans xylosoxydans OX=85698 GN=iclR_5 PE=4 SV=1	Acetate operon repressor OS=Alcaligenes xylosoxydans xylosoxydans OX=85698 GN=iclR_5 PE=4 SV=1	11	2	2	0	268	281	96	2	0.000366304	0.000352096	0	0.000340319	0.000337561	0	0	0.000431826	0	0.000516531	0.00045723	0
A0A0D6IB70_ALCXX	>tr|A0A0D6IB70|A0A0D6IB70_ALCXX Acetate operon repressor OS=Alcaligenes xylosoxydans xylosoxydans OX=85698 GN=iclR_7 PE=4 SV=1	Acetate operon repressor OS=Alcaligenes xylosoxydans xylosoxydans OX=85698 GN=iclR_7 PE=4 SV=1	36	8	8	0	253	272	98	8	0.000416864	0.000425889	0.000543512	0.000425624	0.000423837	0.000502816	0.000468857	0.000401322	0.000538571	0	0.000373436	0.000557043
A0A0D6IGH2_ALCXX	>tr|A0A0D6IGH2|A0A0D6IGH2_ALCXX Acetolactate synthase isozyme 2 large subunit OS=Alcaligenes xylosoxydans xylosoxydans OX=85698 GN=ilvG_2 PE=3 SV=1	Acetolactate synthase isozyme 2 large subunit OS=Alcaligenes xylosoxydans xylosoxydans OX=85698 GN=ilvG_2 PE=3 SV=1	30	13	13	0	560	604	671	13	0.00045743	0.000461969	0.000510578	0.000447711	0.000459408	0	0.000412425	0.000399683	0.000619593	0	0.000499189	0
A0A0D6G046_ALCXX	>tr|A0A0D6G046|A0A0D6G046_ALCXX Acetolactate synthase isozyme 3 large subunit OS=Alcaligenes xylosoxydans xylosoxydans OX=85698 GN=ilvI_2 PE=3 SV=1	Acetolactate synthase isozyme 3 large subunit OS=Alcaligenes xylosoxydans xylosoxydans OX=85698 GN=ilvI_2 PE=3 SV=1	27	9	9	0	564	60	668	9	0.00043731	0.000440213	0	0.000433592	0.00044152	0.000516851	0.000445037	0.000450565	0.000488233	0.000463439	0.000408895	0
A0A0D6IGI0_ALCXX	>tr|A0A0D6IGI0|A0A0D6IGI0_ALCXX Acetolactate synthase large subunit OS=Alcaligenes xylosoxydans xylosoxydans OX=85698 GN=mdlC PE=4 SV=1	Acetolactate synthase large subunit OS=Alcaligenes xylosoxydans xylosoxydans OX=85698 GN=mdlC PE=4 SV=1	34	12	12	0	518	55	639	12	0.000474174	0.000478494	0.000447972	0.000467761	0.000477688	0.000505706	0.000429982	0.000465831	0.00045789	0.000514875	0.000508852	0
A0A0D6GE49_ALCXX	>tr|A0A0D6GE49|A0A0D6GE49_ALCXX Acetolactate synthase OS=Alcaligenes xylosoxydans xylosoxydans OX=85698 GN=ilvH PE=3 SV=1	Acetolactate synthase OS=Alcaligenes xylosoxydans xylosoxydans OX=85698 GN=ilvH PE=3 SV=1	79	12	12	0	163	181	635	12	0.00049656	0.000498304	0.000496105	0.000500721	0.000494302	0.000533408	0.000521103	0.000501208	0.000527143	0.000528673	0.00051182	0.000556651
A0A0D6GE39_ALCXX	>tr|A0A0D6GE39|A0A0D6GE39_ALCXX Acetolactate synthase OS=Alcaligenes xylosoxydans xylosoxydans OX=85698 GN=ilvI_3 PE=3 SV=1	Acetolactate synthase OS=Alcaligenes xylosoxydans xylosoxydans OX=85698 GN=ilvI_3 PE=3 SV=1	36	20	20	0	571	627	703	20	0.000498379	0.000501444	0.000510358	0.00049304	0.000497445	0.000530221	0.000498933	0.000499817	0.000542616	0.000498351	0.000468198	0.000557658
A0A0D6HHA9_ALCXX	>tr|A0A0D6HHA9|A0A0D6HHA9_ALCXX Acetone carboxylase beta subunit OS=Alcaligenes xylosoxydans xylosoxydans OX=85698 GN=acxA_2 PE=3 SV=1	Acetone carboxylase beta subunit OS=Alcaligenes xylosoxydans xylosoxydans OX=85698 GN=acxA_2 PE=3 SV=1	47	40	40	0	1207	1305	563	40	0.000517049	0.000520569	0.000544243	0.000524475	0.000524855	0.00052055	0.000527412	0.000534424	0.000708066	0.000658268	0.000557815	0.000731399
A0A0D6FNN8_ALCXX	>tr|A0A0D6FNN8|A0A0D6FNN8_ALCXX Acetyl esterase OS=Alcaligenes xylosoxydans xylosoxydans OX=85698 GN=aes_1 PE=4 SV=1	Acetyl esterase OS=Alcaligenes xylosoxydans xylosoxydans OX=85698 GN=aes_1 PE=4 SV=1	36	7	7	0	294	32	536	7	0.000431712	0.000431508	0.000460175	0.000426141	0.000431957	0	0.000428726	0.000409925	0.000576103	0	0	0
A0A0D6FEV7_ALCXX	>tr|A0A0D6FEV7|A0A0D6FEV7_ALCXX Acetyl-/propionyl-coenzyme A carboxylase alpha chain OS=Alcaligenes xylosoxydans xylosoxydans OX=85698 GN=accA1_1 PE=4 SV=1	Acetyl-/propionyl-coenzyme A carboxylase alpha chain OS=Alcaligenes xylosoxydans xylosoxydans OX=85698 GN=accA1_1 PE=4 SV=1	38	19	19	0	671	714	586	19	0.00049532	0.000500133	0.000533536	0.000502751	0.000499693	0.00053099	0.000476665	0.000532758	0.000721939	0.000654751	0.000653868	0.000692936
A0A0D6FF55_ALCXX	>tr|A0A0D6FF55|A0A0D6FF55_ALCXX Acetyl-CoA C-acetyltransferase OS=Alcaligenes xylosoxydans xylosoxydans OX=85698 GN=thlA_1 PE=3 SV=1	Acetyl-CoA C-acetyltransferase OS=Alcaligenes xylosoxydans xylosoxydans OX=85698 GN=thlA_1 PE=3 SV=1	75	21	21	0	393	409	758	21	0.000564814	0.000565776	0.000627491	0.000570452	0.000567609	0.000640853	0.000601843	0.000611554	0.000656893	0.000743009	0.000624505	0.000596003
A0A0D6IF76_ALCXX	>tr|A0A0D6IF76|A0A0D6IF76_ALCXX Acetyl-CoA C-acyltransferase family protein OS=Alcaligenes xylosoxydans xylosoxydans OX=85698 GN=bktB PE=3 SV=1	Acetyl-CoA C-acyltransferase family protein OS=Alcaligenes xylosoxydans xylosoxydans OX=85698 GN=bktB PE=3 SV=1	61	21	21	0	393	407	68	21	0.000547326	0.000547866	0.000654379	0.000548854	0.000546791	0.000653744	0.000567095	0.000567293	0.000685524	0.000667207	0.000580659	0.000643533
A0A0D6IA72_ALCXX	>tr|A0A0D6IA72|A0A0D6IA72_ALCXX Acetyl-CoA C-acyltransferase OS=Alcaligenes xylosoxydans xylosoxydans OX=85698 GN=pcaF_4 PE=3 SV=1	Acetyl-CoA C-acyltransferase OS=Alcaligenes xylosoxydans xylosoxydans OX=85698 GN=pcaF_4 PE=3 SV=1	58	13	13	0	399	417	695	13	0.000495379	0.000498971	0.000562164	0.000502637	0.000496104	0.000547776	0.000474088	0.000490823	0.000537744	0.000534233	0.000450239	0
A0A0D6I5X5_ALCXX	>tr|A0A0D6I5X5|A0A0D6I5X5_ALCXX Acetyl-CoA C-acyltransferase OS=Alcaligenes xylosoxydans xylosoxydans OX=85698 GN=thlA_2 PE=3 SV=1	Acetyl-CoA C-acyltransferase OS=Alcaligenes xylosoxydans xylosoxydans OX=85698 GN=thlA_2 PE=3 SV=1	52	15	15	0	393	407	687	15	0.00055582	0.000545436	0.000622286	0.000553713	0.000550182	0.000640462	0.000561475	0.000571009	0.000620296	0.000683535	0.000565873	0.000684954
A0A0D6IC98_ALCXX	>tr|A0A0D6IC98|A0A0D6IC98_ALCXX Acetyl-coenzyme A carboxylase carboxyl transferase subunit alpha OS=Alcaligenes xylosoxydans xylosoxydans OX=85698 GN=accA PE=3 SV=1	Acetyl-coenzyme A carboxylase carboxyl transferase subunit alpha OS=Alcaligenes xylosoxydans xylosoxydans OX=85698 GN=accA PE=3 SV=1	58	16	16	0	321	355	753	16	0.000497434	0.00050223	0.000535232	0.000502059	0.000492283	0.000514359	0.000506415	0.000490226	0.000631446	0.0007777	0.000604612	0.000646688
A0A0D6GL12_ALCXX	>tr|A0A0D6GL12|A0A0D6GL12_ALCXX Acetyl-coenzyme A carboxylase carboxyl transferase subunit beta OS=Alcaligenes xylosoxydans xylosoxydans OX=85698 GN=accD PE=3 SV=1	Acetyl-coenzyme A carboxylase carboxyl transferase subunit beta OS=Alcaligenes xylosoxydans xylosoxydans OX=85698 GN=accD PE=3 SV=1	51	15	15	0	292	316	769	15	0.000498043	0.000498792	0.000478432	0.000493142	0.000493499	0.000437826	0.000470138	0.000498137	0.000507814	0.000555022	0.000513984	0.000568012
A0A0D6GMI2_ALCXX	>tr|A0A0D6GMI2|A0A0D6GMI2_ALCXX Acetyl-coenzyme A synthetase OS=Alcaligenes xylosoxydans xylosoxydans OX=85698 GN=acsA_1 PE=3 SV=1	Acetyl-coenzyme A synthetase OS=Alcaligenes xylosoxydans xylosoxydans OX=85698 GN=acsA_1 PE=3 SV=1	53	25	25	0	629	685	557	25	0.000519828	0.000518723	0.000548455	0.000521456	0.000530363	0.000569621	0.000509352	0.000532457	0.000619329	0.000546972	0.000520666	0.000697619
A0A0D6GMK8_ALCXX	>tr|A0A0D6GMK8|A0A0D6GMK8_ALCXX Acetyl-coenzyme A synthetase OS=Alcaligenes xylosoxydans xylosoxydans OX=85698 GN=acsA_2 PE=3 SV=1	Acetyl-coenzyme A synthetase OS=Alcaligenes xylosoxydans xylosoxydans OX=85698 GN=acsA_2 PE=3 SV=1	47	28	28	0	659	72	611	28	0.000596081	0.000594981	0.000669223	0.000607357	0.00060375	0.000681201	0.000603694	0.000619986	0.000757081	0.000788672	0.000647822	0.000762507
A0A0D6ITN6_ALCXX	>tr|A0A0D6ITN6|A0A0D6ITN6_ALCXX Acetylglutamate kinase OS=Alcaligenes xylosoxydans xylosoxydans OX=85698 GN=argB PE=3 SV=1	Acetylglutamate kinase OS=Alcaligenes xylosoxydans xylosoxydans OX=85698 GN=argB PE=3 SV=1	88	17	17	0	300	316	536	17	0.000543003	0.000547529	0.000601077	0.000547134	0.000548205	0.000622672	0.000575183	0.000586897	0.000631245	0.000700994	0.000606757	0.000652978
A0A0D6FEG9_ALCXX	>tr|A0A0D6FEG9|A0A0D6FEG9_ALCXX Acetylornithine aminotransferase OS=Alcaligenes xylosoxydans xylosoxydans OX=85698 GN=argD_1 PE=3 SV=1	Acetylornithine aminotransferase OS=Alcaligenes xylosoxydans xylosoxydans OX=85698 GN=argD_1 PE=3 SV=1	75	23	23	0	397	428	681	23	0.000571989	0.000570293	0.00072156	0.000572154	0.000571692	0.000704128	0.000603883	0.000616396	0.000810022	0.000771981	0.000645308	0.000813442
A0A0D6GZT1_ALCXX	>tr|A0A0D6GZT1|A0A0D6GZT1_ALCXX Acetylornithine aminotransferase OS=Alcaligenes xylosoxydans xylosoxydans OX=85698 GN=argD_2 PE=3 SV=1	Acetylornithine aminotransferase OS=Alcaligenes xylosoxydans xylosoxydans OX=85698 GN=argD_2 PE=3 SV=1	27	8	8	0	393	415	739	8	0.000448122	0.000448614	0.000523571	0.00044498	0.000454891	0.000560412	0.000412663	0.000445883	0	0.000531168	0.000482161	0.000565637
A0A0D6GL11_ALCXX	>tr|A0A0D6GL11|A0A0D6GL11_ALCXX Acetylornithine deacetylase OS=Alcaligenes xylosoxydans xylosoxydans OX=85698 GN=argE_1 PE=3 SV=1	Acetylornithine deacetylase OS=Alcaligenes xylosoxydans xylosoxydans OX=85698 GN=argE_1 PE=3 SV=1	59	15	15	0	383	418	539	15	0.000542342	0.000546632	0.000682675	0.000549683	0.000547856	0.00063057	0.00062721	0.000652134	0.000818534	0.000741614	0.00065781	0.000769171
A0A0D6GP42_ALCXX	>tr|A0A0D6GP42|A0A0D6GP42_ALCXX Acetylornithine deacetylase OS=Alcaligenes xylosoxydans xylosoxydans OX=85698 GN=argE_2 PE=4 SV=1	Acetylornithine deacetylase OS=Alcaligenes xylosoxydans xylosoxydans OX=85698 GN=argE_2 PE=4 SV=1	32	8	8	0	410	444	592	8	0.000451996	0.00045301	0	0.000436156	0.000437756	0	0.000452543	0.000450356	0	0	0.000407369	0
A0A0D6H5X5_ALCXX	>tr|A0A0D6H5X5|A0A0D6H5X5_ALCXX Acetylpolyamine aminohydrolase OS=Alcaligenes xylosoxydans xylosoxydans OX=85698 GN=aphA_1 PE=3 SV=1	Acetylpolyamine aminohydrolase OS=Alcaligenes xylosoxydans xylosoxydans OX=85698 GN=aphA_1 PE=3 SV=1	9	2	2	0	352	374	657	2	0.000390004	0.00037855	0.000489003	0.000377155	0	0.000494442	0	0	0	0	0	0
A0A0D6HMT4_ALCXX	>tr|A0A0D6HMT4|A0A0D6HMT4_ALCXX Acetylpolyamine aminohydrolase OS=Alcaligenes xylosoxydans xylosoxydans OX=85698 GN=aphA_2 PE=3 SV=1	Acetylpolyamine aminohydrolase OS=Alcaligenes xylosoxydans xylosoxydans OX=85698 GN=aphA_2 PE=3 SV=1	30	5	5	0	339	374	611	5	0.000431201	0.000433161	0	0.000432166	0.000440819	0.000383593	0.00034757	0.00033999	0	0	0	0
A0A0D6IJY8_ALCXX	>tr|A0A0D6IJY8|A0A0D6IJY8_ALCXX Acetylpolyamine aminohydrolase OS=Alcaligenes xylosoxydans xylosoxydans OX=85698 GN=aphA_4 PE=3 SV=1	Acetylpolyamine aminohydrolase OS=Alcaligenes xylosoxydans xylosoxydans OX=85698 GN=aphA_4 PE=3 SV=1	32	6	6	0	347	37	597	6	0.000446451	0.000440995	0.000488833	0.000447479	0.000450977	0.000456874	0.000472135	0.000475433	0.000583569	0.000576291	0.000505748	0.000484216
A0A0D6ITV0_ALCXX	>tr|A0A0D6ITV0|A0A0D6ITV0_ALCXX Acetyltransferase (GNAT) family OS=Alcaligenes xylosoxydans xylosoxydans OX=85698 GN=ERS451415_05950 PE=4 SV=1	Acetyltransferase (GNAT) family OS=Alcaligenes xylosoxydans xylosoxydans OX=85698 GN=ERS451415_05950 PE=4 SV=1	49	6	6	0	149	17	668	6	0.000514359	0.000506725	0.000516975	0.000528271	0.000522195	0.000690347	0.000568303	0.000586608	0.000808606	0.000730732	0.000611469	0.000822972
A0A0D6HDA7_ALCXX	>tr|A0A0D6HDA7|A0A0D6HDA7_ALCXX Acetyltransferase component of pyruvate dehydrogenase complex OS=Alcaligenes xylosoxydans xylosoxydans OX=85698 GN=aceF PE=3 SV=1	Acetyltransferase component of pyruvate dehydrogenase complex OS=Alcaligenes xylosoxydans xylosoxydans OX=85698 GN=aceF PE=3 SV=1	61	22	18	0	555	572	604	18	0.000544086	0.000547322	0.000582045	0.000559128	0.000545801	0.00060056	0.000583288	0.00058773	0.000618652	0.000662984	0.000587995	0.000578053
A0A0D6HP82_ALCXX	>tr|A0A0D6HP82|A0A0D6HP82_ALCXX Acetyltransferase OS=Alcaligenes xylosoxydans xylosoxydans OX=85698 GN=iucB PE=4 SV=1	Acetyltransferase OS=Alcaligenes xylosoxydans xylosoxydans OX=85698 GN=iucB PE=4 SV=1	37	7	7	0	201	228	664	7	0.000473135	0.000480824	0.000473877	0	0	0.000420108	0	0	0	0	0.000476032	0
A0A0D6IJ97_ALCXX	>tr|A0A0D6IJ97|A0A0D6IJ97_ALCXX Acetyltransferase OS=Alcaligenes xylosoxydans xylosoxydans OX=85698 GN=ttr PE=4 SV=1	Acetyltransferase OS=Alcaligenes xylosoxydans xylosoxydans OX=85698 GN=ttr PE=4 SV=1	11	2	2	0	178	192	742	2	0.000391499	0.000389491	0.000471474	0.000341543	0.000378623	0	0.000381893	0	0	0	0.00042924	0.000469993
A0A0D6I4U2_ALCXX	>tr|A0A0D6I4U2|A0A0D6I4U2_ALCXX Acetyltransferase OS=Alcaligenes xylosoxydans xylosoxydans OX=85698 GN=yjaB_1 PE=4 SV=1	Acetyltransferase OS=Alcaligenes xylosoxydans xylosoxydans OX=85698 GN=yjaB_1 PE=4 SV=1	29	3	3	0	145	163	714	3	0.000415399	0.000393256	0	0.000383829	0.000415716	0	0.000402085	0.000481399	0.000502104	0.000620088	0.000597951	0
A0A0D6IKM4_ALCXX	>tr|A0A0D6IKM4|A0A0D6IKM4_ALCXX Acetyltransferase OS=Alcaligenes xylosoxydans xylosoxydans OX=85698 GN=yjaB_2 PE=4 SV=1	Acetyltransferase OS=Alcaligenes xylosoxydans xylosoxydans OX=85698 GN=yjaB_2 PE=4 SV=1	26	3	3	0	149	164	558	3	0.000444	0.00044637	0.00059102	0.000454044	0.000422824	0.000549291	0.000494072	0.000499476	0.000680247	0.000651078	0.000552069	0.000715515
A0A0D6HJT2_ALCXX	>tr|A0A0D6HJT2|A0A0D6HJT2_ALCXX Acid shock protein OS=Alcaligenes xylosoxydans xylosoxydans OX=85698 GN=ERS369984_01572 PE=4 SV=1	Acid shock protein OS=Alcaligenes xylosoxydans xylosoxydans OX=85698 GN=ERS369984_01572 PE=4 SV=1	30	5	5	0	132	14	906	5	0.000380175	0.000384137	0.00058887	0	0.00037547	0.000559763	0.000491166	0.000516852	0.000746469	0.000591034	0.000498269	0.00076133
A0A0D6IET1_ALCXX	>tr|A0A0D6IET1|A0A0D6IET1_ALCXX Aconitate hydratase B OS=Alcaligenes xylosoxydans xylosoxydans OX=85698 GN=acnB PE=3 SV=1	Aconitate hydratase B OS=Alcaligenes xylosoxydans xylosoxydans OX=85698 GN=acnB PE=3 SV=1	71	48	48	0	863	93	562	48	0.000558666	0.000555273	0.00063547	0.000568734	0.000575442	0.000589759	0.000587651	0.000582558	0.000695194	0.000675878	0.000621879	0.00072112
A0A0D6INK9_ALCXX	>tr|A0A0D6INK9|A0A0D6INK9_ALCXX Aconitate hydratase OS=Alcaligenes xylosoxydans xylosoxydans OX=85698 GN=acnA PE=3 SV=1	Aconitate hydratase OS=Alcaligenes xylosoxydans xylosoxydans OX=85698 GN=acnA PE=3 SV=1	58	35	35	0	872	953	585	35	0.000517128	0.000521019	0.000533048	0.000521106	0.000531427	0.000567851	0.000536619	0.000544659	0.000682813	0.000667398	0.000605965	0.000676383
A0A0D6I953_ALCXX	>tr|A0A0D6I953|A0A0D6I953_ALCXX Aconitate hydratase OS=Alcaligenes xylosoxydans xylosoxydans OX=85698 GN=citB_1 PE=3 SV=1	Aconitate hydratase OS=Alcaligenes xylosoxydans xylosoxydans OX=85698 GN=citB_1 PE=3 SV=1	57	40	40	0	901	978	658	40	0.000551763	0.00055273	0.000544156	0.000566304	0.000572579	0.000564316	0.000585005	0.000598806	0.00064946	0.000708302	0.000614963	0.00066786
A0A0D6GIK3_ALCXX	>tr|A0A0D6GIK3|A0A0D6GIK3_ALCXX Acriflavine resistance protein A OS=Alcaligenes xylosoxydans xylosoxydans OX=85698 GN=acrA_1 PE=3 SV=1	Acriflavine resistance protein A OS=Alcaligenes xylosoxydans xylosoxydans OX=85698 GN=acrA_1 PE=3 SV=1	20	7	7	0	391	419	661	7	0.000422965	0.00041732	0.0005634	0.000430484	0.000438651	0.000580958	0.000458744	0.000466151	0.00064305	0	0.000499543	0.00066944
A0A0D6IH39_ALCXX	>tr|A0A0D6IH39|A0A0D6IH39_ALCXX Activator of Hsp90 ATPase homolog 1-like protein OS=Alcaligenes xylosoxydans xylosoxydans OX=85698 GN=ERS369984_02489 PE=3 SV=1	Activator of Hsp90 ATPase homolog 1-like protein OS=Alcaligenes xylosoxydans xylosoxydans OX=85698 GN=ERS369984_02489 PE=3 SV=1	75	9	9	0	179	196	609	9	0.000502405	0.000507991	0.000617981	0.000516796	0.000515451	0.000616107	0.000567512	0.000575842	0.000700852	0.000734178	0.000623064	0.000705759
A0A0D6I5Y4_ALCXX	>tr|A0A0D6I5Y4|A0A0D6I5Y4_ALCXX Activator of Hsp90 ATPase homolog 1-like protein OS=Alcaligenes xylosoxydans xylosoxydans OX=85698 GN=ERS451415_03982 PE=3 SV=1	Activator of Hsp90 ATPase homolog 1-like protein OS=Alcaligenes xylosoxydans xylosoxydans OX=85698 GN=ERS451415_03982 PE=3 SV=1	58	6	6	0	155	175	586	6	0.000375203	0.000415635	0.00056351	0.000441594	0.000391841	0.000544756	0.000433594	0.000490007	0.00057981	0.000587951	0.000524666	0.000641896
A0A0D6H6S3_ALCXX	>tr|A0A0D6H6S3|A0A0D6H6S3_ALCXX Acyl carrier protein OS=Alcaligenes xylosoxydans xylosoxydans OX=85698 GN=acpM PE=4 SV=1	Acyl carrier protein OS=Alcaligenes xylosoxydans xylosoxydans OX=85698 GN=acpM PE=4 SV=1	33	3	3	0	86	101	46	3	0.000465087	0.000460412	0.000554597	0.000460849	0.000463938	0.000554965	0.000495415	0.000494159	0.000626998	0.000627511	0.000533504	0.000676131
A0A0D6GLJ4_ALCXX	>tr|A0A0D6GLJ4|A0A0D6GLJ4_ALCXX Acyl carrier protein OS=Alcaligenes xylosoxydans xylosoxydans OX=85698 GN=acpP PE=3 SV=1	Acyl carrier protein OS=Alcaligenes xylosoxydans xylosoxydans OX=85698 GN=acpP PE=3 SV=1	49	5	5	0	79	89	403	5	0.000624193	0.000623045	0.000817148	0.000645095	0.000621523	0.000779408	0.000685422	0.000703153	0.000917598	0.00094828	0.000753299	0.000987396
A0A0D6FU03_ALCXX	>tr|A0A0D6FU03|A0A0D6FU03_ALCXX Acyl carrier protein OS=Alcaligenes xylosoxydans xylosoxydans OX=85698 GN=AL520_03235 PE=4 SV=1	Acyl carrier protein OS=Alcaligenes xylosoxydans xylosoxydans OX=85698 GN=AL520_03235 PE=4 SV=1	42	4	4	0	79	83	477	4	0.00051905	0.000544213	0.000696132	0.000534216	0.000527946	0.000664068	0.000617315	0.000629061	0.000787697	0.000809704	0.000687197	0.000822702
A0A0D6GQZ2_ALCXX	>tr|A0A0D6GQZ2|A0A0D6GQZ2_ALCXX Acyl carrier protein OS=Alcaligenes xylosoxydans xylosoxydans OX=85698 GN=BIZ92_24205 PE=4 SV=1	Acyl carrier protein OS=Alcaligenes xylosoxydans xylosoxydans OX=85698 GN=BIZ92_24205 PE=4 SV=1	27	2	2	0	79	85	448	2	0.000447799	0.000443257	0.000562235	0.000452711	0.000441295	0.000558521	0.00048941	0.000491504	0.000625133	0.000653959	0.000534433	0.000636218
A0A0D6H6D5_ALCXX	>tr|A0A0D6H6D5|A0A0D6H6D5_ALCXX Acyl carrier protein OS=Alcaligenes xylosoxydans xylosoxydans OX=85698 GN=BIZ92_30615 PE=4 SV=1	Acyl carrier protein OS=Alcaligenes xylosoxydans xylosoxydans OX=85698 GN=BIZ92_30615 PE=4 SV=1	64	4	4	0	86	95	446	4	0.000461345	0.000449358	0.000554054	0.000464572	0.00046279	0.000568427	0.000521768	0.000498519	0.000650009	0.000686479	0.000545164	0.000694941
A0A0D6IGL3_ALCXX	>tr|A0A0D6IGL3|A0A0D6IGL3_ALCXX Acyl dehydratase OS=Alcaligenes xylosoxydans xylosoxydans OX=85698 GN=BIZ92_07450 PE=4 SV=1	Acyl dehydratase OS=Alcaligenes xylosoxydans xylosoxydans OX=85698 GN=BIZ92_07450 PE=4 SV=1	41	4	4	0	146	162	555	4	0.000469522	0.000465643	0.000507466	0.000464849	0.000467597	0	0.000494104	0.000481029	0.000519377	0.000555535	0.000517803	0.000593085
A0A0D6HF41_ALCXX	>tr|A0A0D6HF41|A0A0D6HF41_ALCXX Acyl-[acyl-carrier-protein]--UDP-N-acetylglucosamine O-acyltransferase OS=Alcaligenes xylosoxydans xylosoxydans OX=85698 GN=lpxA PE=3 SV=1	Acyl-[acyl-carrier-protein]--UDP-N-acetylglucosamine O-acyltransferase OS=Alcaligenes xylosoxydans xylosoxydans OX=85698 GN=lpxA PE=3 SV=1	28	3	3	0	264	281	705	3	0.00049668	0.000497307	0.00064332	0.000499161	0.000495432	0.000618597	0.000539222	0.000550418	0.00068459	0.000652526	0.00056992	0.00068234
A0A0D6FMV3_ALCXX	>tr|A0A0D6FMV3|A0A0D6FMV3_ALCXX Acyl-CoA dehydrogenase family protein OS=Alcaligenes xylosoxydans xylosoxydans OX=85698 GN=ERS369984_05295 PE=3 SV=1	Acyl-CoA dehydrogenase family protein OS=Alcaligenes xylosoxydans xylosoxydans OX=85698 GN=ERS369984_05295 PE=3 SV=1	13	3	3	0	382	413	58	3	0.000407644	0.000407869	0.000406832	0.000404625	0.000412378	0	0.000384685	0	0	0	0	0
A0A0D6HDU7_ALCXX	>tr|A0A0D6HDU7|A0A0D6HDU7_ALCXX Acyl-CoA dehydrogenase family protein OS=Alcaligenes xylosoxydans xylosoxydans OX=85698 GN=ERS451415_02507 PE=3 SV=1	Acyl-CoA dehydrogenase family protein OS=Alcaligenes xylosoxydans xylosoxydans OX=85698 GN=ERS451415_02507 PE=3 SV=1	44	10	10	0	384	414	562	10	0.000470328	0.000473745	0.000547079	0.000466159	0.000472272	0	0.000395907	0.000403588	0	0	0.000557458	0.000657825
A0A0D6HH02_ALCXX	>tr|A0A0D6HH02|A0A0D6HH02_ALCXX Acyl-CoA dehydrogenase OS=Alcaligenes xylosoxydans xylosoxydans OX=85698 GN=AL520_21330 PE=3 SV=1	Acyl-CoA dehydrogenase OS=Alcaligenes xylosoxydans xylosoxydans OX=85698 GN=AL520_21330 PE=3 SV=1	46	11	11	0	375	408	587	11	0.000483567	0.000487858	0.000573342	0.000480882	0.000488884	0.000468544	0.000480592	0.000483221	0.000571773	0.000567199	0.000451427	0
A0A0D6HIY8_ALCXX	>tr|A0A0D6HIY8|A0A0D6HIY8_ALCXX Acyl-CoA dehydrogenase OS=Alcaligenes xylosoxydans xylosoxydans OX=85698 GN=BIZ92_28745 PE=3 SV=1	Acyl-CoA dehydrogenase OS=Alcaligenes xylosoxydans xylosoxydans OX=85698 GN=BIZ92_28745 PE=3 SV=1	15	3	3	0	386	429	62	3	0.000394469	0.000379245	0.000516207	0.000375078	0.000392864	0.000485967	0.000370746	0	0.000520341	0	0	0.000540716
A0A0D6GSA1_ALCXX	>tr|A0A0D6GSA1|A0A0D6GSA1_ALCXX Acyl-CoA dehydrogenase OS=Alcaligenes xylosoxydans xylosoxydans OX=85698 GN=ERS451415_01629 PE=3 SV=1	Acyl-CoA dehydrogenase OS=Alcaligenes xylosoxydans xylosoxydans OX=85698 GN=ERS451415_01629 PE=3 SV=1	39	15	13	0	608	649	644	13	0.000470333	0.000470385	0.000542299	0.000460353	0.000467596	0.000536114	0.000438529	0.000447107	0	0.000574815	0.000530357	0.000596709
A0A0D6H7B4_ALCXX	>tr|A0A0D6H7B4|A0A0D6H7B4_ALCXX Acyl-CoA dehydrogenase OS=Alcaligenes xylosoxydans xylosoxydans OX=85698 GN=ERS451415_02170 PE=3 SV=1	Acyl-CoA dehydrogenase OS=Alcaligenes xylosoxydans xylosoxydans OX=85698 GN=ERS451415_02170 PE=3 SV=1	49	21	19	0	589	623	597	19	0.000513486	0.000516372	0.00068723	0.000522227	0.000517351	0.000648563	0.00053401	0.000553928	0.000779422	0.000663338	0.00057794	0.000812857
A0A0D6IGN6_ALCXX	>tr|A0A0D6IGN6|A0A0D6IGN6_ALCXX Acyl-CoA dehydrogenase OS=Alcaligenes xylosoxydans xylosoxydans OX=85698 GN=ERS451415_04881 PE=3 SV=1	Acyl-CoA dehydrogenase OS=Alcaligenes xylosoxydans xylosoxydans OX=85698 GN=ERS451415_04881 PE=3 SV=1	26	6	6	0	397	432	655	6	0.000448744	0.000451918	0.000412875	0.000436831	0.000448012	0.000424012	0.000450054	0.000461551	0.000479028	0	0	0.000505374
A0A0D6FEX9_ALCXX	>tr|A0A0D6FEX9|A0A0D6FEX9_ALCXX Acyl-CoA dehydrogenase, short-chain specific OS=Alcaligenes xylosoxydans xylosoxydans OX=85698 GN=AL520_05770 PE=3 SV=1	Acyl-CoA dehydrogenase, short-chain specific OS=Alcaligenes xylosoxydans xylosoxydans OX=85698 GN=AL520_05770 PE=3 SV=1	36	11	11	0	392	427	609	11	0.00048415	0.000494736	0.000454987	0.000486981	0.000488844	0.000512791	0.000488781	0.000496737	0.000529551	0.00051719	0.000503255	0.000552369
A0A0D6H7E1_ALCXX	>tr|A0A0D6H7E1|A0A0D6H7E1_ALCXX Acyl-CoA synthetase OS=Alcaligenes xylosoxydans xylosoxydans OX=85698 GN=bclA_3 PE=4 SV=1	Acyl-CoA synthetase OS=Alcaligenes xylosoxydans xylosoxydans OX=85698 GN=bclA_3 PE=4 SV=1	10	3	3	0	540	581	658	3	0.00039986	0.00040279	0	0.000383807	0.000406611	0	0	0	0	0	0	0
A0A0D6H8J4_ALCXX	>tr|A0A0D6H8J4|A0A0D6H8J4_ALCXX Acyl-CoA synthetase OS=Alcaligenes xylosoxydans xylosoxydans OX=85698 GN=fadD_4 PE=4 SV=1	Acyl-CoA synthetase OS=Alcaligenes xylosoxydans xylosoxydans OX=85698 GN=fadD_4 PE=4 SV=1	27	10	10	0	545	591	632	10	0.000453805	0.000460877	0.000458271	0.000445585	0.000456504	0	0.000435206	0.000440252	0	0	0.000462486	0
A0A0D6FYJ4_ALCXX	>tr|A0A0D6FYJ4|A0A0D6FYJ4_ALCXX Acyl-CoA thioester hydrolase YbgC OS=Alcaligenes xylosoxydans xylosoxydans OX=85698 GN=ybgC PE=3 SV=1	Acyl-CoA thioester hydrolase YbgC OS=Alcaligenes xylosoxydans xylosoxydans OX=85698 GN=ybgC PE=3 SV=1	23	3	3	0	140	159	567	3	0.000437252	0.000438674	0.000519885	0.000430395	0.000444021	0.000590451	0.00044925	0.000466342	0	0	0.000470111	0.000517203
A0A0D6GLN5_ALCXX	>tr|A0A0D6GLN5|A0A0D6GLN5_ALCXX Acyl-CoA thioester hydrolase, YbgC/YbaW family OS=Alcaligenes xylosoxydans xylosoxydans OX=85698 GN=ERS451415_01494 PE=4 SV=1	Acyl-CoA thioester hydrolase, YbgC/YbaW family OS=Alcaligenes xylosoxydans xylosoxydans OX=85698 GN=ERS451415_01494 PE=4 SV=1	67	8	8	0	149	166	552	8	0.000515177	0.000523554	0.000520316	0.000512766	0.00051686	0.00050869	0.000518156	0.000509981	0.000605118	0.000617145	0.000534772	0.000561639
A0A0D6FZP1_ALCXX	>tr|A0A0D6FZP1|A0A0D6FZP1_ALCXX Acyl-CoA thioesterase OS=Alcaligenes xylosoxydans xylosoxydans OX=85698 GN=BIZ92_12430 PE=3 SV=1	Acyl-CoA thioesterase OS=Alcaligenes xylosoxydans xylosoxydans OX=85698 GN=BIZ92_12430 PE=3 SV=1	27	3	3	0	136	147	952	3	0.000440297	0.00044164	0.000413137	0.00043276	0.000444711	0	0.000426977	0	0	0	0	0.000580451
A0A0D6FLG4_ALCXX	>tr|A0A0D6FLG4|A0A0D6FLG4_ALCXX Acyl-CoA thioesterase OS=Alcaligenes xylosoxydans xylosoxydans OX=85698 GN=ERS451415_00343 PE=3 SV=1	Acyl-CoA thioesterase OS=Alcaligenes xylosoxydans xylosoxydans OX=85698 GN=ERS451415_00343 PE=3 SV=1	12	2	2	0	165	187	654	2	0.000379253	0.000390554	0.000479809	0.00038203	0.00039289	0	0	0	0.000487893	0.000513516	0.000460004	0.000544573
A0A0D6HYU4_ALCXX	>tr|A0A0D6HYU4|A0A0D6HYU4_ALCXX Acyl-CoA thioesterase/BAAT N-terminal domain-containing protein OS=Alcaligenes xylosoxydans xylosoxydans OX=85698 GN=ERS451415_03547 PE=4 SV=1	Acyl-CoA thioesterase/BAAT N-terminal domain-containing protein OS=Alcaligenes xylosoxydans xylosoxydans OX=85698 GN=ERS451415_03547 PE=4 SV=1	50	15	15	0	452	482	66	15	0.000485242	0.000483701	0.000565943	0.000466905	0.000481324	0.000513425	0.000508433	0.000501087	0.000590664	0.000551248	0.000492529	0.000629946
A0A0D6HQ89_ALCXX	>tr|A0A0D6HQ89|A0A0D6HQ89_ALCXX Acyl-CoA/acyl-ACP dehydrogenase OS=Alcaligenes xylosoxydans xylosoxydans OX=85698 GN=ERS451415_03043 PE=4 SV=1	Acyl-CoA/acyl-ACP dehydrogenase OS=Alcaligenes xylosoxydans xylosoxydans OX=85698 GN=ERS451415_03043 PE=4 SV=1	6	2	2	0	370	39	644	2	0.000385927	0.0003973	0	0.000356703	0.0003596	0.000467986	0.00041025	0.000409851	0	0	0	0
A0A0D6G229_ALCXX	>tr|A0A0D6G229|A0A0D6G229_ALCXX Acyl-coenzyme A dehydrogenase OS=Alcaligenes xylosoxydans xylosoxydans OX=85698 GN=ERS451415_00875 PE=3 SV=1	Acyl-coenzyme A dehydrogenase OS=Alcaligenes xylosoxydans xylosoxydans OX=85698 GN=ERS451415_00875 PE=3 SV=1	8	4	4	0	757	826	783	4	0.000415808	0.000427294	0.000545122	0.000364753	0.000378173	0.000522422	0.000433372	0.000476995	0.000677596	0	0.000474805	0
A0A0D6GS91_ALCXX	>tr|A0A0D6GS91|A0A0D6GS91_ALCXX Acyl-coenzyme A thioesterase PaaI OS=Alcaligenes xylosoxydans xylosoxydans OX=85698 GN=paaI PE=4 SV=1	Acyl-coenzyme A thioesterase PaaI OS=Alcaligenes xylosoxydans xylosoxydans OX=85698 GN=paaI PE=4 SV=1	46	5	5	0	157	166	585	5	0.000458631	0.000453992	0.0005858	0.000496172	0.000475938	0.000603437	0.000514703	0.000543724	0.0006989	0.00066499	0.000567184	0.000695231
A0A0D6FCW7_ALCXX	>tr|A0A0D6FCW7|A0A0D6FCW7_ALCXX Acylphosphatase OS=Alcaligenes xylosoxydans xylosoxydans OX=85698 GN=acyP PE=3 SV=1	Acylphosphatase OS=Alcaligenes xylosoxydans xylosoxydans OX=85698 GN=acyP PE=3 SV=1	15	2	2	0	94	107	68	2	0.000416777	0.000400152	0.000504682	0.000425373	0.00041582	0.000515123	0.000448118	0.000438336	0.000577021	0.000523166	0.000453968	0
A0A0D6HD33_ALCXX	>tr|A0A0D6HD33|A0A0D6HD33_ALCXX AdeC/AdeK/OprM family multidrug efflux complex outer membrane factor OS=Alcaligenes xylosoxydans xylosoxydans OX=85698 GN=oprM_4 PE=3 SV=1	AdeC/AdeK/OprM family multidrug efflux complex outer membrane factor OS=Alcaligenes xylosoxydans xylosoxydans OX=85698 GN=oprM_4 PE=3 SV=1	43	17	17	0	496	527	544	17	0.000434218	0.000439432	0.000509918	0.000383528	0.000433713	0.000460555	0.000479473	0.000476749	0.00063438	0.000618484	0.000527202	0.000666811
A0A0D6I6R0_ALCXX	>tr|A0A0D6I6R0|A0A0D6I6R0_ALCXX Adenine deaminase OS=Alcaligenes xylosoxydans xylosoxydans OX=85698 GN=ERS369984_00382 PE=3 SV=1	Adenine deaminase OS=Alcaligenes xylosoxydans xylosoxydans OX=85698 GN=ERS369984_00382 PE=3 SV=1	39	8	8	0	316	359	527	8	0.000453505	0.00045122	0.000471988	0.00044398	0.000450644	0	0.000483927	0.000460011	0	0.000544426	0.000391378	0.00056515
A0A0D6IT30_ALCXX	>tr|A0A0D6IT30|A0A0D6IT30_ALCXX Adenine phosphoribosyltransferase OS=Alcaligenes xylosoxydans xylosoxydans OX=85698 GN=apt PE=3 SV=1	Adenine phosphoribosyltransferase OS=Alcaligenes xylosoxydans xylosoxydans OX=85698 GN=apt PE=3 SV=1	36	4	4	0	183	202	72	4	0.000405432	0.00042239	0	0.000401611	0.000424741	0	0.000334333	0.000300407	0	0	0.000341906	0
A0A0D6FUR1_ALCXX	>tr|A0A0D6FUR1|A0A0D6FUR1_ALCXX Adenosine kinase OS=Alcaligenes xylosoxydans xylosoxydans OX=85698 GN=adoK PE=4 SV=1	Adenosine kinase OS=Alcaligenes xylosoxydans xylosoxydans OX=85698 GN=adoK PE=4 SV=1	65	15	15	0	313	332	525	15	0.000538679	0.000536528	0.000562375	0.000537299	0.00054117	0.000548404	0.000551117	0.000546368	0.000591707	0.000680584	0.000575728	0.000570277
A0A0D6IU98_ALCXX	>tr|A0A0D6IU98|A0A0D6IU98_ALCXX Adenosylhomocysteinase OS=Alcaligenes xylosoxydans xylosoxydans OX=85698 GN=ahcY PE=3 SV=1	Adenosylhomocysteinase OS=Alcaligenes xylosoxydans xylosoxydans OX=85698 GN=ahcY PE=3 SV=1	81	36	36	0	472	517	621	36	0.000605975	0.000609634	0.000691342	0.000614156	0.000620095	0.000694739	0.000651235	0.00067565	0.00083245	0.000786391	0.000714991	0.000794807
A0A0D6H185_ALCXX	>tr|A0A0D6H185|A0A0D6H185_ALCXX Adenosylmethionine-8-amino-7-oxono0oate aminotransferase OS=Alcaligenes xylosoxydans xylosoxydans OX=85698 GN=bioA_1 PE=3 SV=1	Adenosylmethionine-8-amino-7-oxono0oate aminotransferase OS=Alcaligenes xylosoxydans xylosoxydans OX=85698 GN=bioA_1 PE=3 SV=1	26	6	6	0	446	48	708	6	0.000439587	0.000439646	0	0.000427386	0.000436454	0	0.000424149	0.000403115	0	0	0.000475808	0
A0A0D6ID94_ALCXX	>tr|A0A0D6ID94|A0A0D6ID94_ALCXX Adenosylmethionine-8-amino-7-oxono0oate aminotransferase OS=Alcaligenes xylosoxydans xylosoxydans OX=85698 GN=bioA_2 PE=3 SV=1	Adenosylmethionine-8-amino-7-oxono0oate aminotransferase OS=Alcaligenes xylosoxydans xylosoxydans OX=85698 GN=bioA_2 PE=3 SV=1	46	13	13	0	422	462	677	13	0.00045299	0.000463057	0.000514696	0.000449091	0.000461818	0	0.000464059	0.000468541	0.000629884	0.000463159	0.000466182	0
A0A0D6I3C1_ALCXX	>tr|A0A0D6I3C1|A0A0D6I3C1_ALCXX Adenylate kinase OS=Alcaligenes xylosoxydans xylosoxydans OX=85698 GN=adk PE=3 SV=1	Adenylate kinase OS=Alcaligenes xylosoxydans xylosoxydans OX=85698 GN=adk PE=3 SV=1	72	14	13	0	218	241	681	13	0.000555761	0.000541734	0.000712798	0.000570916	0.000553614	0.00069997	0.000618154	0.000619761	0.000793088	0.000779905	0.000656167	0.000843388
A0A0D6GY42_ALCXX	>tr|A0A0D6GY42|A0A0D6GY42_ALCXX Adenylosuccinate lyase OS=Alcaligenes xylosoxydans xylosoxydans OX=85698 GN=purB PE=3 SV=1	Adenylosuccinate lyase OS=Alcaligenes xylosoxydans xylosoxydans OX=85698 GN=purB PE=3 SV=1	67	25	25	0	458	504	585	25	0.000568329	0.000566408	0.00068949	0.000581437	0.00056752	0.000661612	0.000606491	0.000617839	0.000735694	0.000774366	0.000654395	0.000776874
A0A0D6H2H0_ALCXX	>tr|A0A0D6H2H0|A0A0D6H2H0_ALCXX Adenylosuccinate synthetase OS=Alcaligenes xylosoxydans xylosoxydans OX=85698 GN=purA PE=3 SV=1	Adenylosuccinate synthetase OS=Alcaligenes xylosoxydans xylosoxydans OX=85698 GN=purA PE=3 SV=1	62	19	19	0	431	463	621	19	0.00051257	0.000509431	0.000628113	0.000524667	0.000518065	0.000628645	0.000542189	0.000553305	0.000718131	0.000692759	0.000587153	0.000714549
A0A0D6FMR2_ALCXX	>tr|A0A0D6FMR2|A0A0D6FMR2_ALCXX ADP-dependent (S)-NAD(P)H-hydrate dehydratase OS=Alcaligenes xylosoxydans xylosoxydans OX=85698 GN=nnr_1 PE=3 SV=1	ADP-dependent (S)-NAD(P)H-hydrate dehydratase OS=Alcaligenes xylosoxydans xylosoxydans OX=85698 GN=nnr_1 PE=3 SV=1	33	5	5	0	289	29	693	5	0.00043718	0.000438368	0.000507562	0.000425806	0.000436083	0.000498617	0.000458681	0.000432278	0.00061821	0.000460794	0.000512089	0.000631826
A0A0D6H1B2_ALCXX	>tr|A0A0D6H1B2|A0A0D6H1B2_ALCXX ADP-heptose--LPS heptosyltransferase 2 OS=Alcaligenes xylosoxydans xylosoxydans OX=85698 GN=rfaF_1 PE=4 SV=1	ADP-heptose--LPS heptosyltransferase 2 OS=Alcaligenes xylosoxydans xylosoxydans OX=85698 GN=rfaF_1 PE=4 SV=1	25	4	4	0	323	342	916	4	0.000381179	0.000404835	0	0.00036755	0.000393858	0	0	0	0	0	0	0
A0A0D6GRV7_ALCXX	>tr|A0A0D6GRV7|A0A0D6GRV7_ALCXX ADP-L-glycero-D-manno-heptose-6-epimerase OS=Alcaligenes xylosoxydans xylosoxydans OX=85698 GN=hldD PE=3 SV=1	ADP-L-glycero-D-manno-heptose-6-epimerase OS=Alcaligenes xylosoxydans xylosoxydans OX=85698 GN=hldD PE=3 SV=1	63	16	16	0	329	369	637	16	0.000507904	0.000518453	0.000551342	0.000510014	0.000505853	0.000537335	0.00055433	0.000562584	0.00061619	0.000636908	0.000548575	0.000598435
A0A0D6I4U9_ALCXX	>tr|A0A0D6I4U9|A0A0D6I4U9_ALCXX ADP-ribose pyrophosphatase OS=Alcaligenes xylosoxydans xylosoxydans OX=85698 GN=nudF PE=4 SV=1	ADP-ribose pyrophosphatase OS=Alcaligenes xylosoxydans xylosoxydans OX=85698 GN=nudF PE=4 SV=1	46	6	6	0	195	218	517	6	0.000465022	0.000466686	0.000542658	0.000455553	0.000457279	0.000549461	0.000467537	0.000456749	0	0.00055955	0.000480472	0.000533012
A0A0D6HPX5_ALCXX	>tr|A0A0D6HPX5|A0A0D6HPX5_ALCXX Aerobactin synthase IucC OS=Alcaligenes xylosoxydans xylosoxydans OX=85698 GN=iucC_1 PE=3 SV=1	Aerobactin synthase IucC OS=Alcaligenes xylosoxydans xylosoxydans OX=85698 GN=iucC_1 PE=3 SV=1	60	29	29	0	615	694	572	29	0.00056307	0.00057276	0.000525777	0.000422971	0.000448367	0.000512485	0.000455196	0.000487707	0.000604199	0.000572744	0.000508355	0.000592247
A0A0D6HF72_ALCXX	>tr|A0A0D6HF72|A0A0D6HF72_ALCXX Aerobic glycerol-3-phosphate dehydrogenase OS=Alcaligenes xylosoxydans xylosoxydans OX=85698 GN=glpD_1 PE=3 SV=1	Aerobic glycerol-3-phosphate dehydrogenase OS=Alcaligenes xylosoxydans xylosoxydans OX=85698 GN=glpD_1 PE=3 SV=1	7	2	2	0	532	572	862	2	0	0	0	0.000340224	0	0.00044922	0.000343975	0.000383479	0	0	0.000414565	0
A0A0D6HEA2_ALCXX	>tr|A0A0D6HEA2|A0A0D6HEA2_ALCXX Aerotaxis receptor OS=Alcaligenes xylosoxydans xylosoxydans OX=85698 GN=aer_1 PE=4 SV=1	Aerotaxis receptor OS=Alcaligenes xylosoxydans xylosoxydans OX=85698 GN=aer_1 PE=4 SV=1	13	5	4	0	531	57	684	4	0.000321618	0.000326676	0	0	0.000357665	0	0.000420609	0.000456213	0.00049089	0.000488238	0.000473739	0
A0A0D6GPI6_ALCXX	>tr|A0A0D6GPI6|A0A0D6GPI6_ALCXX AFG1 family ATPase OS=Alcaligenes xylosoxydans xylosoxydans OX=85698 GN=yhcM PE=4 SV=1	AFG1 family ATPase OS=Alcaligenes xylosoxydans xylosoxydans OX=85698 GN=yhcM PE=4 SV=1	29	8	8	0	363	423	703	8	0.000435194	0.000445963	0	0.000431803	0.000435503	0.000405691	0.000420135	0.000448022	0.00050057	0.000489191	0.000395786	0.000468551
A0A0D6H5C9_ALCXX	>tr|A0A0D6H5C9|A0A0D6H5C9_ALCXX AGE family epimerase/isomerase OS=Alcaligenes xylosoxydans xylosoxydans OX=85698 GN=yihS PE=4 SV=1	AGE family epimerase/isomerase OS=Alcaligenes xylosoxydans xylosoxydans OX=85698 GN=yihS PE=4 SV=1	26	5	5	0	368	398	647	5	0.000423259	0.000421726	0	0.000405822	0.00040152	0	0.000457285	0.000436453	0	0.000451193	0.000466109	0
A0A0D6FWM5_ALCXX	>tr|A0A0D6FWM5|A0A0D6FWM5_ALCXX Alanine racemase OS=Alcaligenes xylosoxydans xylosoxydans OX=85698 GN=dadX_1 PE=3 SV=1	Alanine racemase OS=Alcaligenes xylosoxydans xylosoxydans OX=85698 GN=dadX_1 PE=3 SV=1	7	2	2	0	381	397	743	2	0.000360743	0.000370815	0	0.000345704	0.000371808	0	0	0.000439563	0	0	0	0
A0A0D6I3U2_ALCXX	>tr|A0A0D6I3U2|A0A0D6I3U2_ALCXX Alanine racemase OS=Alcaligenes xylosoxydans xylosoxydans OX=85698 GN=dadX_2 PE=3 SV=1	Alanine racemase OS=Alcaligenes xylosoxydans xylosoxydans OX=85698 GN=dadX_2 PE=3 SV=1	35	9	9	0	376	394	703	9	0.000491727	0.000487804	0.000537455	0.000485678	0.00049173	0.000535513	0.000514241	0.000525155	0.000547132	0.000543414	0.000510256	0.000558258
A0A0D6GXB5_ALCXX	>tr|A0A0D6GXB5|A0A0D6GXB5_ALCXX Alanine transaminase OS=Alcaligenes xylosoxydans xylosoxydans OX=85698 GN=dapL_1 PE=4 SV=1	Alanine transaminase OS=Alcaligenes xylosoxydans xylosoxydans OX=85698 GN=dapL_1 PE=4 SV=1	74	22	22	0	394	441	79	22	0.000527719	0.000530105	0.0005309	0.000527162	0.000529713	0.000466008	0.000557666	0.000560653	0.000603237	0.000598678	0.000558159	0.000594485
A0A0D6H308_ALCXX	>tr|A0A0D6H308|A0A0D6H308_ALCXX Alanine--tRNA ligase OS=Alcaligenes xylosoxydans xylosoxydans OX=85698 GN=alaS_1 PE=3 SV=1	Alanine--tRNA ligase OS=Alcaligenes xylosoxydans xylosoxydans OX=85698 GN=alaS_1 PE=3 SV=1	69	44	44	0	874	949	582	44	0.000547829	0.000552537	0.000592925	0.000559219	0.000560105	0.000581516	0.000585434	0.000580492	0.000674255	0.000669207	0.000592423	0.000684082
A0A0D6IHR5_ALCXX	>tr|A0A0D6IHR5|A0A0D6IHR5_ALCXX Alanine--tRNA ligase OS=Alcaligenes xylosoxydans xylosoxydans OX=85698 GN=alaS_2 PE=4 SV=1	Alanine--tRNA ligase OS=Alcaligenes xylosoxydans xylosoxydans OX=85698 GN=alaS_2 PE=4 SV=1	31	5	5	0	237	253	614	5	0.000437127	0.000435436	0	0.000439631	0.000444325	0.000441584	0.000394161	0.000402041	0.000534174	0	0.000444004	0
A0A0D6HIX3_ALCXX	>tr|A0A0D6HIX3|A0A0D6HIX3_ALCXX Alcohol dehydrogenase OS=Alcaligenes xylosoxydans xylosoxydans OX=85698 GN=adh PE=3 SV=1	Alcohol dehydrogenase OS=Alcaligenes xylosoxydans xylosoxydans OX=85698 GN=adh PE=3 SV=1	43	8	8	0	353	367	766	8	0.000462058	0.000466845	0.000441324	0.000467426	0.000463395	0.000428331	0.000450349	0.000441232	0	0	0.000445779	0
A0A0D6IHN6_ALCXX	>tr|A0A0D6IHN6|A0A0D6IHN6_ALCXX Alcohol dehydrogenase OS=Alcaligenes xylosoxydans xylosoxydans OX=85698 GN=adhT_2 PE=3 SV=1	Alcohol dehydrogenase OS=Alcaligenes xylosoxydans xylosoxydans OX=85698 GN=adhT_2 PE=3 SV=1	44	11	11	0	342	362	613	11	0.000527479	0.000532673	0.000509053	0.000529316	0.000554603	0.000630247	0.00052489	0.000537675	0.000536022	0.000578379	0.000566724	0.000527671
A0A0D6ICZ4_ALCXX	>tr|A0A0D6ICZ4|A0A0D6ICZ4_ALCXX Aldehyde dehydrogenase (NAD(+)) OS=Alcaligenes xylosoxydans xylosoxydans OX=85698 GN=gabD_3 PE=3 SV=1	Aldehyde dehydrogenase (NAD(+)) OS=Alcaligenes xylosoxydans xylosoxydans OX=85698 GN=gabD_3 PE=3 SV=1	27	10	10	0	500	53	655	10	0.000473408	0.000479171	0.000432887	0.000459712	0.000465136	0.000474091	0.000454216	0.00044224	0.000593272	0	0	0.000527168
A0A0D6HC51_ALCXX	>tr|A0A0D6HC51|A0A0D6HC51_ALCXX Aldehyde dehydrogenase PuuC OS=Alcaligenes xylosoxydans xylosoxydans OX=85698 GN=puuC_2 PE=3 SV=1	Aldehyde dehydrogenase PuuC OS=Alcaligenes xylosoxydans xylosoxydans OX=85698 GN=puuC_2 PE=3 SV=1	33	8	8	0	477	503	613	8	0.000437806	0.000442395	0.000483848	0.000418152	0.000428979	0	0.000438396	0.00046059	0.000669652	0.000577265	0.000517275	0
A0A0D6HRF0_ALCXX	>tr|A0A0D6HRF0|A0A0D6HRF0_ALCXX Aldo/keto reductase family oxidoreductase OS=Alcaligenes xylosoxydans xylosoxydans OX=85698 GN=ydbC PE=4 SV=1	Aldo/keto reductase family oxidoreductase OS=Alcaligenes xylosoxydans xylosoxydans OX=85698 GN=ydbC PE=4 SV=1	32	4	4	0	290	309	558	4	0.000408247	0.000400269	0	0.000372704	0.000393311	0	0.000390493	0.000381368	0	0	0	0
A0A0D6HTD0_ALCXX	>tr|A0A0D6HTD0|A0A0D6HTD0_ALCXX Aldo/keto reductase OS=Alcaligenes xylosoxydans xylosoxydans OX=85698 GN=iolS_1 PE=4 SV=1	Aldo/keto reductase OS=Alcaligenes xylosoxydans xylosoxydans OX=85698 GN=iolS_1 PE=4 SV=1	52	13	13	0	336	372	69	13	0.000497735	0.000503436	0.000547205	0.000488387	0.000490224	0.000529531	0.000507415	0.000507588	0.000623576	0.000553622	0.000573556	0.000530981
A0A0D6IDW0_ALCXX	>tr|A0A0D6IDW0|A0A0D6IDW0_ALCXX Aldo/keto reductase OS=Alcaligenes xylosoxydans xylosoxydans OX=85698 GN=tas_1 PE=4 SV=1	Aldo/keto reductase OS=Alcaligenes xylosoxydans xylosoxydans OX=85698 GN=tas_1 PE=4 SV=1	34	7	7	0	318	346	696	7	0.000425606	0.000437596	0	0.000441124	0.000443873	0	0.000407198	0.000399933	0	0	0.000449142	0
A0A0D6IHX7_ALCXX	>tr|A0A0D6IHX7|A0A0D6IHX7_ALCXX Aldo/keto reductase OS=Alcaligenes xylosoxydans xylosoxydans OX=85698 GN=yhdN PE=4 SV=1	Aldo/keto reductase OS=Alcaligenes xylosoxydans xylosoxydans OX=85698 GN=yhdN PE=4 SV=1	27	5	5	0	351	374	572	5	0.000450304	0.000441593	0.000470777	0.000421655	0.00043084	0.000501794	0.000450482	0.000461551	0.000602963	0.000463748	0.000532082	0.000647263
A0A0D6IE68_ALCXX	>tr|A0A0D6IE68|A0A0D6IE68_ALCXX Aldolase OS=Alcaligenes xylosoxydans xylosoxydans OX=85698 GN=ERS451415_04713 PE=4 SV=1	Aldolase OS=Alcaligenes xylosoxydans xylosoxydans OX=85698 GN=ERS451415_04713 PE=4 SV=1	15	3	3	0	254	275	625	3	0.00036961	0.000386645	0.000492195	0.000392116	0.000383699	0	0.000416204	0.000383854	0	0	0.000488399	0
A0A0D6GP81_ALCXX	>tr|A0A0D6GP81|A0A0D6GP81_ALCXX Alginate biosynthesis protein AlgF OS=Alcaligenes xylosoxydans xylosoxydans OX=85698 GN=ERS451415_01588 PE=3 SV=1	Alginate biosynthesis protein AlgF OS=Alcaligenes xylosoxydans xylosoxydans OX=85698 GN=ERS451415_01588 PE=3 SV=1	53	6	6	0	226	233	739	6	0.000400551	0.00043814	0.000670464	0.00047016	0.00045268	0.000642191	0.000577389	0.000587879	0.000780919	0.000703844	0.00063069	0.000788512
A0A0D6HS63_ALCXX	>tr|A0A0D6HS63|A0A0D6HS63_ALCXX Aliphatic amidase expression-regulating protein OS=Alcaligenes xylosoxydans xylosoxydans OX=85698 GN=amiC_7 PE=4 SV=1	Aliphatic amidase expression-regulating protein OS=Alcaligenes xylosoxydans xylosoxydans OX=85698 GN=amiC_7 PE=4 SV=1	11	2	2	0	388	412	863	2	0	0	0	0.000317565	0.000331881	0	0.000437953	0.000440121	0	0	0.000447454	0
A0A0D6IWB9_ALCXX	>tr|A0A0D6IWB9|A0A0D6IWB9_ALCXX Alkaline phosphatase synthesis transcriptional regulatory protein phoP OS=Alcaligenes xylosoxydans xylosoxydans OX=85698 GN=phoP_4 PE=4 SV=1	Alkaline phosphatase synthesis transcriptional regulatory protein phoP OS=Alcaligenes xylosoxydans xylosoxydans OX=85698 GN=phoP_4 PE=4 SV=1	63	12	12	0	238	267	54	12	0.000491944	0.000489858	0.00053667	0.000479984	0.000486519	0.000484476	0.000546583	0.000543776	0.000634538	0.000640965	0.000572105	0.000514716
A0A0D6FKC5_ALCXX	>tr|A0A0D6FKC5|A0A0D6FKC5_ALCXX Alkanesulfonate monooxygenase OS=Alcaligenes xylosoxydans xylosoxydans OX=85698 GN=ssuD PE=3 SV=1	Alkanesulfonate monooxygenase OS=Alcaligenes xylosoxydans xylosoxydans OX=85698 GN=ssuD PE=3 SV=1	7	2	2	1	390	42	62	2	0.000380729	0.000367114	0	0.000311483	0.000357004	0	0	0	0	0	0	0
A0A0D6HEU5_ALCXX	>tr|A0A0D6HEU5|A0A0D6HEU5_ALCXX Alkene reductase OS=Alcaligenes xylosoxydans xylosoxydans OX=85698 GN=nemA PE=4 SV=1	Alkene reductase OS=Alcaligenes xylosoxydans xylosoxydans OX=85698 GN=nemA PE=4 SV=1	51	13	13	0	352	376	571	13	0.000460501	0.000471338	0.000546936	0.000438202	0.000447555	0.000532139	0.000491709	0.000499025	0.000708802	0.000505422	0.000448763	0.00057884
A0A0D6GJM9_ALCXX	>tr|A0A0D6GJM9|A0A0D6GJM9_ALCXX Alkyl hydroperoxide reductase AhpD OS=Alcaligenes xylosoxydans xylosoxydans OX=85698 GN=ahpD PE=3 SV=1	Alkyl hydroperoxide reductase AhpD OS=Alcaligenes xylosoxydans xylosoxydans OX=85698 GN=ahpD PE=3 SV=1	70	11	11	0	172	183	632	11	0.000559235	0.000555078	0.000701167	0.000573883	0.00055919	0.000689961	0.000636123	0.000679275	0.0008769	0.000866789	0.000758095	0.000946884
A0A0D6GSA5_ALCXX	>tr|A0A0D6GSA5|A0A0D6GSA5_ALCXX Alkyl hydroperoxide reductase C OS=Alcaligenes xylosoxydans xylosoxydans OX=85698 GN=ahpC PE=3 SV=1	Alkyl hydroperoxide reductase C OS=Alcaligenes xylosoxydans xylosoxydans OX=85698 GN=ahpC PE=3 SV=1	66	13	13	0	213	239	63	13	0.000566399	0.000570298	0.000716146	0.000572916	0.000554662	0.000686443	0.000562519	0.000567643	0.000720856	0.000695518	0.000601514	0.000736259
A0A0A5JL48_ALCXX	>tr|A0A0A5JL48|A0A0A5JL48_ALCXX Alkyl hydroperoxide reductase C OS=Alcaligenes xylosoxydans xylosoxydans OX=85698 GN=AL504_12335 PE=3 SV=1	Alkyl hydroperoxide reductase C OS=Alcaligenes xylosoxydans xylosoxydans OX=85698 GN=AL504_12335 PE=3 SV=1	92	15	15	0	182	202	527	15	0.000632131	0.000623968	0.000806725	0.000652583	0.000628723	0.000795788	0.000655852	0.000670806	0.000853621	0.00084708	0.000697542	0.000872671
A0A0D6FP94_ALCXX	>tr|A0A0D6FP94|A0A0D6FP94_ALCXX Allophanate hydrolase subunit 2 OS=Alcaligenes xylosoxydans xylosoxydans OX=85698 GN=ERS451415_00483 PE=4 SV=1	Allophanate hydrolase subunit 2 OS=Alcaligenes xylosoxydans xylosoxydans OX=85698 GN=ERS451415_00483 PE=4 SV=1	12	3	3	0	333	355	806	3	0.000361652	0.000366474	0	0.000348024	0.000360233	0	0	0	0	0	0	0
A0A0D6I331_ALCXX	>tr|A0A0D6I331|A0A0D6I331_ALCXX Alpha-2-macroglobulin family N-terminal region OS=Alcaligenes xylosoxydans xylosoxydans OX=85698 GN=ERS451415_03918 PE=3 SV=1	Alpha-2-macroglobulin family N-terminal region OS=Alcaligenes xylosoxydans xylosoxydans OX=85698 GN=ERS451415_03918 PE=3 SV=1	43	59	59	0	1741	1904	643	59	0.000453391	0.000460856	0.000662182	0.000471903	0.000457281	0.00058261	0.000492543	0.00051827	0.000732062	0.00060326	0.000564702	0.00071283
A0A0D6IU81_ALCXX	>tr|A0A0D6IU81|A0A0D6IU81_ALCXX Alpha-E domain-containing protein OS=Alcaligenes xylosoxydans xylosoxydans OX=85698 GN=ERS369984_03272 PE=4 SV=1	Alpha-E domain-containing protein OS=Alcaligenes xylosoxydans xylosoxydans OX=85698 GN=ERS369984_03272 PE=4 SV=1	14	4	3	0	328	377	661	3	0.000391959	0.000389091	0	0.000364103	0.000375931	0	0	0.000394786	0	0	0	0
A0A0D6FDU6_ALCXX	>tr|A0A0D6FDU6|A0A0D6FDU6_ALCXX Alpha-hydroxy-acid oxidizing enzyme OS=Alcaligenes xylosoxydans xylosoxydans OX=85698 GN=lldD_1 PE=3 SV=1	Alpha-hydroxy-acid oxidizing enzyme OS=Alcaligenes xylosoxydans xylosoxydans OX=85698 GN=lldD_1 PE=3 SV=1	23	8	8	0	387	419	868	8	0.000423861	0.000355836	0.000597224	0.000400398	0.000417356	0.000530655	0.000381046	0.000413467	0.000651159	0	0.000412427	0.000656377
A0A7T2RJG7_ALCXX	>tr|A0A7T2RJG7|A0A7T2RJG7_ALCXX Alpha-ketoglutarate dehydrogenase OS=Alcaligenes xylosoxydans xylosoxydans OX=85698 GN=mdeB PE=4 SV=1	Alpha-ketoglutarate dehydrogenase OS=Alcaligenes xylosoxydans xylosoxydans OX=85698 GN=mdeB PE=4 SV=1	35	20	20	0	895	981	611	19	0.000463313	0.000469916	0.000542782	0.00045512	0.000460775	0.000414032	0.000440483	0.000419316	0.000490167	0.000545722	0.000428995	0
A0A0D6FZW1_ALCXX	>tr|A0A0D6FZW1|A0A0D6FZW1_ALCXX Alpha-xylosidase OS=Alcaligenes xylosoxydans xylosoxydans OX=85698 GN=yicI PE=3 SV=1	Alpha-xylosidase OS=Alcaligenes xylosoxydans xylosoxydans OX=85698 GN=yicI PE=3 SV=1	82	40	40	0	741	814	56	40	0.000546919	0.000545689	0.000609465	0.000548912	0.000549702	0.000606358	0.000585095	0.000598718	0.000650261	0.000722653	0.000611578	0.000653538
A0A0D6G610_ALCXX	>tr|A0A0D6G610|A0A0D6G610_ALCXX Alpha/beta fold hydrolase OS=Alcaligenes xylosoxydans xylosoxydans OX=85698 GN=AL520_01190 PE=3 SV=1	Alpha/beta fold hydrolase OS=Alcaligenes xylosoxydans xylosoxydans OX=85698 GN=AL520_01190 PE=3 SV=1	15	4	4	0	366	401	872	4	0.000352187	0	0	0	0	0.000466323	0	0	0	0	0	0
A0A0D6FTK5_ALCXX	>tr|A0A0D6FTK5|A0A0D6FTK5_ALCXX Alpha/beta fold hydrolase OS=Alcaligenes xylosoxydans xylosoxydans OX=85698 GN=ERS451415_00630 PE=4 SV=1	Alpha/beta fold hydrolase OS=Alcaligenes xylosoxydans xylosoxydans OX=85698 GN=ERS451415_00630 PE=4 SV=1	18	3	3	0	200	221	559	3	0.000396642	0.000394263	0.000446669	0.000393131	0.000401019	0.000474609	0.000435914	0.000434528	0.000544209	0.000550111	0.000473167	0.000552777
A0A0M9ILM5_ALCXX	>tr|A0A0M9ILM5|A0A0M9ILM5_ALCXX Alpha/beta hydrolase OS=Alcaligenes xylosoxydans xylosoxydans OX=85698 GN=besA PE=4 SV=1	Alpha/beta hydrolase OS=Alcaligenes xylosoxydans xylosoxydans OX=85698 GN=besA PE=4 SV=1	35	6	6	0	323	35	944	6	0.000341376	0.0004021	0.000387653	0.000301913	0.000302246	0	0.000477395	0.000477466	0.000450909	0	0	0
A0A0D6IUI5_ALCXX	>tr|A0A0D6IUI5|A0A0D6IUI5_ALCXX Alpha/beta hydrolase OS=Alcaligenes xylosoxydans xylosoxydans OX=85698 GN=dehH1 PE=4 SV=1	Alpha/beta hydrolase OS=Alcaligenes xylosoxydans xylosoxydans OX=85698 GN=dehH1 PE=4 SV=1	15	2	2	0	297	333	687	2	0.000399777	0.000396181	0.000519467	0.000388301	0.000406521	0	0.000424813	0.000438601	0	0.000529961	0	0
A0A0D6HW87_ALCXX	>tr|A0A0D6HW87|A0A0D6HW87_ALCXX Alpha/beta hydrolase OS=Alcaligenes xylosoxydans xylosoxydans OX=85698 GN=dhaA_2 PE=4 SV=1	Alpha/beta hydrolase OS=Alcaligenes xylosoxydans xylosoxydans OX=85698 GN=dhaA_2 PE=4 SV=1	12	2	2	0	324	35	564	2	0.000385213	0.000389897	0	0.000372283	0.00038672	0	0.00040238	0.000352073	0	0	0.000412731	0
A0A0D6I0C6_ALCXX	>tr|A0A0D6I0C6|A0A0D6I0C6_ALCXX Alpha/beta hydrolase OS=Alcaligenes xylosoxydans xylosoxydans OX=85698 GN=ERS369984_00792 PE=4 SV=1	Alpha/beta hydrolase OS=Alcaligenes xylosoxydans xylosoxydans OX=85698 GN=ERS369984_00792 PE=4 SV=1	53	12	12	0	311	339	616	12	0.000485725	0.000493765	0	0.000473896	0.000477357	0.000536192	0.000511251	0.000508084	0.000559485	0.000520987	0.000551625	0.000540047
A0A0D6IUG9_ALCXX	>tr|A0A0D6IUG9|A0A0D6IUG9_ALCXX Alpha/beta hydrolase OS=Alcaligenes xylosoxydans xylosoxydans OX=85698 GN=ERS369984_03212 PE=4 SV=1	Alpha/beta hydrolase OS=Alcaligenes xylosoxydans xylosoxydans OX=85698 GN=ERS369984_03212 PE=4 SV=1	37	6	6	0	217	233	62	6	0.000462781	0.000463086	0.000553144	0.000470471	0.000463605	0.000571642	0.000464845	0.000449637	0.000503594	0.000542283	0.000471809	0
A0A0D6FNG9_ALCXX	>tr|A0A0D6FNG9|A0A0D6FNG9_ALCXX Alpha/beta hydrolase OS=Alcaligenes xylosoxydans xylosoxydans OX=85698 GN=ERS369984_05311 PE=4 SV=1	Alpha/beta hydrolase OS=Alcaligenes xylosoxydans xylosoxydans OX=85698 GN=ERS369984_05311 PE=4 SV=1	69	12	12	0	301	333	588	12	0.000474883	0.000478768	0.000442438	0.000473758	0.000485595	0.000467883	0.000528163	0.000525465	0.000504831	0.000641184	0.00055152	0
A0A0D6FXD0_ALCXX	>tr|A0A0D6FXD0|A0A0D6FXD0_ALCXX Alpha/beta hydrolase OS=Alcaligenes xylosoxydans xylosoxydans OX=85698 GN=ERS451415_00753 PE=4 SV=1	Alpha/beta hydrolase OS=Alcaligenes xylosoxydans xylosoxydans OX=85698 GN=ERS451415_00753 PE=4 SV=1	29	6	6	0	269	289	547	5	0.000424782	0.000425279	0.000517986	0.0003956	0.000425765	0.000477662	0.000422502	0.000395403	0.000557855	0	0.000418741	0.000693119
A0A0D6GZQ8_ALCXX	>tr|A0A0D6GZQ8|A0A0D6GZQ8_ALCXX Alpha/beta hydrolase OS=Alcaligenes xylosoxydans xylosoxydans OX=85698 GN=ERS451415_01866 PE=4 SV=1	Alpha/beta hydrolase OS=Alcaligenes xylosoxydans xylosoxydans OX=85698 GN=ERS451415_01866 PE=4 SV=1	18	3	3	0	295	314	888	3	0	0	0	0	0.000353981	0.000403547	0.000443572	0.000410503	0.000578474	0	0.000430704	0.000569846
A0A0D6FV84_ALCXX	>tr|A0A0D6FV84|A0A0D6FV84_ALCXX Alpha/beta hydrolase OS=Alcaligenes xylosoxydans xylosoxydans OX=85698 GN=estB PE=4 SV=1	Alpha/beta hydrolase OS=Alcaligenes xylosoxydans xylosoxydans OX=85698 GN=estB PE=4 SV=1	43	7	7	0	225	245	555	7	0.00047419	0.00047391	0.000465343	0.00047635	0.000475459	0.000536094	0.000521769	0.000500319	0	0.000592479	0.000529684	0
A0A0D6HZQ9_ALCXX	>tr|A0A0D6HZQ9|A0A0D6HZQ9_ALCXX Alpha/beta hydrolase OS=Alcaligenes xylosoxydans xylosoxydans OX=85698 GN=pepIP PE=4 SV=1	Alpha/beta hydrolase OS=Alcaligenes xylosoxydans xylosoxydans OX=85698 GN=pepIP PE=4 SV=1	24	5	5	0	264	285	628	5	0.000443991	0.000445252	0.000482412	0.000434557	0.000442509	0.000470496	0.000467213	0.000456068	0	0.000505373	0.00045557	0
A0A0D6IEB7_ALCXX	>tr|A0A0D6IEB7|A0A0D6IEB7_ALCXX Amidase family protein OS=Alcaligenes xylosoxydans xylosoxydans OX=85698 GN=gatA_7 PE=4 SV=1	Amidase family protein OS=Alcaligenes xylosoxydans xylosoxydans OX=85698 GN=gatA_7 PE=4 SV=1	39	10	10	0	467	488	62	10	0.000478483	0.000481424	0	0.000470622	0.000479146	0.000466538	0.000474832	0.000467924	0	0	0.000452343	0
A0A0D6HAJ7_ALCXX	>tr|A0A0D6HAJ7|A0A0D6HAJ7_ALCXX Amidase OS=Alcaligenes xylosoxydans xylosoxydans OX=85698 GN=gatA_2 PE=4 SV=1	Amidase OS=Alcaligenes xylosoxydans xylosoxydans OX=85698 GN=gatA_2 PE=4 SV=1	8	2	2	10	462	476	67	2	0.000342644	0.00033013	0	0.000323646	0.000330581	0	0	0	0	0	0	0
A0A0D6HIB5_ALCXX	>tr|A0A0D6HIB5|A0A0D6HIB5_ALCXX Amidase OS=Alcaligenes xylosoxydans xylosoxydans OX=85698 GN=gatA_3 PE=4 SV=1	Amidase OS=Alcaligenes xylosoxydans xylosoxydans OX=85698 GN=gatA_3 PE=4 SV=1	48	16	16	0	448	462	507	16	0.000484039	0.000489477	0.000534832	0.000479201	0.000485399	0.000507369	0.000482925	0.00048953	0.000527012	0.000460442	0.000453299	0.000651941
A0A0D6HVJ2_ALCXX	>tr|A0A0D6HVJ2|A0A0D6HVJ2_ALCXX Amidase OS=Alcaligenes xylosoxydans xylosoxydans OX=85698 GN=gatA_4 PE=4 SV=1	Amidase OS=Alcaligenes xylosoxydans xylosoxydans OX=85698 GN=gatA_4 PE=4 SV=1	23	7	7	0	490	532	676	7	0.000438597	0.00043828	0.000491065	0.000441825	0.000447039	0	0.000421538	0	0.000542831	0.000445058	0	0.000539357
A0A0D6IMD3_ALCXX	>tr|A0A0D6IMD3|A0A0D6IMD3_ALCXX Amidase OS=Alcaligenes xylosoxydans xylosoxydans OX=85698 GN=gatA_9 PE=4 SV=1	Amidase OS=Alcaligenes xylosoxydans xylosoxydans OX=85698 GN=gatA_9 PE=4 SV=1	39	12	12	0	469	501	662	12	0.000466806	0.000470798	0	0.000464629	0.000469769	0.000388772	0.000450764	0.00047715	0.000596956	0	0.000499867	0
A0A0D6FMD4_ALCXX	>tr|A0A0D6FMD4|A0A0D6FMD4_ALCXX Amidohydrolase EgtC OS=Alcaligenes xylosoxydans xylosoxydans OX=85698 GN=egtC PE=4 SV=1	Amidohydrolase EgtC OS=Alcaligenes xylosoxydans xylosoxydans OX=85698 GN=egtC PE=4 SV=1	19	2	2	0	279	312	639	2	0.000360377	0.000364268	0	0.000301622	0.000342603	0	0	0.000357943	0.000434995	0	0.000414076	0
A0A0D6FDG0_ALCXX	>tr|A0A0D6FDG0|A0A0D6FDG0_ALCXX Amidohydrolase family protein OS=Alcaligenes xylosoxydans xylosoxydans OX=85698 GN=codA PE=4 SV=1	Amidohydrolase family protein OS=Alcaligenes xylosoxydans xylosoxydans OX=85698 GN=codA PE=4 SV=1	34	12	12	0	426	462	658	12	0.000440092	0.000454952	0.000525398	0.000453257	0.000443252	0.000543092	0.000487014	0.000498647	0.000627851	0.000601805	0.000515845	0.000606353
A0A7T2RCY7_ALCXX	>tr|A0A7T2RCY7|A0A7T2RCY7_ALCXX Amidohydrolase family protein OS=Alcaligenes xylosoxydans xylosoxydans OX=85698 GN=I6G72_30485 PE=4 SV=1	Amidohydrolase family protein OS=Alcaligenes xylosoxydans xylosoxydans OX=85698 GN=I6G72_30485 PE=4 SV=1	42	11	11	0	399	423	68	11	0.000459462	0.000455346	0.000566705	0.000451616	0.000463946	0.000443819	0.000465953	0.000446409	0.000565698	0.000463011	0.000454708	0.000636238
A0A0D6GUB1_ALCXX	>tr|A0A0D6GUB1|A0A0D6GUB1_ALCXX Amidohydrolase OS=Alcaligenes xylosoxydans xylosoxydans OX=85698 GN=abgB PE=4 SV=1	Amidohydrolase OS=Alcaligenes xylosoxydans xylosoxydans OX=85698 GN=abgB PE=4 SV=1	4	2	2	16	474	511	62	2	0.000499009	0.000439191	0.000582202	0.000497167	0.000537069	0.000672353	0.000505334	0.000487859	0.000543511	0.000492674	0.000505313	0.00054276
A0A0D6FDM7_ALCXX	>tr|A0A0D6FDM7|A0A0D6FDM7_ALCXX Amidohydrolase OS=Alcaligenes xylosoxydans xylosoxydans OX=85698 GN=nfdA_1 PE=4 SV=1	Amidohydrolase OS=Alcaligenes xylosoxydans xylosoxydans OX=85698 GN=nfdA_1 PE=4 SV=1	14	6	6	0	630	692	649	6	0.00042594	0.000427331	0.000479846	0.00040016	0.000418015	0.000416946	0.000429647	0.000406553	0.000446798	0	0.000506584	0
A0A0D6FFE7_ALCXX	>tr|A0A0D6FFE7|A0A0D6FFE7_ALCXX Amidohydrolase OS=Alcaligenes xylosoxydans xylosoxydans OX=85698 GN=yxeP_1 PE=4 SV=1	Amidohydrolase OS=Alcaligenes xylosoxydans xylosoxydans OX=85698 GN=yxeP_1 PE=4 SV=1	5	2	2	0	392	422	623	2	0.000407866	0.000402151	0.000404768	0.000405697	0.000416339	0.000478142	0.000411089	0.000382853	0.000607312	0	0.000441618	0.000653722
A0A0D6FZE9_ALCXX	>tr|A0A0D6FZE9|A0A0D6FZE9_ALCXX Amidohydrolase OS=Alcaligenes xylosoxydans xylosoxydans OX=85698 GN=yxeP_2 PE=4 SV=1	Amidohydrolase OS=Alcaligenes xylosoxydans xylosoxydans OX=85698 GN=yxeP_2 PE=4 SV=1	43	10	9	0	397	425	637	9	0.000449017	0.000450447	0.000540359	0.000445421	0.000463688	0.000515255	0.000467902	0.00049349	0.000618664	0.000541442	0.000555264	0
A0A0D6G0I3_ALCXX	>tr|A0A0D6G0I3|A0A0D6G0I3_ALCXX Amidohydrolase OS=Alcaligenes xylosoxydans xylosoxydans OX=85698 GN=yxeP_3 PE=4 SV=1	Amidohydrolase OS=Alcaligenes xylosoxydans xylosoxydans OX=85698 GN=yxeP_3 PE=4 SV=1	52	15	15	0	398	434	596	15	0.000500285	0.00051112	0.000574694	0.000508717	0.000506562	0.000565289	0.000518138	0.000513047	0.000481254	0.000623427	0.000545536	0.000638882
A0A0D6I5L8_ALCXX	>tr|A0A0D6I5L8|A0A0D6I5L8_ALCXX Amidohydrolase OS=Alcaligenes xylosoxydans xylosoxydans OX=85698 GN=yxeP_4 PE=4 SV=1	Amidohydrolase OS=Alcaligenes xylosoxydans xylosoxydans OX=85698 GN=yxeP_4 PE=4 SV=1	14	5	5	0	462	494	775	5	0.000413165	0.000431656	0.000499599	0.000443558	0.000437672	0.000530669	0.000451212	0.000494293	0.000517466	0.000509409	0.000502515	0.000556681
A0A0D6IW79_ALCXX	>tr|A0A0D6IW79|A0A0D6IW79_ALCXX Amidohydrolase OS=Alcaligenes xylosoxydans xylosoxydans OX=85698 GN=yxeP_5 PE=4 SV=1	Amidohydrolase OS=Alcaligenes xylosoxydans xylosoxydans OX=85698 GN=yxeP_5 PE=4 SV=1	35	10	9	0	400	436	632	9	0.000468868	0.000468479	0.000543113	0.000474189	0.000476971	0.000512401	0.000422574	0.000410513	0	0	0.000383976	0
A0A0D6HDG5_ALCXX	>tr|A0A0D6HDG5|A0A0D6HDG5_ALCXX Amidophosphoribosyltransferase OS=Alcaligenes xylosoxydans xylosoxydans OX=85698 GN=purF PE=3 SV=1	Amidophosphoribosyltransferase OS=Alcaligenes xylosoxydans xylosoxydans OX=85698 GN=purF PE=3 SV=1	47	16	16	0	506	554	582	16	0.000524364	0.000525677	0.000487736	0.000526356	0.000529207	0.000481156	0.000558577	0.000549066	0	0.00055295	0.000516815	0
A0A7U0I533_ALCXX	>tr|A0A7U0I533|A0A7U0I533_ALCXX Amino acid ABC transporter ATP-binding protein OS=Alcaligenes xylosoxydans xylosoxydans OX=85698 GN=I6G72_05345 PE=3 SV=1	Amino acid ABC transporter ATP-binding protein OS=Alcaligenes xylosoxydans xylosoxydans OX=85698 GN=I6G72_05345 PE=3 SV=1	10	2	2	0	244	268	654	1	0.000336562	0.00035065	0.000576623	0.000308516	0.000332241	0.000532395	0.000444316	0.000460245	0.000715719	0.000510029	0.000520603	0.000736972
A0A7T2RK26_ALCXX	>tr|A0A7T2RK26|A0A7T2RK26_ALCXX Amino acid ABC transporter ATP-binding protein OS=Alcaligenes xylosoxydans xylosoxydans OX=85698 GN=I6G72_24145 PE=4 SV=1	Amino acid ABC transporter ATP-binding protein OS=Alcaligenes xylosoxydans xylosoxydans OX=85698 GN=I6G72_24145 PE=4 SV=1	10	2	2	0	252	27	599	2	0.000377495	0.000380409	0.000408268	0.00037026	0.000387942	0.00043726	0	0	0	0	0	0
A0A0D6IIY0_ALCXX	>tr|A0A0D6IIY0|A0A0D6IIY0_ALCXX Amino acid ABC transporter ATP-binding protein OS=Alcaligenes xylosoxydans xylosoxydans OX=85698 GN=tcyC_4 PE=3 SV=1	Amino acid ABC transporter ATP-binding protein OS=Alcaligenes xylosoxydans xylosoxydans OX=85698 GN=tcyC_4 PE=3 SV=1	25	4	3	0	253	274	637	3	0.000361917	0.000373005	0	0.000347951	0.000358108	0	0	0	0	0	0	0
A0A0D6FQU7_ALCXX	>tr|A0A0D6FQU7|A0A0D6FQU7_ALCXX Amino acid ABC transporter permease OS=Alcaligenes xylosoxydans xylosoxydans OX=85698 GN=yecS_3 PE=3 SV=1	Amino acid ABC transporter permease OS=Alcaligenes xylosoxydans xylosoxydans OX=85698 GN=yecS_3 PE=3 SV=1	21	6	6	0	396	426	102	5	0.000329937	0	0.000404527	0.000346575	0	0	0.000346429	0.000498697	0.000679532	0.000608485	0.000605077	0.000654092
A0A0D6FQI2_ALCXX	>tr|A0A0D6FQI2|A0A0D6FQI2_ALCXX Amino acid ABC transporter permease OS=Alcaligenes xylosoxydans xylosoxydans OX=85698 GN=yhdY_1 PE=3 SV=1	Amino acid ABC transporter permease OS=Alcaligenes xylosoxydans xylosoxydans OX=85698 GN=yhdY_1 PE=3 SV=1	10	4	4	0	367	405	964	4	0.000317061	0	0	0.000345094	0	0	0	0.00040505	0	0.000421826	0	0
A0A0X8NVH2_ALCXX	>tr|A0A0X8NVH2|A0A0X8NVH2_ALCXX Amino acid ABC transporter substrate-binding protein OS=Alcaligenes xylosoxydans xylosoxydans OX=85698 GN=AL504_03135 PE=4 SV=1	Amino acid ABC transporter substrate-binding protein OS=Alcaligenes xylosoxydans xylosoxydans OX=85698 GN=AL504_03135 PE=4 SV=1	62	17	17	0	263	28	586	17	0.000478013	0.000479931	0.000646153	0.000505792	0.000494677	0.000633624	0.000538295	0.000577806	0.000722252	0.000682532	0.000619273	0.000762401
A0A0D6IDA0_ALCXX	>tr|A0A0D6IDA0|A0A0D6IDA0_ALCXX Amino acid ABC transporter substrate-binding protein OS=Alcaligenes xylosoxydans xylosoxydans OX=85698 GN=artP_2 PE=4 SV=1	Amino acid ABC transporter substrate-binding protein OS=Alcaligenes xylosoxydans xylosoxydans OX=85698 GN=artP_2 PE=4 SV=1	28	7	7	0	263	285	891	7	0.00038773	0.000405401	0.000549107	0.000414115	0.00035422	0.000545829	0.000469779	0.000523859	0.000645407	0	0.000447874	0.000603872
A0A0D6IKD3_ALCXX	>tr|A0A0D6IKD3|A0A0D6IKD3_ALCXX Amino acid ABC transporter substrate-binding protein OS=Alcaligenes xylosoxydans xylosoxydans OX=85698 GN=ERS451415_05095 PE=3 SV=1	Amino acid ABC transporter substrate-binding protein OS=Alcaligenes xylosoxydans xylosoxydans OX=85698 GN=ERS451415_05095 PE=3 SV=1	67	17	17	0	261	279	909	17	0.000474059	0.000487458	0.000723084	0.000495074	0.000483362	0.000690065	0.000667472	0.000688774	0.000890774	0.000839162	0.000748088	0.000887944
A0A0D6FRA6_ALCXX	>tr|A0A0D6FRA6|A0A0D6FRA6_ALCXX Amino acid ABC transporter substrate-binding protein OS=Alcaligenes xylosoxydans xylosoxydans OX=85698 GN=peb1A_1 PE=3 SV=1	Amino acid ABC transporter substrate-binding protein OS=Alcaligenes xylosoxydans xylosoxydans OX=85698 GN=peb1A_1 PE=3 SV=1	87	44	39	0	338	367	806	39	0.000548106	0.000548586	0.000804979	0.000576609	0.000564917	0.000774589	0.000619946	0.000645394	0.000929519	0.000827367	0.000684214	0.00095068
A0A0D6IGV9_ALCXX	>tr|A0A0D6IGV9|A0A0D6IGV9_ALCXX Amino acid ABC transporter substrate-binding protein OS=Alcaligenes xylosoxydans xylosoxydans OX=85698 GN=peb1A_3 PE=4 SV=1	Amino acid ABC transporter substrate-binding protein OS=Alcaligenes xylosoxydans xylosoxydans OX=85698 GN=peb1A_3 PE=4 SV=1	85	35	33	0	340	366	764	33	0.000538375	0.000552486	0.000784327	0.000569158	0.000561389	0.000750382	0.000609723	0.000640243	0.000887842	0.000792034	0.000690208	0.000918868
A0A0D6IQC7_ALCXX	>tr|A0A0D6IQC7|A0A0D6IQC7_ALCXX Amino acid ABC transporter substrate-binding protein OS=Alcaligenes xylosoxydans xylosoxydans OX=85698 GN=peb1A_5 PE=3 SV=1	Amino acid ABC transporter substrate-binding protein OS=Alcaligenes xylosoxydans xylosoxydans OX=85698 GN=peb1A_5 PE=3 SV=1	25	10	5	0	338	365	769	4	0.000364278	0.000356562	0.000509903	0.000438161	0.000374096	0.00060562	0.000469261	0.00048676	0.000878383	0.000599027	0.000502113	0.000686465
A0A0D6IT57_ALCXX	>tr|A0A0D6IT57|A0A0D6IT57_ALCXX Amino acid ABC transporter substrate-binding protein OS=Alcaligenes xylosoxydans xylosoxydans OX=85698 GN=peb1A_6 PE=3 SV=1	Amino acid ABC transporter substrate-binding protein OS=Alcaligenes xylosoxydans xylosoxydans OX=85698 GN=peb1A_6 PE=3 SV=1	72	19	18	0	338	36	774	17	0.000523222	0.000542807	0.000605671	0.000567045	0.000557043	0.000620676	0.000609792	0.000638576	0.000873238	0.000824182	0.000692954	0.000914382
A0A0D6GEN0_ALCXX	>tr|A0A0D6GEN0|A0A0D6GEN0_ALCXX Amino acid deaminase OS=Alcaligenes xylosoxydans xylosoxydans OX=85698 GN=ERS451415_01252 PE=3 SV=1	Amino acid deaminase OS=Alcaligenes xylosoxydans xylosoxydans OX=85698 GN=ERS451415_01252 PE=3 SV=1	5	2	2	0	422	457	654	2	0.000378144	0.000380988	0	0.0003729	0.000378847	0	0.000351321	0	0	0	0	0
A0A7T2RJD4_ALCXX	>tr|A0A7T2RJD4|A0A7T2RJD4_ALCXX Amino acid permease OS=Alcaligenes xylosoxydans xylosoxydans OX=85698 GN=I6G72_23285 PE=4 SV=1	Amino acid permease OS=Alcaligenes xylosoxydans xylosoxydans OX=85698 GN=I6G72_23285 PE=4 SV=1	5	2	2	0	525	563	932	2	0.000409965	0.000405995	0	0.000400048	0.000403648	0	0.000403931	0	0	0	0	0
A0A0D6H0I3_ALCXX	>tr|A0A0D6H0I3|A0A0D6H0I3_ALCXX Amino-acid acetyltransferase OS=Alcaligenes xylosoxydans xylosoxydans OX=85698 GN=argA PE=3 SV=1	Amino-acid acetyltransferase OS=Alcaligenes xylosoxydans xylosoxydans OX=85698 GN=argA PE=3 SV=1	35	13	13	0	452	489	536	13	0.000504949	0.000500981	0.000584768	0.000506021	0.00051042	0.000524385	0.00051476	0.000508485	0.000571791	0.000572109	0.000500106	0.000656896
A0A0D6HE73_ALCXX	>tr|A0A0D6HE73|A0A0D6HE73_ALCXX Aminoalkylphosphonic acid N-acetyltransferase OS=Alcaligenes xylosoxydans xylosoxydans OX=85698 GN=BIZ92_19245 PE=4 SV=1	Aminoalkylphosphonic acid N-acetyltransferase OS=Alcaligenes xylosoxydans xylosoxydans OX=85698 GN=BIZ92_19245 PE=4 SV=1	38	4	4	0	154	171	788	4	0.000393811	0.000403502	0.000507988	0.000390117	0.000409821	0.000456398	0.000432603	0.000458863	0.000452767	0.000429559	0	0
A0A0D6G548_ALCXX	>tr|A0A0D6G548|A0A0D6G548_ALCXX Aminodeoxychorismate synthase component I OS=Alcaligenes xylosoxydans xylosoxydans OX=85698 GN=pabB PE=4 SV=1	Aminodeoxychorismate synthase component I OS=Alcaligenes xylosoxydans xylosoxydans OX=85698 GN=pabB PE=4 SV=1	26	8	8	0	378	414	632	8	0.000425835	0.000423412	0.000440796	0.000417993	0.000432601	0.000472794	0.000409018	0.000380607	0	0.000526526	0	0
A0A7U0E9C8_ALCXX	>tr|A0A7U0E9C8|A0A7U0E9C8_ALCXX Aminodeoxychorismate/anthranilate synthase component II OS=Alcaligenes xylosoxydans xylosoxydans OX=85698 GN=AL520_04575 PE=4 SV=1	Aminodeoxychorismate/anthranilate synthase component II OS=Alcaligenes xylosoxydans xylosoxydans OX=85698 GN=AL520_04575 PE=4 SV=1	88	7	7	0	188	203	618	7	0.000481856	0.000476167	0	0.000472826	0.000487281	0.000451796	0.000511014	0.000509191	0	0.000556172	0.00048199	0
A0A0D6IME9_ALCXX	>tr|A0A0D6IME9|A0A0D6IME9_ALCXX Aminomethyltransferase OS=Alcaligenes xylosoxydans xylosoxydans OX=85698 GN=gcvT PE=3 SV=1	Aminomethyltransferase OS=Alcaligenes xylosoxydans xylosoxydans OX=85698 GN=gcvT PE=3 SV=1	57	15	15	0	366	395	613	15	0.00048498	0.000489354	0.000463534	0.000494252	0.000504063	0.000544732	0.000515941	0.000501713	0.000524434	0.000543092	0.00048787	0
A0A0D6GX24_ALCXX	>tr|A0A0D6GX24|A0A0D6GX24_ALCXX Aminopeptidase N OS=Alcaligenes xylosoxydans xylosoxydans OX=85698 GN=pepN PE=3 SV=1	Aminopeptidase N OS=Alcaligenes xylosoxydans xylosoxydans OX=85698 GN=pepN PE=3 SV=1	36	24	24	0	901	1003	562	24	0.000475837	0.000490393	0.000719599	0.000465395	0.000472578	0.000562976	0.000505874	0.000528327	0.00069838	0.000555992	0.000525789	0.000688456
A0A0D6HRG6_ALCXX	>tr|A0A0D6HRG6|A0A0D6HRG6_ALCXX Aminopeptidase P family protein OS=Alcaligenes xylosoxydans xylosoxydans OX=85698 GN=ERS451415_03098 PE=4 SV=1	Aminopeptidase P family protein OS=Alcaligenes xylosoxydans xylosoxydans OX=85698 GN=ERS451415_03098 PE=4 SV=1	27	7	7	0	418	449	555	7	0.000438553	0.00043537	0.000475276	0.000454108	0.000455789	0.000547338	0.000432688	0.000357433	0.000431786	0.000543535	0.000492042	0.000589361
A0A0D6GN15_ALCXX	>tr|A0A0D6GN15|A0A0D6GN15_ALCXX Aminopeptidase P family protein OS=Alcaligenes xylosoxydans xylosoxydans OX=85698 GN=pepQ PE=3 SV=1	Aminopeptidase P family protein OS=Alcaligenes xylosoxydans xylosoxydans OX=85698 GN=pepQ PE=3 SV=1	44	18	18	0	596	639	562	18	0.000490254	0.000493733	0.00046495	0.000495642	0.000502296	0.000450959	0.000489091	0.000505828	0.000473128	0.000551556	0.000501055	0
A0A0D6G6U2_ALCXX	>tr|A0A0D6G6U2|A0A0D6G6U2_ALCXX Aminopeptidase P N-terminal domain-containing protein OS=Alcaligenes xylosoxydans xylosoxydans OX=85698 GN=pepP PE=3 SV=1	Aminopeptidase P N-terminal domain-containing protein OS=Alcaligenes xylosoxydans xylosoxydans OX=85698 GN=pepP PE=3 SV=1	12	3	3	0	447	491	554	3	0.000405594	0.000409254	0	0.000392856	0.000413406	0	0	0	0	0	0.000410132	0
A0A0D6ITZ1_ALCXX	>tr|A0A0D6ITZ1|A0A0D6ITZ1_ALCXX Aminopyrimidine aminohydrolase OS=Alcaligenes xylosoxydans xylosoxydans OX=85698 GN=tenA PE=3 SV=1	Aminopyrimidine aminohydrolase OS=Alcaligenes xylosoxydans xylosoxydans OX=85698 GN=tenA PE=3 SV=1	25	4	4	0	220	246	62	4	0.000434473	0.000442202	0.000464685	0.000430629	0.000439304	0.000535818	0.00043843	0.000433096	0.000558517	0.000507896	0.000445349	0.000535884
A0A0D6FCV6_ALCXX	>tr|A0A0D6FCV6|A0A0D6FCV6_ALCXX Aminotransferase class I/II-fold pyridoxal phosphate-dependent enzyme OS=Alcaligenes xylosoxydans xylosoxydans OX=85698 GN=ltaA PE=3 SV=1	Aminotransferase class I/II-fold pyridoxal phosphate-dependent enzyme OS=Alcaligenes xylosoxydans xylosoxydans OX=85698 GN=ltaA PE=3 SV=1	10	2	2	0	352	374	718	2	0.000371465	0.000366988	0	0.000380879	0.00034909	0	0	0	0	0	0	0
A0A0D6HQB5_ALCXX	>tr|A0A0D6HQB5|A0A0D6HQB5_ALCXX Aminotransferase class I/II-fold pyridoxal phosphate-dependent enzyme OS=Alcaligenes xylosoxydans xylosoxydans OX=85698 GN=mdeA_2 PE=3 SV=1	Aminotransferase class I/II-fold pyridoxal phosphate-dependent enzyme OS=Alcaligenes xylosoxydans xylosoxydans OX=85698 GN=mdeA_2 PE=3 SV=1	55	15	15	0	431	465	648	15	0.000520436	0.000525541	0.000700809	0.000528892	0.000525502	0.000607269	0.000546602	0.000546514	0.000687236	0.000677624	0.000549515	0.000799645
A0A0D6G538_ALCXX	>tr|A0A0D6G538|A0A0D6G538_ALCXX Aminotransferase class IV family protein OS=Alcaligenes xylosoxydans xylosoxydans OX=85698 GN=ilvE_1 PE=4 SV=1	Aminotransferase class IV family protein OS=Alcaligenes xylosoxydans xylosoxydans OX=85698 GN=ilvE_1 PE=4 SV=1	12	2	2	0	210	237	695	2	0.000401069	0.000393529	0.000548212	0.000400521	0.000393151	0.000466217	0.000363757	0.000386896	0.000542481	0	0.000450362	0.000621522
A0A0D6I599_ALCXX	>tr|A0A0D6I599|A0A0D6I599_ALCXX Aminotransferase class V-fold PLP-dependent enzyme OS=Alcaligenes xylosoxydans xylosoxydans OX=85698 GN=csd PE=4 SV=1	Aminotransferase class V-fold PLP-dependent enzyme OS=Alcaligenes xylosoxydans xylosoxydans OX=85698 GN=csd PE=4 SV=1	27	9	9	0	493	525	667	9	0.000442307	0.000443057	0	0.000372567	0.000417528	0	0	0.000337637	0.00051255	0.000426738	0	0.000476929
A0A0D6I705_ALCXX	>tr|A0A0D6I705|A0A0D6I705_ALCXX Aminotransferase class V-fold PLP-dependent enzyme OS=Alcaligenes xylosoxydans xylosoxydans OX=85698 GN=mdeA_4 PE=3 SV=1	Aminotransferase class V-fold PLP-dependent enzyme OS=Alcaligenes xylosoxydans xylosoxydans OX=85698 GN=mdeA_4 PE=3 SV=1	6	2	2	0	398	423	714	2	0.000382157	0.000384941	0	0.0003733	0.000369138	0	0	0	0	0.000625391	0.000414435	0
A0A0D6FGE7_ALCXX	>tr|A0A0D6FGE7|A0A0D6FGE7_ALCXX Aminotransferase class V-fold PLP-dependent enzyme OS=Alcaligenes xylosoxydans xylosoxydans OX=85698 GN=sufS PE=3 SV=1	Aminotransferase class V-fold PLP-dependent enzyme OS=Alcaligenes xylosoxydans xylosoxydans OX=85698 GN=sufS PE=3 SV=1	13	3	3	0	402	418	647	3	0.000391037	0.000391915	0	0.000352152	0.000364382	0	0	0	0	0	0	0
A0A0D6I0Q7_ALCXX	>tr|A0A0D6I0Q7|A0A0D6I0Q7_ALCXX Aminotransferase OS=Alcaligenes xylosoxydans xylosoxydans OX=85698 GN=tyrB PE=3 SV=1	Aminotransferase OS=Alcaligenes xylosoxydans xylosoxydans OX=85698 GN=tyrB PE=3 SV=1	76	22	22	0	399	431	717	22	0.000593161	0.000592833	0.000548254	0.00059346	0.000593331	0.000573313	0.000618193	0.000625882	0.000615009	0.000741443	0.000635344	0.000570794
A0A7U0I767_ALCXX	>tr|A0A7U0I767|A0A7U0I767_ALCXX AMP nucleosidase OS=Alcaligenes xylosoxydans xylosoxydans OX=85698 GN=amn PE=3 SV=1	AMP nucleosidase OS=Alcaligenes xylosoxydans xylosoxydans OX=85698 GN=amn PE=3 SV=1	43	17	17	0	498	56	646	17	0.000498669	0.000503544	0.00053285	0.000501179	0.000504131	0.000555751	0.00051371	0.000535341	0.000569025	0.000663785	0.000546933	0.000506614
A0A0D6FT41_ALCXX	>tr|A0A0D6FT41|A0A0D6FT41_ALCXX AMP-binding protein OS=Alcaligenes xylosoxydans xylosoxydans OX=85698 GN=bclA_1 PE=4 SV=1	AMP-binding protein OS=Alcaligenes xylosoxydans xylosoxydans OX=85698 GN=bclA_1 PE=4 SV=1	4	2	2	0	546	596	58	2	0.000318991	0.000363461	0.000469898	0.00031507	0.000385108	0.000459184	0	0.000407726	0.000530292	0.000481383	0.000509251	0
A0A0D6GMD8_ALCXX	>tr|A0A0D6GMD8|A0A0D6GMD8_ALCXX AMP-binding protein OS=Alcaligenes xylosoxydans xylosoxydans OX=85698 GN=bclA_2 PE=4 SV=1	AMP-binding protein OS=Alcaligenes xylosoxydans xylosoxydans OX=85698 GN=bclA_2 PE=4 SV=1	41	16	16	0	555	616	633	16	0.000483132	0.000484992	0.000531647	0.000473805	0.000481144	0.000462291	0.00043016	0.000442343	0	0.000447359	0.000520657	0
A0A0D6G0J5_ALCXX	>tr|A0A0D6G0J5|A0A0D6G0J5_ALCXX AMP-binding protein OS=Alcaligenes xylosoxydans xylosoxydans OX=85698 GN=fadD_1 PE=4 SV=1	AMP-binding protein OS=Alcaligenes xylosoxydans xylosoxydans OX=85698 GN=fadD_1 PE=4 SV=1	18	9	9	0	566	61	813	9	0.000436219	0.000440725	0.000447071	0.000440278	0.000432491	0.000475063	0	0.000374587	0	0	0.000457591	0
A0A0D6IUZ3_ALCXX	>tr|A0A0D6IUZ3|A0A0D6IUZ3_ALCXX AMP-binding protein OS=Alcaligenes xylosoxydans xylosoxydans OX=85698 GN=paaK_2 PE=4 SV=1	AMP-binding protein OS=Alcaligenes xylosoxydans xylosoxydans OX=85698 GN=paaK_2 PE=4 SV=1	21	6	6	0	422	457	635	6	0.000398288	0.000384927	0	0.000377822	0.000402067	0.000419858	0	0	0.000491871	0	0.000425365	0
A0A0D6H3E1_ALCXX	>tr|A0A0D6H3E1|A0A0D6H3E1_ALCXX Ancillary SecYEG translocon subunit OS=Alcaligenes xylosoxydans xylosoxydans OX=85698 GN=BIZ92_27750 PE=3 SV=1	Ancillary SecYEG translocon subunit OS=Alcaligenes xylosoxydans xylosoxydans OX=85698 GN=BIZ92_27750 PE=3 SV=1	55	11	11	0	212	226	831	11	0.000389992	0.000389645	0.000662077	0.000462832	0.00045094	0.000639807	0.000552097	0.000591678	0.000814314	0.000722164	0.000665211	0.000836376
A0A0D6HGA2_ALCXX	>tr|A0A0D6HGA2|A0A0D6HGA2_ALCXX Ankyrin repeat domain-containing protein OS=Alcaligenes xylosoxydans xylosoxydans OX=85698 GN=ERS451415_02518 PE=4 SV=1	Ankyrin repeat domain-containing protein OS=Alcaligenes xylosoxydans xylosoxydans OX=85698 GN=ERS451415_02518 PE=4 SV=1	44	14	14	0	307	318	797	14	0.000491335	0.000498861	0.000687258	0.000495263	0.000499163	0.000654906	0.000563351	0.000573798	0.000786618	0.000694827	0.000643176	0.00081839
A0A0D6IM64_ALCXX	>tr|A0A0D6IM64|A0A0D6IM64_ALCXX Ankyrin repeat domain-containing protein OS=Alcaligenes xylosoxydans xylosoxydans OX=85698 GN=ERS451415_05295 PE=4 SV=1	Ankyrin repeat domain-containing protein OS=Alcaligenes xylosoxydans xylosoxydans OX=85698 GN=ERS451415_05295 PE=4 SV=1	51	9	9	0	224	233	825	9	0.00046121	0.000454786	0.00060466	0.000442157	0.000452956	0.000556324	0.000512329	0.000516504	0.000709463	0.000605005	0.000571786	0.000687393
A0A0D6FL51_ALCXX	>tr|A0A0D6FL51|A0A0D6FL51_ALCXX Anthranilate phosphoribosyltransferase OS=Alcaligenes xylosoxydans xylosoxydans OX=85698 GN=trpD2 PE=3 SV=1	Anthranilate phosphoribosyltransferase OS=Alcaligenes xylosoxydans xylosoxydans OX=85698 GN=trpD2 PE=3 SV=1	54	11	11	0	343	365	619	11	0.00051286	0.000514526	0	0.000510486	0.000516847	0.000465802	0.000522273	0.000518841	0.000599981	0.000586126	0.000491614	0.000611603
A0A0D6FLA3_ALCXX	>tr|A0A0D6FLA3|A0A0D6FLA3_ALCXX Anthranilate synthase component 1 OS=Alcaligenes xylosoxydans xylosoxydans OX=85698 GN=trpE PE=3 SV=1	Anthranilate synthase component 1 OS=Alcaligenes xylosoxydans xylosoxydans OX=85698 GN=trpE PE=3 SV=1	68	27	27	0	506	553	638	27	0.000540362	0.000551122	0.000611814	0.000556884	0.000548352	0.000654298	0.000600378	0.000590541	0.000688943	0.000907353	0.000653758	0.000838666
A0A0D6GKJ0_ALCXX	>tr|A0A0D6GKJ0|A0A0D6GKJ0_ALCXX Anti-RNA polymerase sigma factor SigE OS=Alcaligenes xylosoxydans xylosoxydans OX=85698 GN=ERS451415_01457 PE=4 SV=1	Anti-RNA polymerase sigma factor SigE OS=Alcaligenes xylosoxydans xylosoxydans OX=85698 GN=ERS451415_01457 PE=4 SV=1	17	2	2	0	169	178	514	2	0.00039318	0.000354256	0	0.000368887	0.000362925	0	0	0	0	0	0	0
A0A0D6FWF8_ALCXX	>tr|A0A0D6FWF8|A0A0D6FWF8_ALCXX Anti-sigma factor antagonist OS=Alcaligenes xylosoxydans xylosoxydans OX=85698 GN=btrV PE=3 SV=1	Anti-sigma factor antagonist OS=Alcaligenes xylosoxydans xylosoxydans OX=85698 GN=btrV PE=3 SV=1	71	5	5	0	111	118	628	5	0.000468544	0.000456514	0.000582985	0.000468268	0.000460034	0.000570708	0.0005328	0.000520922	0.000673995	0.00068674	0.000540698	0.000703448
A0A0D6HC81_ALCXX	>tr|A0A0D6HC81|A0A0D6HC81_ALCXX Anti-sigma-28 factor OS=Alcaligenes xylosoxydans xylosoxydans OX=85698 GN=flgM PE=3 SV=1	Anti-sigma-28 factor OS=Alcaligenes xylosoxydans xylosoxydans OX=85698 GN=flgM PE=3 SV=1	43	3	3	0	97	98	982	3	0.000427516	0.000429307	0.00051088	0.000426112	0.000425637	0.000521376	0.000482805	0.000481855	0.000584091	0.000568186	0.000532817	0.000535027
A0A0D6IFV8_ALCXX	>tr|A0A0D6IFV8|A0A0D6IFV8_ALCXX Antibiotic biosynthesis monooxygenase OS=Alcaligenes xylosoxydans xylosoxydans OX=85698 GN=ERS369984_02697 PE=4 SV=1	Antibiotic biosynthesis monooxygenase OS=Alcaligenes xylosoxydans xylosoxydans OX=85698 GN=ERS369984_02697 PE=4 SV=1	46	4	4	0	96	112	571	4	0.000446426	0.000448545	0.00060402	0.00045772	0.000440953	0.000561496	0.000485638	0.000470709	0.000658568	0.000598097	0.00050556	0.000706255
A0A0D6G5D5_ALCXX	>tr|A0A0D6G5D5|A0A0D6G5D5_ALCXX Antitoxin VapB OS=Alcaligenes xylosoxydans xylosoxydans OX=85698 GN=AL520_29870 PE=4 SV=1	Antitoxin VapB OS=Alcaligenes xylosoxydans xylosoxydans OX=85698 GN=AL520_29870 PE=4 SV=1	75	5	5	0	69	75	938	5	0.000408803	0.000396357	0	0.000406388	0.000400099	0.000496861	0.000421469	0.000416077	0	0	0.000439865	0.000572558
A0A0D6IHU2_ALCXX	>tr|A0A0D6IHU2|A0A0D6IHU2_ALCXX Apolipoprotein N-acyltransferase OS=Alcaligenes xylosoxydans xylosoxydans OX=85698 GN=lnt PE=3 SV=1	Apolipoprotein N-acyltransferase OS=Alcaligenes xylosoxydans xylosoxydans OX=85698 GN=lnt PE=3 SV=1	4	2	2	0	543	58	996	2	0	0	0	0	0.000303085	0	0	0	0	0	0	0
A0A0D6IT98_ALCXX	>tr|A0A0D6IT98|A0A0D6IT98_ALCXX Arabinose 5-phosphate isomerase KdsD OS=Alcaligenes xylosoxydans xylosoxydans OX=85698 GN=kdsD PE=3 SV=1	Arabinose 5-phosphate isomerase KdsD OS=Alcaligenes xylosoxydans xylosoxydans OX=85698 GN=kdsD PE=3 SV=1	32	8	8	0	329	344	686	8	0.00046572	0.000469048	0.000527243	0.000472147	0.000479582	0.000474137	0.000467586	0.000468209	0.000538083	0	0.000462103	0.000623937
A0A0D6FDN6_ALCXX	>tr|A0A0D6FDN6|A0A0D6FDN6_ALCXX AraC family transcriptional regulator OS=Alcaligenes xylosoxydans xylosoxydans OX=85698 GN=tetD PE=4 SV=1	AraC family transcriptional regulator OS=Alcaligenes xylosoxydans xylosoxydans OX=85698 GN=tetD PE=4 SV=1	12	3	3	0	277	308	664	3	0.000408795	0.000408152	0.00042415	0.000401094	0.000401208	0.000416898	0.00043809	0.000362336	0	0.000512598	0.000463752	0
A0A0D6HJB7_ALCXX	>tr|A0A0D6HJB7|A0A0D6HJB7_ALCXX Arginase OS=Alcaligenes xylosoxydans xylosoxydans OX=85698 GN=rocF PE=3 SV=1	Arginase OS=Alcaligenes xylosoxydans xylosoxydans OX=85698 GN=rocF PE=3 SV=1	31	6	6	0	312	333	516	6	0.000433744	0.000441556	0.000489638	0.00042919	0.000426889	0.000465917	0.000432131	0.000399377	0.000572401	0.000520046	0.000379876	0
A0A0D6FS74_ALCXX	>tr|A0A0D6FS74|A0A0D6FS74_ALCXX Arginine biosynthesis bifunctional protein ArgJ OS=Alcaligenes xylosoxydans xylosoxydans OX=85698 GN=argJ PE=3 SV=1	Arginine biosynthesis bifunctional protein ArgJ OS=Alcaligenes xylosoxydans xylosoxydans OX=85698 GN=argJ PE=3 SV=1	72	23	23	0	408	429	578	23	0.000563114	0.000560516	0.000637174	0.000567913	0.000563121	0.00060569	0.000587518	0.000579951	0.000630835	0.000694018	0.000600652	0.000662775
A0A0D6FF76_ALCXX	>tr|A0A0D6FF76|A0A0D6FF76_ALCXX Arginine--tRNA ligase OS=Alcaligenes xylosoxydans xylosoxydans OX=85698 GN=argS PE=3 SV=1	Arginine--tRNA ligase OS=Alcaligenes xylosoxydans xylosoxydans OX=85698 GN=argS PE=3 SV=1	57	24	24	0	566	617	614	24	0.000531774	0.000535074	0.00050271	0.000528406	0.000531717	0.000477029	0.000558775	0.000569706	0.000613367	0.000626024	0.000569072	0.000602245
A0A0D6FPX1_ALCXX	>tr|A0A0D6FPX1|A0A0D6FPX1_ALCXX Arginine-binding extracellular protein ArtP OS=Alcaligenes xylosoxydans xylosoxydans OX=85698 GN=artP_1 PE=4 SV=1	Arginine-binding extracellular protein ArtP OS=Alcaligenes xylosoxydans xylosoxydans OX=85698 GN=artP_1 PE=4 SV=1	36	8	8	0	288	308	936	8	0.000398348	0.000392073	0.000639279	0.000447134	0.000444394	0.000623322	0.000565565	0.000583884	0.000748158	0.000696097	0.000625048	0.000758894
A0A0D6INU5_ALCXX	>tr|A0A0D6INU5|A0A0D6INU5_ALCXX Arginine/lysine/ornithine decarboxylase OS=Alcaligenes xylosoxydans xylosoxydans OX=85698 GN=adiA PE=3 SV=1	Arginine/lysine/ornithine decarboxylase OS=Alcaligenes xylosoxydans xylosoxydans OX=85698 GN=adiA PE=3 SV=1	65	35	34	0	753	854	555	34	0.000537014	0.000538997	0.000617162	0.000538559	0.000539941	0.000572276	0.000557943	0.000561962	0.000715241	0.000625434	0.000563226	0.000726803
A0A0D6HCX9_ALCXX	>tr|A0A0D6HCX9|A0A0D6HCX9_ALCXX Argininosuccinate lyase OS=Alcaligenes xylosoxydans xylosoxydans OX=85698 GN=argH_1 PE=3 SV=1	Argininosuccinate lyase OS=Alcaligenes xylosoxydans xylosoxydans OX=85698 GN=argH_1 PE=3 SV=1	61	31	31	0	473	518	605	31	0.000529519	0.000531843	0.000618612	0.000535947	0.000534018	0.000608738	0.000562648	0.000577146	0.000696236	0.00072543	0.000598035	0.000718098
A0A0D6IPJ9_ALCXX	>tr|A0A0D6IPJ9|A0A0D6IPJ9_ALCXX Argininosuccinate lyase OS=Alcaligenes xylosoxydans xylosoxydans OX=85698 GN=argH_3 PE=4 SV=1	Argininosuccinate lyase OS=Alcaligenes xylosoxydans xylosoxydans OX=85698 GN=argH_3 PE=4 SV=1	33	13	13	0	511	556	851	13	0.000469064	0.000466858	0.000611342	0.000490074	0.000483802	0.000618233	0.000484213	0.000475982	0.00066902	0.000470914	0.000507322	0.000707568
A0A0D6I5S9_ALCXX	>tr|A0A0D6I5S9|A0A0D6I5S9_ALCXX Argininosuccinate lyase OS=Alcaligenes xylosoxydans xylosoxydans OX=85698 GN=ERS369984_00368 PE=3 SV=1	Argininosuccinate lyase OS=Alcaligenes xylosoxydans xylosoxydans OX=85698 GN=ERS369984_00368 PE=3 SV=1	72	15	15	0	329	342	897	15	0.000427872	0.000448623	0.000624026	0.000448358	0.000455448	0.00059695	0.000563528	0.000573644	0.000740715	0.000710474	0.000641879	0.000734783
A0A0D6I2H7_ALCXX	>tr|A0A0D6I2H7|A0A0D6I2H7_ALCXX Argininosuccinate lyase OS=Alcaligenes xylosoxydans xylosoxydans OX=85698 GN=ERS369984_00576 PE=3 SV=1	Argininosuccinate lyase OS=Alcaligenes xylosoxydans xylosoxydans OX=85698 GN=ERS369984_00576 PE=3 SV=1	74	16	16	0	329	344	897	16	0.000471276	0.000491727	0.000652129	0.00049031	0.000485037	0.00062508	0.00061036	0.000630183	0.000804779	0.000759631	0.000685904	0.000793795
A0A0D6ISW0_ALCXX	>tr|A0A0D6ISW0|A0A0D6ISW0_ALCXX Argininosuccinate lyase OS=Alcaligenes xylosoxydans xylosoxydans OX=85698 GN=ERS369984_03399 PE=3 SV=1	Argininosuccinate lyase OS=Alcaligenes xylosoxydans xylosoxydans OX=85698 GN=ERS369984_03399 PE=3 SV=1	48	10	10	0	331	355	815	10	0.000468763	0.000488916	0.000627107	0.000499779	0.000497174	0.00063794	0.000608515	0.000619682	0.00076389	0.000770697	0.00068587	0.000759936
A0A0D6G6J9_ALCXX	>tr|A0A0D6G6J9|A0A0D6G6J9_ALCXX Argininosuccinate lyase OS=Alcaligenes xylosoxydans xylosoxydans OX=85698 GN=ERS369984_03632 PE=3 SV=1	Argininosuccinate lyase OS=Alcaligenes xylosoxydans xylosoxydans OX=85698 GN=ERS369984_03632 PE=3 SV=1	79	29	29	0	325	346	879	29	0.00055359	0.000559573	0.000807978	0.000592853	0.000576487	0.000781931	0.000725036	0.000765329	0.00101787	0.000992204	0.000835888	0.00107034
A0A0D6G2V6_ALCXX	>tr|A0A0D6G2V6|A0A0D6G2V6_ALCXX Argininosuccinate lyase OS=Alcaligenes xylosoxydans xylosoxydans OX=85698 GN=ERS369984_03750 PE=3 SV=1	Argininosuccinate lyase OS=Alcaligenes xylosoxydans xylosoxydans OX=85698 GN=ERS369984_03750 PE=3 SV=1	87	31	31	0	327	344	828	31	0.000569015	0.000590018	0.000868816	0.000618143	0.000603257	0.000821911	0.000736079	0.000770144	0.00103573	0.000969893	0.000840392	0.00107114
A0A0D6GZK2_ALCXX	>tr|A0A0D6GZK2|A0A0D6GZK2_ALCXX Argininosuccinate lyase OS=Alcaligenes xylosoxydans xylosoxydans OX=85698 GN=ERS369984_04045 PE=3 SV=1	Argininosuccinate lyase OS=Alcaligenes xylosoxydans xylosoxydans OX=85698 GN=ERS369984_04045 PE=3 SV=1	5	2	2	15	318	328	931	2	0.000514702	0.000514231	0.000550649	0.000534356	0.000529412	0.000565956	0.000556295	0.000570227	0.000599998	0.000684843	0.000585638	0.00070122
A0A0D6H743_ALCXX	>tr|A0A0D6H743|A0A0D6H743_ALCXX Argininosuccinate lyase OS=Alcaligenes xylosoxydans xylosoxydans OX=85698 GN=ERS369984_04244 PE=3 SV=1	Argininosuccinate lyase OS=Alcaligenes xylosoxydans xylosoxydans OX=85698 GN=ERS369984_04244 PE=3 SV=1	14	2	2	0	329	345	834	2	0	0.000302842	0	0	0.000308099	0.000348465	0.000446492	0.000443009	0	0	0.000399665	0
A0A0D6GRZ3_ALCXX	>tr|A0A0D6GRZ3|A0A0D6GRZ3_ALCXX Argininosuccinate lyase OS=Alcaligenes xylosoxydans xylosoxydans OX=85698 GN=ERS369984_04594 PE=3 SV=1	Argininosuccinate lyase OS=Alcaligenes xylosoxydans xylosoxydans OX=85698 GN=ERS369984_04594 PE=3 SV=1	72	14	14	0	326	342	851	14	0.000464949	0.000489191	0.000639126	0.000481543	0.000493933	0.000631367	0.000622809	0.000635704	0.000842917	0.000758385	0.000677777	0.000850204
A0A0D6FWL1_ALCXX	>tr|A0A0D6FWL1|A0A0D6FWL1_ALCXX Argininosuccinate lyase OS=Alcaligenes xylosoxydans xylosoxydans OX=85698 GN=ERS369984_04769 PE=3 SV=1	Argininosuccinate lyase OS=Alcaligenes xylosoxydans xylosoxydans OX=85698 GN=ERS369984_04769 PE=3 SV=1	41	9	9	0	330	348	868	9	0.000461467	0.000451572	0	0.00043426	0.000445328	0	0.000515447	0.000525904	0.000546819	0.000570892	0.000563323	0.000556555
A0A0D6HB79_ALCXX	>tr|A0A0D6HB79|A0A0D6HB79_ALCXX Argininosuccinate lyase OS=Alcaligenes xylosoxydans xylosoxydans OX=85698 GN=ERS369984_04911 PE=3 SV=1	Argininosuccinate lyase OS=Alcaligenes xylosoxydans xylosoxydans OX=85698 GN=ERS369984_04911 PE=3 SV=1	27	3	3	0	331	34	907	3	0	0.000367899	0.000404727	0	0	0.000358364	0.000437303	0.000408221	0	0.00049362	0	0
A0A0D6FE44_ALCXX	>tr|A0A0D6FE44|A0A0D6FE44_ALCXX Argininosuccinate lyase OS=Alcaligenes xylosoxydans xylosoxydans OX=85698 GN=ERS451415_00083 PE=3 SV=1	Argininosuccinate lyase OS=Alcaligenes xylosoxydans xylosoxydans OX=85698 GN=ERS451415_00083 PE=3 SV=1	54	11	11	0	321	335	873	11	0.000425597	0.000451543	0.000595998	0.000446844	0.000459371	0.000594063	0.000588976	0.000599563	0.000752384	0.000725602	0.0006514	0.000757674
A0A0D6FF83_ALCXX	>tr|A0A0D6FF83|A0A0D6FF83_ALCXX Argininosuccinate lyase OS=Alcaligenes xylosoxydans xylosoxydans OX=85698 GN=ERS451415_00121 PE=3 SV=1	Argininosuccinate lyase OS=Alcaligenes xylosoxydans xylosoxydans OX=85698 GN=ERS451415_00121 PE=3 SV=1	73	14	14	0	323	333	925	14	0.000429559	0.000449205	0.000657265	0.000468307	0.000468713	0.000647001	0.000602223	0.000607922	0.000820455	0.000770463	0.0006729	0.000822403
A0A0D6FFX5_ALCXX	>tr|A0A0D6FFX5|A0A0D6FFX5_ALCXX Argininosuccinate lyase OS=Alcaligenes xylosoxydans xylosoxydans OX=85698 GN=ERS451415_00143 PE=3 SV=1	Argininosuccinate lyase OS=Alcaligenes xylosoxydans xylosoxydans OX=85698 GN=ERS451415_00143 PE=3 SV=1	73	17	17	0	325	339	853	17	0.000483918	0.000503397	0.000725032	0.00051673	0.000508247	0.000711088	0.000647587	0.000663956	0.000898705	0.000841975	0.000728048	0.000912459
A0A0D6FGZ5_ALCXX	>tr|A0A0D6FGZ5|A0A0D6FGZ5_ALCXX Argininosuccinate lyase OS=Alcaligenes xylosoxydans xylosoxydans OX=85698 GN=ERS451415_00207 PE=3 SV=1	Argininosuccinate lyase OS=Alcaligenes xylosoxydans xylosoxydans OX=85698 GN=ERS451415_00207 PE=3 SV=1	77	16	15	0	325	338	869	15	0.000525098	0.000559934	0.00073988	0.000549063	0.000564426	0.000710382	0.000681543	0.000702656	0.000916654	0.000846581	0.000763657	0.000920436
A0A0D6FPJ3_ALCXX	>tr|A0A0D6FPJ3|A0A0D6FPJ3_ALCXX Argininosuccinate lyase OS=Alcaligenes xylosoxydans xylosoxydans OX=85698 GN=ERS451415_00461 PE=3 SV=1	Argininosuccinate lyase OS=Alcaligenes xylosoxydans xylosoxydans OX=85698 GN=ERS451415_00461 PE=3 SV=1	31	7	7	0	330	339	749	7	0.000350393	0.00040262	0.000386684	0.000405333	0.000415272	0.00048604	0.000506481	0.000510779	0.000643605	0.000579498	0.000559006	0.000660844
A0A0D6FRE5_ALCXX	>tr|A0A0D6FRE5|A0A0D6FRE5_ALCXX Argininosuccinate lyase OS=Alcaligenes xylosoxydans xylosoxydans OX=85698 GN=ERS451415_00532 PE=3 SV=1	Argininosuccinate lyase OS=Alcaligenes xylosoxydans xylosoxydans OX=85698 GN=ERS451415_00532 PE=3 SV=1	80	23	22	0	338	353	928	22	0.000508981	0.000531548	0.000764095	0.000541623	0.00053918	0.000728813	0.000683389	0.000708881	0.000950384	0.000914649	0.000786796	0.000973365
A0A0D6FQK9_ALCXX	>tr|A0A0D6FQK9|A0A0D6FQK9_ALCXX Argininosuccinate lyase OS=Alcaligenes xylosoxydans xylosoxydans OX=85698 GN=ERS451415_00542 PE=3 SV=1	Argininosuccinate lyase OS=Alcaligenes xylosoxydans xylosoxydans OX=85698 GN=ERS451415_00542 PE=3 SV=1	33	8	8	0	334	349	944	8	0.000389569	0.00034581	0.000557832	0.000383583	0.000409202	0.000559719	0.000491277	0.000506796	0.000677251	0.000530121	0.000525263	0.000681724
A0A0D6FUQ3_ALCXX	>tr|A0A0D6FUQ3|A0A0D6FUQ3_ALCXX Argininosuccinate lyase OS=Alcaligenes xylosoxydans xylosoxydans OX=85698 GN=ERS451415_00651 PE=3 SV=1	Argininosuccinate lyase OS=Alcaligenes xylosoxydans xylosoxydans OX=85698 GN=ERS451415_00651 PE=3 SV=1	33	7	7	0	326	346	827	7	0.000480689	0.000468745	0.00063592	0.000489131	0.000483382	0.000605278	0.000547576	0.00055386	0.000727898	0.00069687	0.000594456	0.000769634
A0A0D6FW23_ALCXX	>tr|A0A0D6FW23|A0A0D6FW23_ALCXX Argininosuccinate lyase OS=Alcaligenes xylosoxydans xylosoxydans OX=85698 GN=ERS451415_00710 PE=3 SV=1	Argininosuccinate lyase OS=Alcaligenes xylosoxydans xylosoxydans OX=85698 GN=ERS451415_00710 PE=3 SV=1	46	9	9	0	328	339	819	8	0.000480649	0.00048142	0.000441705	0.000480069	0.000489284	0.000523684	0.000505947	0.000521182	0.000605325	0.000616304	0.000574554	0.00056934
A0A0D6G070_ALCXX	>tr|A0A0D6G070|A0A0D6G070_ALCXX Argininosuccinate lyase OS=Alcaligenes xylosoxydans xylosoxydans OX=85698 GN=ERS451415_00817 PE=3 SV=1	Argininosuccinate lyase OS=Alcaligenes xylosoxydans xylosoxydans OX=85698 GN=ERS451415_00817 PE=3 SV=1	40	9	9	0	329	347	932	9	0.000398147	0	0.000576884	0.000399928	0.000412432	0.000589935	0.000536527	0.000525721	0.000711078	0.000591008	0.000574664	0.000707443
A0A0D6GM41_ALCXX	>tr|A0A0D6GM41|A0A0D6GM41_ALCXX Argininosuccinate lyase OS=Alcaligenes xylosoxydans xylosoxydans OX=85698 GN=ERS451415_01468 PE=3 SV=1	Argininosuccinate lyase OS=Alcaligenes xylosoxydans xylosoxydans OX=85698 GN=ERS451415_01468 PE=3 SV=1	28	5	5	0	320	338	831	5	0.000417987	0.000444515	0.000439157	0.000426661	0.000442243	0	0.000493515	0.000481108	0	0.000493707	0.000477663	0
A0A0D6GSX8_ALCXX	>tr|A0A0D6GSX8|A0A0D6GSX8_ALCXX Argininosuccinate lyase OS=Alcaligenes xylosoxydans xylosoxydans OX=85698 GN=ERS451415_01707 PE=3 SV=1	Argininosuccinate lyase OS=Alcaligenes xylosoxydans xylosoxydans OX=85698 GN=ERS451415_01707 PE=3 SV=1	30	7	7	0	322	342	925	7	0.000440699	0.000440175	0.000478411	0.000441377	0.000446893	0.00042585	0.000489579	0.000506625	0.000606245	0.000516087	0.0005368	0
A0A0D6HFL6_ALCXX	>tr|A0A0D6HFL6|A0A0D6HFL6_ALCXX Argininosuccinate lyase OS=Alcaligenes xylosoxydans xylosoxydans OX=85698 GN=ERS451415_02598 PE=3 SV=1	Argininosuccinate lyase OS=Alcaligenes xylosoxydans xylosoxydans OX=85698 GN=ERS451415_02598 PE=3 SV=1	66	15	15	0	328	338	853	15	0.000535631	0.000550095	0.000736142	0.00055373	0.000552669	0.000742748	0.00064831	0.000672029	0.000901063	0.00084811	0.000745502	0.000942428
A0A0D6HJ83_ALCXX	>tr|A0A0D6HJ83|A0A0D6HJ83_ALCXX Argininosuccinate lyase OS=Alcaligenes xylosoxydans xylosoxydans OX=85698 GN=ERS451415_02707 PE=3 SV=1	Argininosuccinate lyase OS=Alcaligenes xylosoxydans xylosoxydans OX=85698 GN=ERS451415_02707 PE=3 SV=1	56	9	9	0	325	336	825	9	0.000392436	0.000402226	0.000529658	0.00040248	0.000383637	0.00058067	0.000530887	0.000538666	0.000683815	0.000661124	0.000588483	0.000731741
A0A0D6HKY3_ALCXX	>tr|A0A0D6HKY3|A0A0D6HKY3_ALCXX Argininosuccinate lyase OS=Alcaligenes xylosoxydans xylosoxydans OX=85698 GN=ERS451415_02749 PE=3 SV=1	Argininosuccinate lyase OS=Alcaligenes xylosoxydans xylosoxydans OX=85698 GN=ERS451415_02749 PE=3 SV=1	11	2	2	0	326	341	822	2	0	0	0	0	0	0	0.000438858	0.000411612	0.000453395	0.000444249	0.000474264	0
A0A0D6HRW6_ALCXX	>tr|A0A0D6HRW6|A0A0D6HRW6_ALCXX Argininosuccinate lyase OS=Alcaligenes xylosoxydans xylosoxydans OX=85698 GN=ERS451415_03075 PE=3 SV=1	Argininosuccinate lyase OS=Alcaligenes xylosoxydans xylosoxydans OX=85698 GN=ERS451415_03075 PE=3 SV=1	15	3	3	0	330	341	812	3	0.000333579	0.000320597	0.00046815	0.000334644	0.000355692	0	0.000421701	0.00042674	0	0	0.000424825	0
A0A0D6HYF6_ALCXX	>tr|A0A0D6HYF6|A0A0D6HYF6_ALCXX Argininosuccinate lyase OS=Alcaligenes xylosoxydans xylosoxydans OX=85698 GN=ERS451415_03563 PE=3 SV=1	Argininosuccinate lyase OS=Alcaligenes xylosoxydans xylosoxydans OX=85698 GN=ERS451415_03563 PE=3 SV=1	10	3	3	0	328	338	916	3	0.000321815	0.000338001	0	0.000358347	0.00031477	0.000442757	0.000475505	0.000488893	0.000600719	0.00056859	0.000535317	0.00065314
A0A0D6HYY3_ALCXX	>tr|A0A0D6HYY3|A0A0D6HYY3_ALCXX Argininosuccinate lyase OS=Alcaligenes xylosoxydans xylosoxydans OX=85698 GN=ERS451415_03606 PE=3 SV=1	Argininosuccinate lyase OS=Alcaligenes xylosoxydans xylosoxydans OX=85698 GN=ERS451415_03606 PE=3 SV=1	8	2	2	0	330	351	928	2	0.000358308	0.000374167	0	0.00035555	0	0	0.000426018	0.000431782	0	0	0.000482694	0
A0A0D6I063_ALCXX	>tr|A0A0D6I063|A0A0D6I063_ALCXX Argininosuccinate lyase OS=Alcaligenes xylosoxydans xylosoxydans OX=85698 GN=ERS451415_03616 PE=3 SV=1	Argininosuccinate lyase OS=Alcaligenes xylosoxydans xylosoxydans OX=85698 GN=ERS451415_03616 PE=3 SV=1	13	2	2	2	328	337	888	2	0	0	0	0	0	0	0.0004386	0.000404222	0	0	0.000466343	0
A0A0D6I447_ALCXX	>tr|A0A0D6I447|A0A0D6I447_ALCXX Argininosuccinate lyase OS=Alcaligenes xylosoxydans xylosoxydans OX=85698 GN=ERS451415_03942 PE=3 SV=1	Argininosuccinate lyase OS=Alcaligenes xylosoxydans xylosoxydans OX=85698 GN=ERS451415_03942 PE=3 SV=1	17	5	4	0	331	344	939	4	0.000368046	0.000361223	0.00040056	0.000373587	0.000382246	0.000432398	0.000466259	0.000491937	0.000523086	0.000529854	0.000541781	0.000613512
A0A0D6I3R8_ALCXX	>tr|A0A0D6I3R8|A0A0D6I3R8_ALCXX Argininosuccinate lyase OS=Alcaligenes xylosoxydans xylosoxydans OX=85698 GN=ERS451415_03947 PE=3 SV=1	Argininosuccinate lyase OS=Alcaligenes xylosoxydans xylosoxydans OX=85698 GN=ERS451415_03947 PE=3 SV=1	13	2	2	0	323	338	9	2	0	0.000331466	0	0	0	0	0.000424882	0.000441912	0.000496747	0	0.000433027	0
A0A0D6I5Q3_ALCXX	>tr|A0A0D6I5Q3|A0A0D6I5Q3_ALCXX Argininosuccinate lyase OS=Alcaligenes xylosoxydans xylosoxydans OX=85698 GN=ERS451415_03967 PE=3 SV=1	Argininosuccinate lyase OS=Alcaligenes xylosoxydans xylosoxydans OX=85698 GN=ERS451415_03967 PE=3 SV=1	13	2	2	13	319	336	884	2	0	0.000317349	0.00042156	0	0.000307475	0.000458209	0.000433456	0.000373194	0	0	0.000429919	0
A0A0D6I513_ALCXX	>tr|A0A0D6I513|A0A0D6I513_ALCXX Argininosuccinate lyase OS=Alcaligenes xylosoxydans xylosoxydans OX=85698 GN=ERS451415_04007 PE=3 SV=1	Argininosuccinate lyase OS=Alcaligenes xylosoxydans xylosoxydans OX=85698 GN=ERS451415_04007 PE=3 SV=1	8	2	2	12	316	334	81	2	0	0	0	0	0	0.000467853	0.000401552	0	0.000545113	0	0.000427263	0
A0A0D6IB66_ALCXX	>tr|A0A0D6IB66|A0A0D6IB66_ALCXX Argininosuccinate lyase OS=Alcaligenes xylosoxydans xylosoxydans OX=85698 GN=ERS451415_04451 PE=3 SV=1	Argininosuccinate lyase OS=Alcaligenes xylosoxydans xylosoxydans OX=85698 GN=ERS451415_04451 PE=3 SV=1	79	16	15	0	329	344	919	15	0.000491746	0.000520287	0.000743668	0.000547401	0.000534638	0.000742446	0.000680863	0.000710409	0.000924599	0.000906103	0.00078783	0.000944674
A0A0D6IH16_ALCXX	>tr|A0A0D6IH16|A0A0D6IH16_ALCXX Argininosuccinate lyase OS=Alcaligenes xylosoxydans xylosoxydans OX=85698 GN=ERS451415_04928 PE=3 SV=1	Argininosuccinate lyase OS=Alcaligenes xylosoxydans xylosoxydans OX=85698 GN=ERS451415_04928 PE=3 SV=1	32	7	7	0	323	343	834	7	0.000348744	0	0	0	0.000401027	0.000434318	0.0004616	0.000439078	0.000537294	0.000520235	0.000525758	0.000534083
A0A0D6IQY6_ALCXX	>tr|A0A0D6IQY6|A0A0D6IQY6_ALCXX Argininosuccinate lyase OS=Alcaligenes xylosoxydans xylosoxydans OX=85698 GN=ERS451415_05688 PE=3 SV=1	Argininosuccinate lyase OS=Alcaligenes xylosoxydans xylosoxydans OX=85698 GN=ERS451415_05688 PE=3 SV=1	41	7	7	0	327	346	706	7	0.000394408	0.000404824	0.000516887	0.000397918	0.000417244	0.000510682	0.000517396	0.00050614	0.000597143	0.000577374	0.000539059	0.000638865
A0A0D6IU57_ALCXX	>tr|A0A0D6IU57|A0A0D6IU57_ALCXX Argininosuccinate lyase OS=Alcaligenes xylosoxydans xylosoxydans OX=85698 GN=ERS451415_05873 PE=3 SV=1	Argininosuccinate lyase OS=Alcaligenes xylosoxydans xylosoxydans OX=85698 GN=ERS451415_05873 PE=3 SV=1	65	18	18	0	322	335	928	18	0.000476302	0.000501964	0.000769082	0.000532557	0.000517458	0.000729815	0.000651092	0.00067262	0.00090518	0.00086317	0.000745531	0.000944595
A0A0D6GZK6_ALCXX	>tr|A0A0D6GZK6|A0A0D6GZK6_ALCXX Argininosuccinate synthase OS=Alcaligenes xylosoxydans xylosoxydans OX=85698 GN=argG PE=3 SV=1	Argininosuccinate synthase OS=Alcaligenes xylosoxydans xylosoxydans OX=85698 GN=argG PE=3 SV=1	72	28	28	0	446	496	559	28	0.000564404	0.000572946	0.000562676	0.000570235	0.000573317	0.000584422	0.000584631	0.000594152	0.000683705	0.000673848	0.000621023	0.000746896
A0A0D6IF56_ALCXX	>tr|A0A0D6IF56|A0A0D6IF56_ALCXX Argininosuccinate synthase OS=Alcaligenes xylosoxydans xylosoxydans OX=85698 GN=ERS451415_04757 PE=4 SV=1	Argininosuccinate synthase OS=Alcaligenes xylosoxydans xylosoxydans OX=85698 GN=ERS451415_04757 PE=4 SV=1	13	2	2	0	155	169	529	2	0.000368869	0.000389455	0	0.000336993	0.000358682	0	0	0	0	0	0	0
A0A0D6GRS6_ALCXX	>tr|A0A0D6GRS6|A0A0D6GRS6_ALCXX Arogenate dehydrogenase OS=Alcaligenes xylosoxydans xylosoxydans OX=85698 GN=tyrC PE=4 SV=1	Arogenate dehydrogenase OS=Alcaligenes xylosoxydans xylosoxydans OX=85698 GN=tyrC PE=4 SV=1	31	6	6	0	300	308	632	6	0.000438668	0.000439877	0.000495777	0.000433716	0.000448343	0.000455533	0.000444043	0.000408938	0	0	0	0
A0A0D6GUH6_ALCXX	>tr|A0A0D6GUH6|A0A0D6GUH6_ALCXX Aromatic ring-hydroxylating dioxygenase subunit alpha OS=Alcaligenes xylosoxydans xylosoxydans OX=85698 GN=bnzA_1 PE=3 SV=1	Aromatic ring-hydroxylating dioxygenase subunit alpha OS=Alcaligenes xylosoxydans xylosoxydans OX=85698 GN=bnzA_1 PE=3 SV=1	42	10	10	0	382	439	544	10	0.000452333	0.000459049	0.000496877	0.000463596	0.000462065	0.000541214	0.000489988	0.000493153	0.000500315	0.00054567	0.000514492	0.000556621
A0A0D6HN05_ALCXX	>tr|A0A0D6HN05|A0A0D6HN05_ALCXX Aromatic ring-hydroxylating dioxygenase subunit alpha OS=Alcaligenes xylosoxydans xylosoxydans OX=85698 GN=bnzA_2 PE=3 SV=1	Aromatic ring-hydroxylating dioxygenase subunit alpha OS=Alcaligenes xylosoxydans xylosoxydans OX=85698 GN=bnzA_2 PE=3 SV=1	28	5	5	0	388	443	56	5	0.000433293	0.000430053	0.000486832	0	0.000297466	0.000419141	0.000345675	0.00032931	0.000502402	0	0.000411925	0
A0A0D6HPI4_ALCXX	>tr|A0A0D6HPI4|A0A0D6HPI4_ALCXX Arsenate reductase and related proteins, glutaredoxin family OS=Alcaligenes xylosoxydans xylosoxydans OX=85698 GN=ERS451415_02989 PE=4 SV=1	Arsenate reductase and related proteins, glutaredoxin family OS=Alcaligenes xylosoxydans xylosoxydans OX=85698 GN=ERS451415_02989 PE=4 SV=1	6	2	2	0	293	312	881	2	0.000351523	0	0	0.000350683	0	0	0.00041345	0.000423047	0	0	0.000443111	0
A0A0D6IK48_ALCXX	>tr|A0A0D6IK48|A0A0D6IK48_ALCXX Arsenate reductase OS=Alcaligenes xylosoxydans xylosoxydans OX=85698 GN=arsC_3 PE=3 SV=1	Arsenate reductase OS=Alcaligenes xylosoxydans xylosoxydans OX=85698 GN=arsC_3 PE=3 SV=1	71	5	5	0	142	154	655	5	0.00049594	0.000480259	0.000616166	0.00049405	0.000484776	0.000600796	0.000541667	0.000518507	0.000672824	0.000667493	0.000552626	0.000702669
A0A7T2RJC7_ALCXX	>tr|A0A7T2RJC7|A0A7T2RJC7_ALCXX Arsenical resistance protein ArsH OS=Alcaligenes xylosoxydans xylosoxydans OX=85698 GN=arsH PE=4 SV=1	Arsenical resistance protein ArsH OS=Alcaligenes xylosoxydans xylosoxydans OX=85698 GN=arsH PE=4 SV=1	7	2	2	0	244	275	923	2	0.000285108	0	0	0.000353541	0.000341296	0.00045062	0.000339245	0	0	0	0	0
A0A0D6H592_ALCXX	>tr|A0A0D6H592|A0A0D6H592_ALCXX ArsR family transcriptional regulator OS=Alcaligenes xylosoxydans xylosoxydans OX=85698 GN=lrp_8 PE=4 SV=1	ArsR family transcriptional regulator OS=Alcaligenes xylosoxydans xylosoxydans OX=85698 GN=lrp_8 PE=4 SV=1	28	5	5	0	156	175	715	5	0.000408892	0.000413078	0.000492162	0.000403158	0.000415662	0.000454199	0	0	0.000551216	0	0	0.000625094
A0A7T2VLT2_ALCXX	>tr|A0A7T2VLT2|A0A7T2VLT2_ALCXX Arylesterase OS=Alcaligenes xylosoxydans xylosoxydans OX=85698 GN=I6G72_23545 PE=4 SV=1	Arylesterase OS=Alcaligenes xylosoxydans xylosoxydans OX=85698 GN=I6G72_23545 PE=4 SV=1	58	10	10	0	219	237	974	10	0.000404442	0.000418163	0.000622561	0.000411682	0.000420735	0.000599485	0.000570137	0.000578051	0.000807489	0.000605294	0.000600866	0.000820836
A0A0D6IMS5_ALCXX	>tr|A0A0D6IMS5|A0A0D6IMS5_ALCXX AsmA family protein OS=Alcaligenes xylosoxydans xylosoxydans OX=85698 GN=ERS369984_02045 PE=4 SV=1	AsmA family protein OS=Alcaligenes xylosoxydans xylosoxydans OX=85698 GN=ERS369984_02045 PE=4 SV=1	36	27	27	0	832	869	882	27	0.000470761	0.000474646	0.000554455	0.000476894	0.000486505	0.000555904	0.000478874	0.000494654	0.000588823	0.000607262	0.000548628	0.000600696
A0A0D6HKE7_ALCXX	>tr|A0A0D6HKE7|A0A0D6HKE7_ALCXX AsnC family transcriptional regulator OS=Alcaligenes xylosoxydans xylosoxydans OX=85698 GN=lrp_11 PE=4 SV=1	AsnC family transcriptional regulator OS=Alcaligenes xylosoxydans xylosoxydans OX=85698 GN=lrp_11 PE=4 SV=1	21	3	3	0	151	166	62	3	0.000402093	0.00039685	0	0.000387419	0.000399225	0	0	0	0	0	0	0
A0A0D6FV40_ALCXX	>tr|A0A0D6FV40|A0A0D6FV40_ALCXX AsnC family transcriptional regulator OS=Alcaligenes xylosoxydans xylosoxydans OX=85698 GN=lrp_3 PE=4 SV=1	AsnC family transcriptional regulator OS=Alcaligenes xylosoxydans xylosoxydans OX=85698 GN=lrp_3 PE=4 SV=1	32	4	4	0	149	167	739	4	0.00040631	0.000406089	0.000494353	0.00039421	0.000393418	0.000444566	0.000331833	0	0	0	0	0.000622631
A0A0D6IW62_ALCXX	>tr|A0A0D6IW62|A0A0D6IW62_ALCXX Asparaginase OS=Alcaligenes xylosoxydans xylosoxydans OX=85698 GN=ansA PE=3 SV=1	Asparaginase OS=Alcaligenes xylosoxydans xylosoxydans OX=85698 GN=ansA PE=3 SV=1	37	7	7	0	334	349	58	7	0.000426286	0.000431526	0	0.000413064	0.000429478	0.000451609	0.000430457	0.000406015	0.000561465	0.000487787	0.00047043	0
A0A0D6IMG8_ALCXX	>tr|A0A0D6IMG8|A0A0D6IMG8_ALCXX Asparagine synthase (Glutamine-hydrolyzing) OS=Alcaligenes xylosoxydans xylosoxydans OX=85698 GN=asnB_1 PE=3 SV=1	Asparagine synthase (Glutamine-hydrolyzing) OS=Alcaligenes xylosoxydans xylosoxydans OX=85698 GN=asnB_1 PE=3 SV=1	23	10	10	0	643	712	752	10	0.000410916	0.000411605	0.000512868	0.000417265	0.000413678	0.000478771	0.000408231	0.000453533	0	0.000527647	0.000497148	0.000542172
A0A0D6H123_ALCXX	>tr|A0A0D6H123|A0A0D6H123_ALCXX Aspartate 1-decarboxylase OS=Alcaligenes xylosoxydans xylosoxydans OX=85698 GN=panD PE=3 SV=1	Aspartate 1-decarboxylase OS=Alcaligenes xylosoxydans xylosoxydans OX=85698 GN=panD PE=3 SV=1	16	2	2	0	122	137	632	2	0.000404859	0.000331978	0.000519795	0.000421806	0.000360588	0.000503516	0.000417298	0	0.000561797	0	0	0.000591272
A0A0D6IMM0_ALCXX	>tr|A0A0D6IMM0|A0A0D6IMM0_ALCXX Aspartate aminotransferase family protein OS=Alcaligenes xylosoxydans xylosoxydans OX=85698 GN=ERS369984_01981 PE=3 SV=1	Aspartate aminotransferase family protein OS=Alcaligenes xylosoxydans xylosoxydans OX=85698 GN=ERS369984_01981 PE=3 SV=1	57	15	15	0	441	468	728	15	0.000484357	0.000497197	0.000650372	0.000493818	0.000495172	0.000663054	0.000563772	0.000588288	0.000823296	0.000728671	0.000641533	0.00082578
A0A0D6GMN8_ALCXX	>tr|A0A0D6GMN8|A0A0D6GMN8_ALCXX Aspartate aminotransferase family protein OS=Alcaligenes xylosoxydans xylosoxydans OX=85698 GN=ERS451415_01488 PE=3 SV=1	Aspartate aminotransferase family protein OS=Alcaligenes xylosoxydans xylosoxydans OX=85698 GN=ERS451415_01488 PE=3 SV=1	9	2	2	0	444	481	709	2	0.000322784	0.000345555	0	0.000307084	0	0	0	0.0003544	0	0	0	0
A0A0D6IHI1_ALCXX	>tr|A0A0D6IHI1|A0A0D6IHI1_ALCXX Aspartate aminotransferase OS=Alcaligenes xylosoxydans xylosoxydans OX=85698 GN=aspC_2 PE=4 SV=1	Aspartate aminotransferase OS=Alcaligenes xylosoxydans xylosoxydans OX=85698 GN=aspC_2 PE=4 SV=1	49	11	11	0	386	416	662	11	0.00046079	0.00046836	0	0.000441577	0.000456513	0.000378858	0.000429194	0.000410518	0	0.000439412	0.000462477	0
A0A0D6GQG3_ALCXX	>tr|A0A0D6GQG3|A0A0D6GQG3_ALCXX Aspartate aminotransferase OS=Alcaligenes xylosoxydans xylosoxydans OX=85698 GN=ERS369984_04586 PE=4 SV=1	Aspartate aminotransferase OS=Alcaligenes xylosoxydans xylosoxydans OX=85698 GN=ERS369984_04586 PE=4 SV=1	57	25	25	0	604	67	936	25	0.000500654	0.000500075	0.000528772	0.000472208	0.000463932	0.000465479	0.000511816	0.00050763	0.000576565	0.000462224	0.000511415	0.000708399
A0A0D6HE81_ALCXX	>tr|A0A0D6HE81|A0A0D6HE81_ALCXX Aspartate chemoreceptor protein OS=Alcaligenes xylosoxydans xylosoxydans OX=85698 GN=tar_1 PE=4 SV=1	Aspartate chemoreceptor protein OS=Alcaligenes xylosoxydans xylosoxydans OX=85698 GN=tar_1 PE=4 SV=1	55	26	15	0	568	602	531	15	0.000418196	0.000420932	0.000579975	0.000434759	0.000418196	0.000536426	0.000465854	0.000483453	0.000520963	0.000528446	0.00050251	0.000589216
A0A0D6HCV4_ALCXX	>tr|A0A0D6HCV4|A0A0D6HCV4_ALCXX Aspartate chemoreceptor protein OS=Alcaligenes xylosoxydans xylosoxydans OX=85698 GN=tar_2 PE=4 SV=1	Aspartate chemoreceptor protein OS=Alcaligenes xylosoxydans xylosoxydans OX=85698 GN=tar_2 PE=4 SV=1	41	20	7	0	638	674	58	7	0.000356761	0.000313806	0.000459026	0.000351944	0.000379855	0.000490363	0.000367149	0.000434199	0.000513674	0	0.000475084	0
A0A0D6HEV7_ALCXX	>tr|A0A0D6HEV7|A0A0D6HEV7_ALCXX Aspartate chemoreceptor protein OS=Alcaligenes xylosoxydans xylosoxydans OX=85698 GN=tar_3 PE=4 SV=1	Aspartate chemoreceptor protein OS=Alcaligenes xylosoxydans xylosoxydans OX=85698 GN=tar_3 PE=4 SV=1	60	28	15	0	576	616	558	15	0.00044174	0.000430137	0.000523743	0.000437465	0.000448331	0.000464753	0.000485457	0.000506213	0.000585342	0.000593867	0.000546945	0.000592468
A0A0D6ICG5_ALCXX	>tr|A0A0D6ICG5|A0A0D6ICG5_ALCXX Aspartate chemoreceptor protein OS=Alcaligenes xylosoxydans xylosoxydans OX=85698 GN=tar_5 PE=4 SV=1	Aspartate chemoreceptor protein OS=Alcaligenes xylosoxydans xylosoxydans OX=85698 GN=tar_5 PE=4 SV=1	4	2	2	0	496	525	718	2	0.000340226	0	0	0	0.000361317	0	0	0	0	0	0	0
A0A0D6GU28_ALCXX	>tr|A0A0D6GU28|A0A0D6GU28_ALCXX Aspartate transcarbamylase OS=Alcaligenes xylosoxydans xylosoxydans OX=85698 GN=pyrB_2 PE=3 SV=1	Aspartate transcarbamylase OS=Alcaligenes xylosoxydans xylosoxydans OX=85698 GN=pyrB_2 PE=3 SV=1	56	19	19	0	430	477	661	19	0.000509447	0.000510922	0.00055391	0.000512394	0.000515126	0.000497275	0.000541791	0.000531882	0.000571218	0.000555367	0.00056109	0.0005394
A0A0M7EQV4_ALCXX	>tr|A0A0M7EQV4|A0A0M7EQV4_ALCXX Aspartate--tRNA(Asp/Asn) ligase OS=Alcaligenes xylosoxydans xylosoxydans OX=85698 GN=aspS PE=3 SV=1	Aspartate--tRNA(Asp/Asn) ligase OS=Alcaligenes xylosoxydans xylosoxydans OX=85698 GN=aspS PE=3 SV=1	77	38	38	0	595	672	6	38	0.000560231	0.000564233	0.00063403	0.000566333	0.000572445	0.000629041	0.000587524	0.000590521	0.00068	0.000693463	0.000627413	0.000713535
A0A0D6H4W2_ALCXX	>tr|A0A0D6H4W2|A0A0D6H4W2_ALCXX Aspartate-semialdehyde dehydrogenase OS=Alcaligenes xylosoxydans xylosoxydans OX=85698 GN=asd PE=3 SV=1	Aspartate-semialdehyde dehydrogenase OS=Alcaligenes xylosoxydans xylosoxydans OX=85698 GN=asd PE=3 SV=1	79	23	23	0	376	405	595	23	0.000571241	0.000572216	0.000634097	0.000574604	0.000577381	0.000661634	0.00061277	0.000617484	0.000757519	0.000748417	0.000638898	0.000722554
A0A0D6FMM7_ALCXX	>tr|A0A0D6FMM7|A0A0D6FMM7_ALCXX Aspartoacylase OS=Alcaligenes xylosoxydans xylosoxydans OX=85698 GN=ERS451415_00425 PE=4 SV=1	Aspartoacylase OS=Alcaligenes xylosoxydans xylosoxydans OX=85698 GN=ERS451415_00425 PE=4 SV=1	34	9	9	0	323	347	609	8	0.00045662	0.000462271	0.000484925	0.000452744	0.000471898	0.000458774	0.000490371	0.000478444	0.000555465	0.00057986	0.000508291	0.000667248
A0A0D6IAU4_ALCXX	>tr|A0A0D6IAU4|A0A0D6IAU4_ALCXX Aspartokinase OS=Alcaligenes xylosoxydans xylosoxydans OX=85698 GN=lysC PE=3 SV=1	Aspartokinase OS=Alcaligenes xylosoxydans xylosoxydans OX=85698 GN=lysC PE=3 SV=1	62	20	20	0	421	449	544	20	0.00056412	0.000563086	0.000569221	0.000564097	0.000564785	0.000568521	0.000584052	0.00058705	0.000685051	0.000673098	0.000588578	0.000645479
A0A0D6IWU1_ALCXX	>tr|A0A0D6IWU1|A0A0D6IWU1_ALCXX Aspartyl/Asparaginyl beta-hydroxylase OS=Alcaligenes xylosoxydans xylosoxydans OX=85698 GN=ERS369984_03115 PE=4 SV=1	Aspartyl/Asparaginyl beta-hydroxylase OS=Alcaligenes xylosoxydans xylosoxydans OX=85698 GN=ERS369984_03115 PE=4 SV=1	13	3	3	0	254	294	863	3	0.000323893	0	0	0	0	0	0.000343111	0.000366851	0	0	0.000445239	0
A0A0D6GZG1_ALCXX	>tr|A0A0D6GZG1|A0A0D6GZG1_ALCXX Aspartyl/Asparaginyl beta-hydroxylase OS=Alcaligenes xylosoxydans xylosoxydans OX=85698 GN=lpxO PE=4 SV=1	Aspartyl/Asparaginyl beta-hydroxylase OS=Alcaligenes xylosoxydans xylosoxydans OX=85698 GN=lpxO PE=4 SV=1	28	6	6	0	299	341	903	6	0.000370829	0.000297785	0.000442649	0	0.000328652	0.000397496	0	0.00042676	0.000468058	0.000502174	0.000488149	0
A0A0D6IFS6_ALCXX	>tr|A0A0D6IFS6|A0A0D6IFS6_ALCXX Aspartyl/Asparaginyl beta-hydroxylase OS=Alcaligenes xylosoxydans xylosoxydans OX=85698 GN=lpxO PE=4 SV=1	Aspartyl/Asparaginyl beta-hydroxylase OS=Alcaligenes xylosoxydans xylosoxydans OX=85698 GN=lpxO PE=4 SV=1	13	3	3	0	298	34	932	3	0	0.000322691	0	0.00035096	0	0	0	0	0.00054477	0	0	0.000543822
A0A0D6ITU3_ALCXX	>tr|A0A0D6ITU3|A0A0D6ITU3_ALCXX Aspartyl/glutamyl-tRNA(Asn/Gln) amidotransferase subunit B OS=Alcaligenes xylosoxydans xylosoxydans OX=85698 GN=gatB PE=3 SV=1	Aspartyl/glutamyl-tRNA(Asn/Gln) amidotransferase subunit B OS=Alcaligenes xylosoxydans xylosoxydans OX=85698 GN=gatB PE=3 SV=1	50	21	21	0	485	527	515	21	0.000532363	0.000533259	0.000463262	0.000530476	0.000536443	0.000512701	0.000566929	0.000568948	0.000556912	0.000655854	0.000587212	0.000615236
A0A0D6ITK9_ALCXX	>tr|A0A0D6ITK9|A0A0D6ITK9_ALCXX Aspartyl/glutamyl-tRNA(Asn/Gln) amidotransferase subunit C OS=Alcaligenes xylosoxydans xylosoxydans OX=85698 GN=gatC PE=3 SV=1	Aspartyl/glutamyl-tRNA(Asn/Gln) amidotransferase subunit C OS=Alcaligenes xylosoxydans xylosoxydans OX=85698 GN=gatC PE=3 SV=1	81	7	7	0	102	112	505	7	0.000508054	0.000501787	0.000596156	0.000523012	0.000505965	0.000629497	0.00054648	0.000536911	0.000657514	0.000697027	0.000582198	0.000703026
A0A0D6FHK8_ALCXX	>tr|A0A0D6FHK8|A0A0D6FHK8_ALCXX ATP phosphoribosyltransferase OS=Alcaligenes xylosoxydans xylosoxydans OX=85698 GN=hisG PE=3 SV=1	ATP phosphoribosyltransferase OS=Alcaligenes xylosoxydans xylosoxydans OX=85698 GN=hisG PE=3 SV=1	51	8	8	0	224	24	596	8	0.000471347	0.000474331	0.000505098	0.000479972	0.000486949	0.000550527	0.000492002	0.000510008	0.00056327	0.000593848	0.000494143	0
A0A0D6H1W0_ALCXX	>tr|A0A0D6H1W0|A0A0D6H1W0_ALCXX ATP phosphoribosyltransferase regulatory subunit OS=Alcaligenes xylosoxydans xylosoxydans OX=85698 GN=hisZ PE=3 SV=1	ATP phosphoribosyltransferase regulatory subunit OS=Alcaligenes xylosoxydans xylosoxydans OX=85698 GN=hisZ PE=3 SV=1	34	13	13	0	385	419	577	13	0.000461094	0.000470504	0.000496466	0.000465118	0.000468435	0.000485388	0.000486169	0.000499725	0.000655166	0.000583355	0.00056894	0.000659212
A0A0D6FM35_ALCXX	>tr|A0A0D6FM35|A0A0D6FM35_ALCXX ATP synthase epsilon chain OS=Alcaligenes xylosoxydans xylosoxydans OX=85698 GN=atpC PE=3 SV=1	ATP synthase epsilon chain OS=Alcaligenes xylosoxydans xylosoxydans OX=85698 GN=atpC PE=3 SV=1	35	6	6	0	141	147	534	6	0.000498873	0.000493809	0.000604814	0.000515982	0.000497306	0.000613483	0.000530011	0.000546322	0.000657185	0.000675257	0.00058227	0.000666661
A0A0D6FMB5_ALCXX	>tr|A0A0D6FMB5|A0A0D6FMB5_ALCXX ATP synthase gamma chain OS=Alcaligenes xylosoxydans xylosoxydans OX=85698 GN=atpG PE=3 SV=1	ATP synthase gamma chain OS=Alcaligenes xylosoxydans xylosoxydans OX=85698 GN=atpG PE=3 SV=1	70	18	18	0	301	331	938	18	0.00053126	0.000527921	0.000556112	0.000547328	0.000540995	0.000592475	0.0005458	0.000565118	0.000609311	0.000682696	0.000578379	0.00059804
A0A0D6FLY1_ALCXX	>tr|A0A0D6FLY1|A0A0D6FLY1_ALCXX ATP synthase subunit a OS=Alcaligenes xylosoxydans xylosoxydans OX=85698 GN=atpB PE=3 SV=1	ATP synthase subunit a OS=Alcaligenes xylosoxydans xylosoxydans OX=85698 GN=atpB PE=3 SV=1	9	3	3	0	293	321	75	3	0.000298616	0.000316138	0.000442848	0.000363529	0.000333945	0	0.000355743	0.000406297	0.000448984	0	0.000409355	0.000661759
A0A0D6FM70_ALCXX	>tr|A0A0D6FM70|A0A0D6FM70_ALCXX ATP synthase subunit alpha OS=Alcaligenes xylosoxydans xylosoxydans OX=85698 GN=atpA PE=3 SV=1	ATP synthase subunit alpha OS=Alcaligenes xylosoxydans xylosoxydans OX=85698 GN=atpA PE=3 SV=1	62	36	36	0	513	553	576	36	0.000574761	0.000571935	0.000616537	0.000598212	0.000588364	0.000627381	0.000592033	0.000624604	0.000661018	0.000773835	0.000652453	0.000742834
A0A0D6FN26_ALCXX	>tr|A0A0D6FN26|A0A0D6FN26_ALCXX ATP synthase subunit b OS=Alcaligenes xylosoxydans xylosoxydans OX=85698 GN=atpF PE=3 SV=1	ATP synthase subunit b OS=Alcaligenes xylosoxydans xylosoxydans OX=85698 GN=atpF PE=3 SV=1	70	15	15	0	156	173	848	15	0.000491465	0.000485808	0.000631222	0.000535623	0.000507289	0.000650217	0.000560135	0.000608068	0.000657796	0.000741873	0.000620425	0.000707966
A0A0D6FMC4_ALCXX	>tr|A0A0D6FMC4|A0A0D6FMC4_ALCXX ATP synthase subunit beta OS=Alcaligenes xylosoxydans xylosoxydans OX=85698 GN=atpD PE=3 SV=1	ATP synthase subunit beta OS=Alcaligenes xylosoxydans xylosoxydans OX=85698 GN=atpD PE=3 SV=1	85	28	28	0	466	505	521	28	0.000581881	0.000573121	0.000625725	0.000599565	0.00059279	0.000637672	0.000600916	0.00062635	0.000680462	0.000787027	0.000668571	0.000722442
A0A0A5JGP6_ALCXX	>tr|A0A0A5JGP6|A0A0A5JGP6_ALCXX ATP synthase subunit c OS=Alcaligenes xylosoxydans xylosoxydans OX=85698 GN=atpE PE=3 SV=1	ATP synthase subunit c OS=Alcaligenes xylosoxydans xylosoxydans OX=85698 GN=atpE PE=3 SV=1	23	2	2	0	80	81	634	2	0.000374635	0.00038654	0.000490211	0.00037913	0.000387458	0	0.000425051	0.000494117	0.000594085	0.000606925	0.000513232	0.000607669
A0A0D6FM60_ALCXX	>tr|A0A0D6FM60|A0A0D6FM60_ALCXX ATP synthase subunit delta OS=Alcaligenes xylosoxydans xylosoxydans OX=85698 GN=atpH PE=3 SV=1	ATP synthase subunit delta OS=Alcaligenes xylosoxydans xylosoxydans OX=85698 GN=atpH PE=3 SV=1	79	11	11	0	179	194	492	11	0.000504828	0.000498335	0.000570816	0.000531389	0.000499483	0.000607983	0.000529633	0.00054393	0.000606058	0.000631973	0.000573968	0.000618541
A0A7T2REC4_ALCXX	>tr|A0A7T2REC4|A0A7T2REC4_ALCXX ATP synthase subunit I OS=Alcaligenes xylosoxydans xylosoxydans OX=85698 GN=I6G72_03435 PE=4 SV=1	ATP synthase subunit I OS=Alcaligenes xylosoxydans xylosoxydans OX=85698 GN=I6G72_03435 PE=4 SV=1	18	3	3	0	157	162	1055	3	0.000318069	0	0	0.000297898	0.000319706	0.000481301	0	0	0	0.000419946	0	0
A0A0D6FQF5_ALCXX	>tr|A0A0D6FQF5|A0A0D6FQF5_ALCXX ATP-binding cassette domain-containing protein OS=Alcaligenes xylosoxydans xylosoxydans OX=85698 GN=ftsE PE=4 SV=1	ATP-binding cassette domain-containing protein OS=Alcaligenes xylosoxydans xylosoxydans OX=85698 GN=ftsE PE=4 SV=1	35	5	5	0	237	255	969	5	0.000355519	0.000373635	0	0.0003443	0.000329264	0	0.000335533	0	0	0	0	0
A0A0D6I060_ALCXX	>tr|A0A0D6I060|A0A0D6I060_ALCXX ATP-binding cassette domain-containing protein OS=Alcaligenes xylosoxydans xylosoxydans OX=85698 GN=lolD_3 PE=4 SV=1	ATP-binding cassette domain-containing protein OS=Alcaligenes xylosoxydans xylosoxydans OX=85698 GN=lolD_3 PE=4 SV=1	28	5	5	0	204	216	588	5	0.000452993	0.000444272	0.000499999	0.000463593	0.000451572	0.000528927	0.00048201	0.000471552	0.000495536	0.000565828	0.000516075	0
A0A0D6I177_ALCXX	>tr|A0A0D6I177|A0A0D6I177_ALCXX ATP-binding cassette domain-containing protein OS=Alcaligenes xylosoxydans xylosoxydans OX=85698 GN=lolD_4 PE=4 SV=1	ATP-binding cassette domain-containing protein OS=Alcaligenes xylosoxydans xylosoxydans OX=85698 GN=lolD_4 PE=4 SV=1	25	4	4	0	229	245	721	4	0.000363496	0.000384902	0.000455915	0.000358736	0.000348679	0.000414723	0	0	0	0	0	0
A0A0D6I2E1_ALCXX	>tr|A0A0D6I2E1|A0A0D6I2E1_ALCXX ATP-binding cassette domain-containing protein OS=Alcaligenes xylosoxydans xylosoxydans OX=85698 GN=yheS_3 PE=4 SV=1	ATP-binding cassette domain-containing protein OS=Alcaligenes xylosoxydans xylosoxydans OX=85698 GN=yheS_3 PE=4 SV=1	19	8	8	0	644	707	581	8	0.000440791	0.000445231	0.000610355	0.00042867	0.000454785	0.000540744	0.000380599	0.000433251	0	0	0.000495468	0
A0A0D6GZS8_ALCXX	>tr|A0A0D6GZS8|A0A0D6GZS8_ALCXX ATP-binding protein OS=Alcaligenes xylosoxydans xylosoxydans OX=85698 GN=BIZ92_30260 PE=4 SV=1	ATP-binding protein OS=Alcaligenes xylosoxydans xylosoxydans OX=85698 GN=BIZ92_30260 PE=4 SV=1	50	18	18	0	507	538	743	18	0.000509229	0.000500128	0.000609385	0.000490288	0.000513198	0.000572759	0.000515538	0.000531826	0.000760545	0.000658209	0.000588385	0.000771546
A0A0D6FWE2_ALCXX	>tr|A0A0D6FWE2|A0A0D6FWE2_ALCXX ATP-binding protein OS=Alcaligenes xylosoxydans xylosoxydans OX=85698 GN=btrW PE=4 SV=1	ATP-binding protein OS=Alcaligenes xylosoxydans xylosoxydans OX=85698 GN=btrW PE=4 SV=1	26	3	3	0	143	158	47	3	0.000436867	0.000421022	0.000514618	0.000434384	0.000420373	0.00049583	0.000423271	0.00040726	0.000591716	0	0	0.000608865
A0A0D6FRT8_ALCXX	>tr|A0A0D6FRT8|A0A0D6FRT8_ALCXX ATP-binding protein OS=Alcaligenes xylosoxydans xylosoxydans OX=85698 GN=ERS451415_00573 PE=4 SV=1	ATP-binding protein OS=Alcaligenes xylosoxydans xylosoxydans OX=85698 GN=ERS451415_00573 PE=4 SV=1	44	12	12	0	288	328	602	12	0.000454341	0.000466085	0.000497783	0.000452239	0.000462175	0.000492519	0.000456447	0.000451044	0	0.000458308	0.000506325	0.000584224
A0A0D6I791_ALCXX	>tr|A0A0D6I791|A0A0D6I791_ALCXX ATP-binding protein OS=Alcaligenes xylosoxydans xylosoxydans OX=85698 GN=ERS451415_04076 PE=4 SV=1	ATP-binding protein OS=Alcaligenes xylosoxydans xylosoxydans OX=85698 GN=ERS451415_04076 PE=4 SV=1	8	5	5	0	1092	1188	68	5	0	0	0.000415357	0.000354295	0.00043805	0.000537705	0.000451117	0.000423639	0	0	0	0
A0A0D6FZD6_ALCXX	>tr|A0A0D6FZD6|A0A0D6FZD6_ALCXX ATP-binding protein Uup OS=Alcaligenes xylosoxydans xylosoxydans OX=85698 GN=yjjK PE=3 SV=1	ATP-binding protein Uup OS=Alcaligenes xylosoxydans xylosoxydans OX=85698 GN=yjjK PE=3 SV=1	33	15	15	0	611	675	533	15	0.000467202	0.000478861	0.000427874	0.000459936	0.000468222	0.000525822	0.000462081	0.000459803	0.000546939	0	0.000492928	0.000623832
A0A0A5JBC0_ALCXX	>tr|A0A0A5JBC0|A0A0A5JBC0_ALCXX ATP-dependent Clp protease adapter protein ClpS OS=Alcaligenes xylosoxydans xylosoxydans OX=85698 GN=clpS PE=3 SV=1	ATP-dependent Clp protease adapter protein ClpS OS=Alcaligenes xylosoxydans xylosoxydans OX=85698 GN=clpS PE=3 SV=1	32	2	2	0	104	118	75	2	0.00041693	0.000407196	0.000479766	0.000405103	0.00040449	0.000493931	0.000462075	0.000458624	0.000517656	0.000540261	0.000471795	0.000544703
A0A0D6I3S6_ALCXX	>tr|A0A0D6I3S6|A0A0D6I3S6_ALCXX ATP-dependent Clp protease ATP-binding subunit ClpA OS=Alcaligenes xylosoxydans xylosoxydans OX=85698 GN=clpA PE=3 SV=1	ATP-dependent Clp protease ATP-binding subunit ClpA OS=Alcaligenes xylosoxydans xylosoxydans OX=85698 GN=clpA PE=3 SV=1	65	34	34	0	769	844	637	34	0.000513953	0.000517118	0.000584626	0.000515409	0.000516116	0.000504786	0.000526787	0.000529802	0.000600214	0.000592564	0.00054156	0.000635588
A0A0D6I2R0_ALCXX	>tr|A0A0D6I2R0|A0A0D6I2R0_ALCXX ATP-dependent Clp protease ATP-binding subunit ClpX OS=Alcaligenes xylosoxydans xylosoxydans OX=85698 GN=clpX PE=3 SV=1	ATP-dependent Clp protease ATP-binding subunit ClpX OS=Alcaligenes xylosoxydans xylosoxydans OX=85698 GN=clpX PE=3 SV=1	69	20	20	0	432	472	553	20	0.000532943	0.00053731	0.000589897	0.00053468	0.000540091	0.000522601	0.0005451	0.000532485	0.000627126	0.000591569	0.000540275	0.000625066
A0A0D6I0S5_ALCXX	>tr|A0A0D6I0S5|A0A0D6I0S5_ALCXX ATP-dependent Clp protease proteolytic subunit OS=Alcaligenes xylosoxydans xylosoxydans OX=85698 GN=clpP_1 PE=3 SV=1	ATP-dependent Clp protease proteolytic subunit OS=Alcaligenes xylosoxydans xylosoxydans OX=85698 GN=clpP_1 PE=3 SV=1	36	9	9	0	217	236	526	9	0.000528678	0.000537835	0.00060396	0.000532613	0.000529209	0.000588881	0.000539056	0.000556393	0.00061142	0.000663541	0.000580891	0.000673652
A0A0D6FN81_ALCXX	>tr|A0A0D6FN81|A0A0D6FN81_ALCXX ATP-dependent DNA helicase Rep OS=Alcaligenes xylosoxydans xylosoxydans OX=85698 GN=rep PE=3 SV=1	ATP-dependent DNA helicase Rep OS=Alcaligenes xylosoxydans xylosoxydans OX=85698 GN=rep PE=3 SV=1	6	5	4	0	687	771	618	4	0.00038011	0.00038742	0.000469228	0.000384758	0.000420645	0.000576683	0.000484601	0.000462491	0.000569869	0.000567968	0.000484354	0
A0A0D6IUH8_ALCXX	>tr|A0A0D6IUH8|A0A0D6IUH8_ALCXX ATP-dependent protease ATPase subunit HslU OS=Alcaligenes xylosoxydans xylosoxydans OX=85698 GN=hslU PE=3 SV=1	ATP-dependent protease ATPase subunit HslU OS=Alcaligenes xylosoxydans xylosoxydans OX=85698 GN=hslU PE=3 SV=1	54	23	23	0	444	498	543	23	0.000533929	0.000536309	0.000581432	0.000536629	0.000540916	0.00049687	0.000560557	0.000565303	0.000520591	0.000626051	0.000568261	0.000620001
A0A0D6IUH6_ALCXX	>tr|A0A0D6IUH6|A0A0D6IUH6_ALCXX ATP-dependent protease subunit HslV OS=Alcaligenes xylosoxydans xylosoxydans OX=85698 GN=hslV PE=3 SV=1	ATP-dependent protease subunit HslV OS=Alcaligenes xylosoxydans xylosoxydans OX=85698 GN=hslV PE=3 SV=1	30	4	4	0	179	195	68	4	0.000456791	0.000474442	0.000555804	0.000487129	0.000480632	0.000578317	0.000482029	0.000496929	0.000575265	0.000599621	0.000515698	0.000595601
A0A0D6HT48_ALCXX	>tr|A0A0D6HT48|A0A0D6HT48_ALCXX ATP-dependent RNA helicase DbpA OS=Alcaligenes xylosoxydans xylosoxydans OX=85698 GN=dbpA PE=3 SV=1	ATP-dependent RNA helicase DbpA OS=Alcaligenes xylosoxydans xylosoxydans OX=85698 GN=dbpA PE=3 SV=1	23	7	7	0	462	505	816	7	0.000433073	0.0004345	0	0.000414257	0.000436225	0.0004666	0.000425598	0.000400425	0	0	0	0
A0A7T2RJJ5_ALCXX	>tr|A0A7T2RJJ5|A0A7T2RJJ5_ALCXX ATP-dependent RNA helicase HrpA OS=Alcaligenes xylosoxydans xylosoxydans OX=85698 GN=hrpA PE=4 SV=1	ATP-dependent RNA helicase HrpA OS=Alcaligenes xylosoxydans xylosoxydans OX=85698 GN=hrpA PE=4 SV=1	8	10	10	0	1303	1464	873	10	0.000425278	0.000441421	0.000500699	0.000422355	0.000432095	0.000483515	0.000440596	0.0004252	0.000673735	0	0.000449255	0.000621968
A0A0D6FG53_ALCXX	>tr|A0A0D6FG53|A0A0D6FG53_ALCXX ATP-dependent RNA helicase RhlE OS=Alcaligenes xylosoxydans xylosoxydans OX=85698 GN=rhlE_1 PE=3 SV=1	ATP-dependent RNA helicase RhlE OS=Alcaligenes xylosoxydans xylosoxydans OX=85698 GN=rhlE_1 PE=3 SV=1	44	15	15	0	501	534	1033	15	0.00045362	0.000452463	0.000440287	0.000445335	0.000454779	0.000461831	0.000459396	0.000471224	0.000572587	0.00044872	0.000462848	0.000600742
A0A0D6G7J1_ALCXX	>tr|A0A0D6G7J1|A0A0D6G7J1_ALCXX ATP-dependent RNA helicase rhlE OS=Alcaligenes xylosoxydans xylosoxydans OX=85698 GN=rhlE_2 PE=3 SV=1	ATP-dependent RNA helicase rhlE OS=Alcaligenes xylosoxydans xylosoxydans OX=85698 GN=rhlE_2 PE=3 SV=1	38	16	16	0	481	52	933	16	0.000478444	0.000478861	0.000598981	0.000481696	0.000480728	0.000664721	0.000505444	0.000530086	0.00068223	0.000614149	0.000566558	0.000643716
A0A0D6IV71_ALCXX	>tr|A0A0D6IV71|A0A0D6IV71_ALCXX ATP-dependent RNA helicase rhlE OS=Alcaligenes xylosoxydans xylosoxydans OX=85698 GN=rhlE_3 PE=3 SV=1	ATP-dependent RNA helicase rhlE OS=Alcaligenes xylosoxydans xylosoxydans OX=85698 GN=rhlE_3 PE=3 SV=1	26	9	9	0	591	64	1046	9	0.00039745	0.000418365	0	0.000389235	0.000417311	0.000389121	0.000344479	0.000391133	0.000479236	0.000480807	0.000392634	0
A0A0D6IH54_ALCXX	>tr|A0A0D6IH54|A0A0D6IH54_ALCXX ATP-dependent zinc metalloprotease FtsH OS=Alcaligenes xylosoxydans xylosoxydans OX=85698 GN=ftsH PE=3 SV=1	ATP-dependent zinc metalloprotease FtsH OS=Alcaligenes xylosoxydans xylosoxydans OX=85698 GN=ftsH PE=3 SV=1	48	26	26	0	632	692	582	26	0.000420442	0.0004212	0.00061856	0.000446019	0.000415572	0.000590258	0.000461118	0.000472815	0.000642138	0.000580375	0.00055315	0.000684526
A0A0D6GSV2_ALCXX	>tr|A0A0D6GSV2|A0A0D6GSV2_ALCXX ATP-sulfurylase large subunit OS=Alcaligenes xylosoxydans xylosoxydans OX=85698 GN=cysNC_1 PE=4 SV=1	ATP-sulfurylase large subunit OS=Alcaligenes xylosoxydans xylosoxydans OX=85698 GN=cysNC_1 PE=4 SV=1	24	6	6	0	432	47	576	6	0.000446354	0.000445157	0.000502053	0.000431191	0.000453093	0	0	0	0	0	0	0
A0A0D6GDX0_ALCXX	>tr|A0A0D6GDX0|A0A0D6GDX0_ALCXX ATPase family associated with various cellular activities (AAA) OS=Alcaligenes xylosoxydans xylosoxydans OX=85698 GN=ERS369984_05115 PE=4 SV=1	ATPase family associated with various cellular activities (AAA) OS=Alcaligenes xylosoxydans xylosoxydans OX=85698 GN=ERS369984_05115 PE=4 SV=1	36	11	11	0	293	332	638	11	0.000470946	0.00047666	0.000423115	0.000469333	0.000471125	0	0.00042455	0.000405276	0	0	0	0
A0A0D6FPF3_ALCXX	>tr|A0A0D6FPF3|A0A0D6FPF3_ALCXX Auracyanin-B OS=Alcaligenes xylosoxydans xylosoxydans OX=85698 GN=ERS369984_05868 PE=4 SV=1	Auracyanin-B OS=Alcaligenes xylosoxydans xylosoxydans OX=85698 GN=ERS369984_05868 PE=4 SV=1	26	3	3	0	164	172	824	3	0.000328217	0	0.000469779	0	0.000304566	0.000468471	0.00038399	0	0	0.000497519	0.000540177	0
A0A0D6IMU8_ALCXX	>tr|A0A0D6IMU8|A0A0D6IMU8_ALCXX Autotransporter assembly factor TamA OS=Alcaligenes xylosoxydans xylosoxydans OX=85698 GN=ERS369984_01955 PE=3 SV=1	Autotransporter assembly factor TamA OS=Alcaligenes xylosoxydans xylosoxydans OX=85698 GN=ERS369984_01955 PE=3 SV=1	13	7	7	0	630	684	6	7	0.000370149	0.000351958	0.000522636	0.000362719	0.000353804	0.000502784	0.000360283	0.000410199	0.000511439	0.000471655	0.000443606	0.000507922
A0A0D6IAZ0_ALCXX	>tr|A0A0D6IAZ0|A0A0D6IAZ0_ALCXX Azurin OS=Alcaligenes xylosoxydans xylosoxydans OX=85698 GN=azu PE=4 SV=1	Azurin OS=Alcaligenes xylosoxydans xylosoxydans OX=85698 GN=azu PE=4 SV=1	52	6	6	0	149	157	79	6	0.000559968	0.000559137	0.000682997	0.000565417	0.000567449	0.000702727	0.000621855	0.000637957	0.000853447	0.000827555	0.000737043	0.000899897
A0A0D6HPS6_ALCXX	>tr|A0A0D6HPS6|A0A0D6HPS6_ALCXX Azurin OS=Alcaligenes xylosoxydans xylosoxydans OX=85698 GN=azu PE=4 SV=1	Azurin OS=Alcaligenes xylosoxydans xylosoxydans OX=85698 GN=azu PE=4 SV=1	47	5	5	0	152	16	868	5	0.000307825	0.00032985	0.000561832	0	0.000371657	0.000479338	0.000498658	0.000536123	0.000736015	0.000603895	0.000523353	0.000665651
O87169_ALCXX	>tr|O87169|O87169_ALCXX Azurin OS=Alcaligenes xylosoxydans xylosoxydans OX=85698 GN=azu-1 PE=4 SV=1	Azurin OS=Alcaligenes xylosoxydans xylosoxydans OX=85698 GN=azu-1 PE=4 SV=1	62	9	9	0	150	16	781	9	0.000490276	0.000484077	0.000681891	0.000480664	0.000499894	0.000676823	0.000701305	0.000722899	0.000877616	0.00088662	0.000791194	0.000880014
A0A0D6IEE7_ALCXX	>tr|A0A0D6IEE7|A0A0D6IEE7_ALCXX Bacterial DNA-binding protein OS=Alcaligenes xylosoxydans xylosoxydans OX=85698 GN=BIZ92_22395 PE=3 SV=1	Bacterial DNA-binding protein OS=Alcaligenes xylosoxydans xylosoxydans OX=85698 GN=BIZ92_22395 PE=3 SV=1	53	10	10	0	152	158	1049	10	0.000562258	0.000559875	0.000565732	0.000574465	0.000566852	0.000584179	0.00058596	0.000604488	0.00062447	0.000673926	0.000588559	0.000647401
A0A0D6HH79_ALCXX	>tr|A0A0D6HH79|A0A0D6HH79_ALCXX Bacterial extracellular solute-binding protein OS=Alcaligenes xylosoxydans xylosoxydans OX=85698 GN=ERS451415_02572 PE=4 SV=1	Bacterial extracellular solute-binding protein OS=Alcaligenes xylosoxydans xylosoxydans OX=85698 GN=ERS451415_02572 PE=4 SV=1	47	24	24	0	576	641	75	24	0.000477104	0.000486457	0.000594948	0.000483802	0.000480732	0.000575691	0.000552932	0.000585113	0.000635247	0.000451815	0.000561113	0.000611262
A0A0D6HK01_ALCXX	>tr|A0A0D6HK01|A0A0D6HK01_ALCXX Bacterial protein of uncharacterized function (DUF883) OS=Alcaligenes xylosoxydans xylosoxydans OX=85698 GN=BIZ92_25700 PE=4 SV=1	Bacterial protein of uncharacterized function (DUF883) OS=Alcaligenes xylosoxydans xylosoxydans OX=85698 GN=BIZ92_25700 PE=4 SV=1	15	2	2	0	112	124	549	2	0.000372087	0.000412074	0.000503274	0.000375824	0.000368976	0.000441143	0	0	0	0	0.000398872	0.000559895
A0A0D6IHY0_ALCXX	>tr|A0A0D6IHY0|A0A0D6IHY0_ALCXX Bacterial protein of uncharacterized function (DUF883) OS=Alcaligenes xylosoxydans xylosoxydans OX=85698 GN=elaB PE=3 SV=1	Bacterial protein of uncharacterized function (DUF883) OS=Alcaligenes xylosoxydans xylosoxydans OX=85698 GN=elaB PE=3 SV=1	89	10	10	0	105	115	847	10	0.000476102	0.000476999	0.000604468	0.000484595	0.000476657	0.000579149	0.000490731	0.000538175	0.000608908	0.000617307	0.000546733	0.000636668
A0A0D6GZB3_ALCXX	>tr|A0A0D6GZB3|A0A0D6GZB3_ALCXX Bacterial protein of uncharacterized function (DUF883) OS=Alcaligenes xylosoxydans xylosoxydans OX=85698 GN=ERS369984_04020 PE=3 SV=1	Bacterial protein of uncharacterized function (DUF883) OS=Alcaligenes xylosoxydans xylosoxydans OX=85698 GN=ERS369984_04020 PE=3 SV=1	56	5	5	0	110	123	897	5	0.000422199	0.00042922	0.000535918	0.000435448	0.000417016	0.000470027	0	0	0.000595718	0.000444494	0	0
A0A0D6FGL2_ALCXX	>tr|A0A0D6FGL2|A0A0D6FGL2_ALCXX Bacterial protein of uncharacterized function (DUF945) OS=Alcaligenes xylosoxydans xylosoxydans OX=85698 GN=ydgA_1 PE=4 SV=1	Bacterial protein of uncharacterized function (DUF945) OS=Alcaligenes xylosoxydans xylosoxydans OX=85698 GN=ydgA_1 PE=4 SV=1	54	21	21	0	490	522	647	21	0.000435309	0.000460255	0.000601778	0.000448788	0.000409709	0.000502353	0.000445637	0.000490947	0.000688116	0.000596226	0.000598298	0.000703269
A0A0D6INS5_ALCXX	>tr|A0A0D6INS5|A0A0D6INS5_ALCXX Bacterial protein of uncharacterized function (DUF945) OS=Alcaligenes xylosoxydans xylosoxydans OX=85698 GN=ydgA_3 PE=4 SV=1	Bacterial protein of uncharacterized function (DUF945) OS=Alcaligenes xylosoxydans xylosoxydans OX=85698 GN=ydgA_3 PE=4 SV=1	49	28	28	0	656	707	492	28	0.000472875	0.000473657	0.000595189	0.000483988	0.00048048	0.000572194	0.000511071	0.000519568	0.000688166	0.000612057	0.000532334	0.000706198
A0A0D6IKQ7_ALCXX	>tr|A0A0D6IKQ7|A0A0D6IKQ7_ALCXX Bacterial regulatory proteins, tetR family OS=Alcaligenes xylosoxydans xylosoxydans OX=85698 GN=ERS451415_05282 PE=4 SV=1	Bacterial regulatory proteins, tetR family OS=Alcaligenes xylosoxydans xylosoxydans OX=85698 GN=ERS451415_05282 PE=4 SV=1	32	4	4	0	195	211	661	4	0.000424905	0.00042289	0.000466032	0.000415786	0.000424257	0	0	0	0	0	0	0
A0A0D6FGG7_ALCXX	>tr|A0A0D6FGG7|A0A0D6FGG7_ALCXX Bacterioferritin OS=Alcaligenes xylosoxydans xylosoxydans OX=85698 GN=bfr_1 PE=3 SV=1	Bacterioferritin OS=Alcaligenes xylosoxydans xylosoxydans OX=85698 GN=bfr_1 PE=3 SV=1	83	10	10	0	158	182	482	10	0.000444551	0.00043156	0.000481811	0.000449049	0.000464828	0.000535872	0.000464898	0.000471335	0.000536936	0.000584246	0.000504364	0.000568088
A0A0D6IT19_ALCXX	>tr|A0A0D6IT19|A0A0D6IT19_ALCXX Bacterioferritin OS=Alcaligenes xylosoxydans xylosoxydans OX=85698 GN=bfr_2 PE=4 SV=1	Bacterioferritin OS=Alcaligenes xylosoxydans xylosoxydans OX=85698 GN=bfr_2 PE=4 SV=1	80	12	12	0	186	213	51	12	0.00051177	0.000501792	0.000604186	0.000522611	0.000519888	0.000652428	0.000462369	0.000501452	0.000534539	0.000484155	0.000598323	0.000571203
A0A0D6IR78_ALCXX	>tr|A0A0D6IR78|A0A0D6IR78_ALCXX Bacteriophytochrome cph2 OS=Alcaligenes xylosoxydans xylosoxydans OX=85698 GN=cph2_8 PE=4 SV=1	Bacteriophytochrome cph2 OS=Alcaligenes xylosoxydans xylosoxydans OX=85698 GN=cph2_8 PE=4 SV=1	9	3	3	0	552	589	655	3	0.000331336	0	0	0	0	0	0.000379427	0.000378932	0	0	0.000424947	0.000575294
A0A0M7F5G9_ALCXX	>tr|A0A0M7F5G9|A0A0M7F5G9_ALCXX Bactoprenol glucosyl transferase homolog from prophage CPS-53 OS=Alcaligenes xylosoxydans xylosoxydans OX=85698 GN=yfdH_3 PE=4 SV=1	Bactoprenol glucosyl transferase homolog from prophage CPS-53 OS=Alcaligenes xylosoxydans xylosoxydans OX=85698 GN=yfdH_3 PE=4 SV=1	31	10	9	0	350	385	736	9	0.000375021	0.000394576	0.000466143	0.000408244	0.000365424	0.000536969	0.000349694	0.000388016	0.000530156	0.000462161	0	0.000616207
A0A0D6IHB4_ALCXX	>tr|A0A0D6IHB4|A0A0D6IHB4_ALCXX Barstar (Barnase inhibitor) OS=Alcaligenes xylosoxydans xylosoxydans OX=85698 GN=AL520_12715 PE=3 SV=1	Barstar (Barnase inhibitor) OS=Alcaligenes xylosoxydans xylosoxydans OX=85698 GN=AL520_12715 PE=3 SV=1	66	7	7	0	155	166	55	7	0.000462234	0.00045905	0.00050787	0.000446514	0.000452443	0.000510634	0.000468995	0.000451419	0	0.000514788	0.000486161	0.000600926
A0A0D6HCN4_ALCXX	>tr|A0A0D6HCN4|A0A0D6HCN4_ALCXX Basal-body rod modification protein FlgD OS=Alcaligenes xylosoxydans xylosoxydans OX=85698 GN=flgD PE=3 SV=1	Basal-body rod modification protein FlgD OS=Alcaligenes xylosoxydans xylosoxydans OX=85698 GN=flgD PE=3 SV=1	78	14	14	0	231	242	525	14	0.000510377	0.000512327	0.000743738	0.000527394	0.000518313	0.000711411	0.000531876	0.000511395	0.000672088	0.000600882	0.000536157	0.000688029
A0A0D6GL36_ALCXX	>tr|A0A0D6GL36|A0A0D6GL36_ALCXX Bax inhibitor-1/YccA family protein OS=Alcaligenes xylosoxydans xylosoxydans OX=85698 GN=yccA PE=3 SV=1	Bax inhibitor-1/YccA family protein OS=Alcaligenes xylosoxydans xylosoxydans OX=85698 GN=yccA PE=3 SV=1	10	2	2	0	236	252	991	2	0.000469638	0.000470286	0	0.000470571	0.000467337	0.000440328	0.000468029	0.000479677	0	0.000569269	0.000507837	0.000535364
A0A0D6HFN5_ALCXX	>tr|A0A0D6HFN5|A0A0D6HFN5_ALCXX BBE domain-containing protein OS=Alcaligenes xylosoxydans xylosoxydans OX=85698 GN=ERS451415_02524 PE=3 SV=1	BBE domain-containing protein OS=Alcaligenes xylosoxydans xylosoxydans OX=85698 GN=ERS451415_02524 PE=3 SV=1	35	13	13	0	557	609	673	13	0.000472834	0.000454619	0.000569252	0.000474213	0.000444506	0.000542152	0.000456885	0.000498966	0.000651918	0.00063685	0.000512165	0.000676414
A0A0D6GTK1_ALCXX	>tr|A0A0D6GTK1|A0A0D6GTK1_ALCXX Benzaldehyde dehydrogenase [NAD(+)] OS=Alcaligenes xylosoxydans xylosoxydans OX=85698 GN=xylC PE=4 SV=1	Benzaldehyde dehydrogenase [NAD(+)] OS=Alcaligenes xylosoxydans xylosoxydans OX=85698 GN=xylC PE=4 SV=1	55	22	22	0	554	592	592	22	0.000563359	0.000565744	0.000519953	0.000576904	0.00057855	0.000551517	0.000584127	0.000594154	0.000653732	0.000726568	0.000623012	0.000628332
A0A0D6I0F0_ALCXX	>tr|A0A0D6I0F0|A0A0D6I0F0_ALCXX Benzil reductase OS=Alcaligenes xylosoxydans xylosoxydans OX=85698 GN=yueD PE=4 SV=1	Benzil reductase OS=Alcaligenes xylosoxydans xylosoxydans OX=85698 GN=yueD PE=4 SV=1	57	14	14	0	251	264	55	14	0.000507564	0.00051445	0.000493903	0.000500025	0.000508878	0.000524855	0.000503871	0.000494146	0	0.000581461	0.000550994	0.000500111
A0A0D6FRW5_ALCXX	>tr|A0A0D6FRW5|A0A0D6FRW5_ALCXX Benzoate anaerobic degradation regulator OS=Alcaligenes xylosoxydans xylosoxydans OX=85698 GN=badR_1 PE=4 SV=1	Benzoate anaerobic degradation regulator OS=Alcaligenes xylosoxydans xylosoxydans OX=85698 GN=badR_1 PE=4 SV=1	16	3	3	0	164	185	97	3	0.000368175	0.000369372	0	0.00037459	0.000376887	0	0.000404258	0	0	0	0	0
A0A0D6FCL6_ALCXX	>tr|A0A0D6FCL6|A0A0D6FCL6_ALCXX Beta sliding clamp OS=Alcaligenes xylosoxydans xylosoxydans OX=85698 GN=d0 PE=3 SV=1	Beta sliding clamp OS=Alcaligenes xylosoxydans xylosoxydans OX=85698 GN=d0 PE=3 SV=1	64	26	25	0	369	412	596	25	0.000568682	0.000567307	0.000670393	0.000574617	0.000569459	0.000667286	0.000616186	0.000623571	0.000750687	0.000785981	0.00066061	0.000778063
A0A0D6I7P9_ALCXX	>tr|A0A0D6I7P9|A0A0D6I7P9_ALCXX Beta-aryl ether cleaving enzyme OS=Alcaligenes xylosoxydans xylosoxydans OX=85698 GN=ligE PE=4 SV=1	Beta-aryl ether cleaving enzyme OS=Alcaligenes xylosoxydans xylosoxydans OX=85698 GN=ligE PE=4 SV=1	25	5	5	0	232	259	615	5	0.000438884	0.000437229	0	0.000432532	0.000435103	0	0.000379649	0	0	0	0	0.000462948
A0A0D6IDQ4_ALCXX	>tr|A0A0D6IDQ4|A0A0D6IDQ4_ALCXX Beta-hexosaminidase OS=Alcaligenes xylosoxydans xylosoxydans OX=85698 GN=nagZ PE=3 SV=1	Beta-hexosaminidase OS=Alcaligenes xylosoxydans xylosoxydans OX=85698 GN=nagZ PE=3 SV=1	49	11	11	0	351	388	866	11	0.000457273	0.000464693	0.000440761	0.000434637	0.000422366	0	0.00048874	0.00050299	0	0.000465408	0.000458257	0.000524443
A0A0D6GGG0_ALCXX	>tr|A0A0D6GGG0|A0A0D6GGG0_ALCXX Beta-ketoacyl-acyl-carrier-protein synthase I OS=Alcaligenes xylosoxydans xylosoxydans OX=85698 GN=ppsC_1 PE=4 SV=1	Beta-ketoacyl-acyl-carrier-protein synthase I OS=Alcaligenes xylosoxydans xylosoxydans OX=85698 GN=ppsC_1 PE=4 SV=1	66	13	13	0	325	338	597	13	0.000508827	0.000514601	0.000553497	0.00051247	0.000518566	0.000546021	0.000509079	0.00051349	0.000544839	0.000585688	0.000549186	0.000517617
A0A0D6IM26_ALCXX	>tr|A0A0D6IM26|A0A0D6IM26_ALCXX Beta-lactamase 2 OS=Alcaligenes xylosoxydans xylosoxydans OX=85698 GN=BIZ92_10705 PE=4 SV=1	Beta-lactamase 2 OS=Alcaligenes xylosoxydans xylosoxydans OX=85698 GN=BIZ92_10705 PE=4 SV=1	54	13	13	0	317	356	548	13	0.000504037	0.000508591	0.000528986	0.000503551	0.000506344	0.00054828	0.00051376	0.000536451	0.000533602	0.000600318	0.000514763	0.000666191
E2GM24_ALCXX	>tr|E2GM24|E2GM24_ALCXX Beta-lactamase OS=Alcaligenes xylosoxydans xylosoxydans OX=85698 GN=bla PE=3 SV=1	Beta-lactamase OS=Alcaligenes xylosoxydans xylosoxydans OX=85698 GN=bla PE=3 SV=1	23	7	7	0	275	299	917	7	0.000329307	0.000371922	0.000529246	0.000364277	0.000397959	0.000516611	0.000521482	0.000544378	0.000779533	0.000666095	0.000616123	0.000743827
A0A0D6HUH7_ALCXX	>tr|A0A0D6HUH7|A0A0D6HUH7_ALCXX Beta-lactamase OS=Alcaligenes xylosoxydans xylosoxydans OX=85698 GN=ERS451415_03198 PE=4 SV=1	Beta-lactamase OS=Alcaligenes xylosoxydans xylosoxydans OX=85698 GN=ERS451415_03198 PE=4 SV=1	19	5	5	0	352	391	61	5	0.000416925	0.000423256	0	0.000414106	0.000423942	0	0.000437376	0.000437252	0	0.00047076	0.000394271	0
A0A0D6IR82_ALCXX	>tr|A0A0D6IR82|A0A0D6IR82_ALCXX Beta-lactamase OS=Alcaligenes xylosoxydans xylosoxydans OX=85698 GN=ERS451415_05708 PE=4 SV=1	Beta-lactamase OS=Alcaligenes xylosoxydans xylosoxydans OX=85698 GN=ERS451415_05708 PE=4 SV=1	13	2	2	0	287	301	696	2	0.000377426	0.000381145	0	0.000379684	0.000386732	0	0.000373547	0.000390359	0	0	0.000351598	0
A0A7T2RJ45_ALCXX	>tr|A0A7T2RJ45|A0A7T2RJ45_ALCXX Beta-lactamase OS=Alcaligenes xylosoxydans xylosoxydans OX=85698 GN=I6G72_16370 PE=4 SV=1	Beta-lactamase OS=Alcaligenes xylosoxydans xylosoxydans OX=85698 GN=I6G72_16370 PE=4 SV=1	6	2	2	0	425	45	906	2	0	0	0.000389992	0	0.000371115	0	0.00042518	0.000436605	0	0	0.000474304	0
A0A0D6HHA2_ALCXX	>tr|A0A0D6HHA2|A0A0D6HHA2_ALCXX Bifunctional (P)ppGpp synthase/hydrolase SpoT OS=Alcaligenes xylosoxydans xylosoxydans OX=85698 GN=spoT PE=3 SV=1	Bifunctional (P)ppGpp synthase/hydrolase SpoT OS=Alcaligenes xylosoxydans xylosoxydans OX=85698 GN=spoT PE=3 SV=1	19	8	7	0	764	843	903	7	0.000410981	0.000423351	0	0.000397201	0.000419012	0.000420143	0	0	0.000544022	0	0.000445282	0.000473974
A0A0D6GKJ5_ALCXX	>tr|A0A0D6GKJ5|A0A0D6GKJ5_ALCXX Bifunctional (P)ppGpp synthetase/guanosine-3',5'-bis(Diphosphate) 3'-pyrophosphohydrolase OS=Alcaligenes xylosoxydans xylosoxydans OX=85698 GN=relA PE=4 SV=1	Bifunctional (P)ppGpp synthetase/guanosine-3',5'-bis(Diphosphate) 3'-pyrophosphohydrolase OS=Alcaligenes xylosoxydans xylosoxydans OX=85698 GN=relA PE=4 SV=1	27	16	16	0	763	833	853	16	0.000462517	0.000465663	0.000532733	0.000472039	0.000472445	0.000439212	0.000444866	0.000469009	0.000606501	0.00047848	0.000508605	0.000618489
A0A0D6I4X9_ALCXX	>tr|A0A0D6I4X9|A0A0D6I4X9_ALCXX Bifunctional 3-demethylubiquinone-9 3-methyltransferase/ 2-octaprenyl-6-hydroxy phenol methylase OS=Alcaligenes xylosoxydans xylosoxydans OX=85698 GN=ERS451415_04032 PE=4 SV=1	Bifunctional 3-demethylubiquinone-9 3-methyltransferase/ 2-octaprenyl-6-hydroxy phenol methylase OS=Alcaligenes xylosoxydans xylosoxydans OX=85698 GN=ERS451415_04032 PE=4 SV=1	15	2	2	0	211	224	587	2	0.000409022	0.000414679	0	0.000389621	0.000393509	0.000413612	0.000456531	0.000411116	0	0	0	0
A0A0D6GRQ4_ALCXX	>tr|A0A0D6GRQ4|A0A0D6GRQ4_ALCXX Bifunctional chorismate mutase/prephenate dehydratase OS=Alcaligenes xylosoxydans xylosoxydans OX=85698 GN=pheA_1 PE=4 SV=1	Bifunctional chorismate mutase/prephenate dehydratase OS=Alcaligenes xylosoxydans xylosoxydans OX=85698 GN=pheA_1 PE=4 SV=1	68	17	17	0	361	39	619	17	0.000499054	0.000501023	0.00057167	0.000497026	0.00050116	0.000553884	0.000525922	0.000557422	0.000581778	0.000623702	0.000582377	0.000506707
A0A7T2RIU0_ALCXX	>tr|A0A7T2RIU0|A0A7T2RIU0_ALCXX Bifunctional diaminohydroxyphosphoribosylaminopyrimidine deaminase/5-amino-6-(5-phosphoribosylamino)uracil reductase RibD OS=Alcaligenes xylosoxydans xylosoxydans OX=85698 GN=ribD PE=4 SV=1	Bifunctional diaminohydroxyphosphoribosylaminopyrimidine deaminase/5-amino-6-(5-phosphoribosylamino)uracil reductase RibD OS=Alcaligenes xylosoxydans xylosoxydans OX=85698 GN=ribD PE=4 SV=1	17	4	4	0	373	40	86	4	0.00039064	0.000388744	0.000452076	0.000379564	0.000403399	0.000443687	0.000379671	0.000343512	0	0	0	0.000619143
A0A0D6H2K1_ALCXX	>tr|A0A0D6H2K1|A0A0D6H2K1_ALCXX Bifunctional glutamine synthetase adenylyltransferase/adenylyl-removing enzyme OS=Alcaligenes xylosoxydans xylosoxydans OX=85698 GN=glnE PE=3 SV=1	Bifunctional glutamine synthetase adenylyltransferase/adenylyl-removing enzyme OS=Alcaligenes xylosoxydans xylosoxydans OX=85698 GN=glnE PE=3 SV=1	44	30	30	0	921	1026	585	30	0.000495466	0.000503235	0.000515008	0.000489151	0.000494849	0.000468097	0.000492438	0.000462457	0.000598269	0.000548376	0.000506752	0.000516991
A0A0D6IK95_ALCXX	>tr|A0A0D6IK95|A0A0D6IK95_ALCXX Bifunctional helix-turn-helix transcriptional regulator/GNAT family N-acetyltransferase OS=Alcaligenes xylosoxydans xylosoxydans OX=85698 GN=mexR PE=4 SV=1	Bifunctional helix-turn-helix transcriptional regulator/GNAT family N-acetyltransferase OS=Alcaligenes xylosoxydans xylosoxydans OX=85698 GN=mexR PE=4 SV=1	10	3	3	0	325	356	66	3	0.000356795	0.000389271	0	0.000370448	0.000316783	0	0.00035786	0	0	0	0	0
A0A0D6FPR4_ALCXX	>tr|A0A0D6FPR4|A0A0D6FPR4_ALCXX Bifunctional hydroxymethylpyrimidine kinase/phosphomethylpyrimidine kinase OS=Alcaligenes xylosoxydans xylosoxydans OX=85698 GN=thiD_1 PE=4 SV=1	Bifunctional hydroxymethylpyrimidine kinase/phosphomethylpyrimidine kinase OS=Alcaligenes xylosoxydans xylosoxydans OX=85698 GN=thiD_1 PE=4 SV=1	37	5	5	0	280	296	711	5	0.000469189	0.00045869	0	0.000457906	0.000470784	0.000453755	0.000486878	0.000484763	0.000522234	0.000527861	0.000470508	0
A0A0D6FSU0_ALCXX	>tr|A0A0D6FSU0|A0A0D6FSU0_ALCXX Bifunctional hydroxymethylpyrimidine kinase/phosphomethylpyrimidine kinase OS=Alcaligenes xylosoxydans xylosoxydans OX=85698 GN=thiD_2 PE=4 SV=1	Bifunctional hydroxymethylpyrimidine kinase/phosphomethylpyrimidine kinase OS=Alcaligenes xylosoxydans xylosoxydans OX=85698 GN=thiD_2 PE=4 SV=1	47	6	6	0	269	278	464	6	0.000437975	0.000440736	0.000469144	0.000430716	0.000425752	0.000515728	0.000454072	0.000408326	0.000573977	0.00050116	0.000396305	0
A0A0D6H9T7_ALCXX	>tr|A0A0D6H9T7|A0A0D6H9T7_ALCXX Bifunctional NMN adenylyltransferase/Nudix hydrolase OS=Alcaligenes xylosoxydans xylosoxydans OX=85698 GN=ERS451415_02282 PE=4 SV=1	Bifunctional NMN adenylyltransferase/Nudix hydrolase OS=Alcaligenes xylosoxydans xylosoxydans OX=85698 GN=ERS451415_02282 PE=4 SV=1	26	2	2	4	148	157	531	2	0.000364133	0.00036977	0.000426744	0.000377098	0.000369167	0	0.000403328	0.000355156	0	0	0	0
A0A0D6HBX0_ALCXX	>tr|A0A0D6HBX0|A0A0D6HBX0_ALCXX Bifunctional protein FolD OS=Alcaligenes xylosoxydans xylosoxydans OX=85698 GN=folD PE=3 SV=1	Bifunctional protein FolD OS=Alcaligenes xylosoxydans xylosoxydans OX=85698 GN=folD PE=3 SV=1	39	7	7	0	283	293	742	7	0.000487057	0.000489019	0.0006137	0.000488136	0.000496228	0.000562266	0.000562452	0.00058388	0.00073909	0.000722902	0.000643688	0.000753447
A0A0D6FI28_ALCXX	>tr|A0A0D6FI28|A0A0D6FI28_ALCXX Bifunctional protein GlmU OS=Alcaligenes xylosoxydans xylosoxydans OX=85698 GN=glmU PE=3 SV=1	Bifunctional protein GlmU OS=Alcaligenes xylosoxydans xylosoxydans OX=85698 GN=glmU PE=3 SV=1	57	17	17	0	457	485	67	17	0.000509118	0.000514575	0.000568931	0.000508031	0.000513865	0.000553334	0.000513505	0.000500002	0.000603927	0.00056179	0.00051254	0.000596609
A0A0D6GRU9_ALCXX	>tr|A0A0D6GRU9|A0A0D6GRU9_ALCXX Bifunctional protein hldE OS=Alcaligenes xylosoxydans xylosoxydans OX=85698 GN=hldE_2 PE=4 SV=1	Bifunctional protein hldE OS=Alcaligenes xylosoxydans xylosoxydans OX=85698 GN=hldE_2 PE=4 SV=1	63	17	17	0	313	337	555	17	0.000499747	0.000500927	0.000523114	0.000489323	0.000496497	0.00052235	0.000497658	0.000500758	0.000564448	0	0.000483567	0.000594452
A0A0D6I3L4_ALCXX	>tr|A0A0D6I3L4|A0A0D6I3L4_ALCXX Bifunctional protein PutA OS=Alcaligenes xylosoxydans xylosoxydans OX=85698 GN=putA PE=3 SV=1	Bifunctional protein PutA OS=Alcaligenes xylosoxydans xylosoxydans OX=85698 GN=putA PE=3 SV=1	64	60	60	0	1273	1364	601	60	0.000581042	0.00058199	0.000666199	0.000594834	0.000590112	0.000683449	0.00062552	0.000639128	0.000866628	0.000768159	0.000671874	0.00087685
A0A0D6G5Z5_ALCXX	>tr|A0A0D6G5Z5|A0A0D6G5Z5_ALCXX Bifunctional purine biosynthesis protein PurH OS=Alcaligenes xylosoxydans xylosoxydans OX=85698 GN=purH PE=3 SV=1	Bifunctional purine biosynthesis protein PurH OS=Alcaligenes xylosoxydans xylosoxydans OX=85698 GN=purH PE=3 SV=1	62	23	23	0	529	556	623	23	0.000550278	0.00055077	0.000629251	0.00055046	0.000554834	0.000635021	0.000583279	0.000591817	0.000679509	0.000644348	0.000594866	0.000467193
A0A0D6FSZ7_ALCXX	>tr|A0A0D6FSZ7|A0A0D6FSZ7_ALCXX Bifunctional salicylyl-CoA 5-hydroxylase/oxidoreductase OS=Alcaligenes xylosoxydans xylosoxydans OX=85698 GN=namA_1 PE=4 SV=1	Bifunctional salicylyl-CoA 5-hydroxylase/oxidoreductase OS=Alcaligenes xylosoxydans xylosoxydans OX=85698 GN=namA_1 PE=4 SV=1	9	4	3	0	783	87	632	3	0.000380384	0.000382044	0.000453973	0	0	0.000444176	0	0	0.000453385	0	0	0
A0A0D6HDI7_ALCXX	>tr|A0A0D6HDI7|A0A0D6HDI7_ALCXX Bifunctional uridylyltransferase/uridylyl-removing enzyme OS=Alcaligenes xylosoxydans xylosoxydans OX=85698 GN=glnD PE=3 SV=1	Bifunctional uridylyltransferase/uridylyl-removing enzyme OS=Alcaligenes xylosoxydans xylosoxydans OX=85698 GN=glnD PE=3 SV=1	3	2	2	0	868	987	774	2	0.000355026	0.00038538	0	0.000353185	0.000381797	0	0	0	0	0	0	0
A0A0D6IV03_ALCXX	>tr|A0A0D6IV03|A0A0D6IV03_ALCXX Biofilm growth-associated repressor OS=Alcaligenes xylosoxydans xylosoxydans OX=85698 GN=bigR_3 PE=4 SV=1	Biofilm growth-associated repressor OS=Alcaligenes xylosoxydans xylosoxydans OX=85698 GN=bigR_3 PE=4 SV=1	51	5	5	0	112	123	654	5	0.000403801	0.000403517	0	0.000402673	0.000379013	0	0.00041713	0.000359138	0	0	0	0
A0A0D6FXR9_ALCXX	>tr|A0A0D6FXR9|A0A0D6FXR9_ALCXX Biopolymer transport protein exbD OS=Alcaligenes xylosoxydans xylosoxydans OX=85698 GN=exbD_1 PE=3 SV=1	Biopolymer transport protein exbD OS=Alcaligenes xylosoxydans xylosoxydans OX=85698 GN=exbD_1 PE=3 SV=1	44	6	6	0	152	163	969	6	0.000385021	0.000395066	0.000474095	0.000417685	0.00039562	0.000515823	0.000428478	0.000480923	0	0.000541017	0	0
A0A0D6GZC1_ALCXX	>tr|A0A0D6GZC1|A0A0D6GZC1_ALCXX Biopolymer transport protein exbD OS=Alcaligenes xylosoxydans xylosoxydans OX=85698 GN=exbD_2 PE=3 SV=1	Biopolymer transport protein exbD OS=Alcaligenes xylosoxydans xylosoxydans OX=85698 GN=exbD_2 PE=3 SV=1	64	5	5	0	159	168	596	5	0.000408301	0.000414755	0.000617437	0.000416607	0.000388236	0.000561626	0.00048194	0.000493704	0.000705984	0	0.000472947	0.000568821
A0A0D6FUI3_ALCXX	>tr|A0A0D6FUI3|A0A0D6FUI3_ALCXX Biotin carboxyl carrier protein of acetyl-CoA carboxylase OS=Alcaligenes xylosoxydans xylosoxydans OX=85698 GN=accB_2 PE=4 SV=1	Biotin carboxyl carrier protein of acetyl-CoA carboxylase OS=Alcaligenes xylosoxydans xylosoxydans OX=85698 GN=accB_2 PE=4 SV=1	92	8	8	0	153	16	477	8	0.000554959	0.000542959	0.000661296	0.000569385	0.000555069	0.000666733	0.000568951	0.000568316	0.000715419	0.000692216	0.000602275	0.000734382
A0A0D6FTR7_ALCXX	>tr|A0A0D6FTR7|A0A0D6FTR7_ALCXX Biotin carboxylase OS=Alcaligenes xylosoxydans xylosoxydans OX=85698 GN=accC_2 PE=4 SV=1	Biotin carboxylase OS=Alcaligenes xylosoxydans xylosoxydans OX=85698 GN=accC_2 PE=4 SV=1	63	21	21	0	448	496	642	21	0.000551723	0.00055098	0.000628748	0.000552165	0.000558959	0.000592808	0.000557094	0.000557743	0.000649011	0.000696164	0.000586457	0.000693755
A0A0D6II26_ALCXX	>tr|A0A0D6II26|A0A0D6II26_ALCXX Biotin synthase OS=Alcaligenes xylosoxydans xylosoxydans OX=85698 GN=bioB PE=3 SV=1	Biotin synthase OS=Alcaligenes xylosoxydans xylosoxydans OX=85698 GN=bioB PE=3 SV=1	41	10	10	0	341	373	596	10	0.000460561	0.000460995	0	0.000466658	0.000477324	0.000452119	0.00048861	0.000482174	0	0.000489295	0.000462246	0
A0A0D6IUH9_ALCXX	>tr|A0A0D6IUH9|A0A0D6IUH9_ALCXX Biotin--protein ligase OS=Alcaligenes xylosoxydans xylosoxydans OX=85698 GN=birA PE=4 SV=1	Biotin--protein ligase OS=Alcaligenes xylosoxydans xylosoxydans OX=85698 GN=birA PE=4 SV=1	27	6	6	0	284	296	714	6	0.000434889	0.000439193	0.000566679	0.000422896	0.000445395	0	0.000404005	0	0.00054215	0	0	0
A0A0D6FU18_ALCXX	>tr|A0A0D6FU18|A0A0D6FU18_ALCXX Bis(5'-nucleosyl)-tetraphosphatase, symmetrical OS=Alcaligenes xylosoxydans xylosoxydans OX=85698 GN=apaH_1 PE=3 SV=1	Bis(5'-nucleosyl)-tetraphosphatase, symmetrical OS=Alcaligenes xylosoxydans xylosoxydans OX=85698 GN=apaH_1 PE=3 SV=1	34	9	9	0	277	307	848	9	0.000450493	0.000455268	0.0005423	0.00045658	0.000451007	0.000504473	0.00046514	0.000471451	0.000627199	0.000533046	0.000468405	0.000628734
A0A0D6I6J8_ALCXX	>tr|A0A0D6I6J8|A0A0D6I6J8_ALCXX BlaI/MecI/CopY family transcriptional regulator OS=Alcaligenes xylosoxydans xylosoxydans OX=85698 GN=blaI PE=3 SV=1	BlaI/MecI/CopY family transcriptional regulator OS=Alcaligenes xylosoxydans xylosoxydans OX=85698 GN=blaI PE=3 SV=1	15	2	2	6	129	138	985	2	0.000339731	0	0.000453083	0	0.000345203	0	0.000351745	0	0	0.000611979	0.000450604	0
A0A0D6FDV3_ALCXX	>tr|A0A0D6FDV3|A0A0D6FDV3_ALCXX BMP family protein OS=Alcaligenes xylosoxydans xylosoxydans OX=85698 GN=ERS451415_00051 PE=3 SV=1	BMP family protein OS=Alcaligenes xylosoxydans xylosoxydans OX=85698 GN=ERS451415_00051 PE=3 SV=1	73	17	17	0	343	368	916	17	0.000506044	0.000515589	0.000767372	0.000532499	0.000541594	0.000691711	0.000667407	0.000693731	0.000912338	0.000851434	0.000745084	0.000955131
A0A0D6GJJ0_ALCXX	>tr|A0A0D6GJJ0|A0A0D6GJJ0_ALCXX BolA family transcriptional regulator OS=Alcaligenes xylosoxydans xylosoxydans OX=85698 GN=bolA PE=3 SV=1	BolA family transcriptional regulator OS=Alcaligenes xylosoxydans xylosoxydans OX=85698 GN=bolA PE=3 SV=1	56	2	2	0	89	98	702	2	0.000450326	0.000425612	0	0.000447493	0.00043615	0.000539703	0.000479125	0.000428818	0	0	0	0
A0A0D6FGR9_ALCXX	>tr|A0A0D6FGR9|A0A0D6FGR9_ALCXX BolA family transcriptional regulator OS=Alcaligenes xylosoxydans xylosoxydans OX=85698 GN=yrbA PE=3 SV=1	BolA family transcriptional regulator OS=Alcaligenes xylosoxydans xylosoxydans OX=85698 GN=yrbA PE=3 SV=1	51	4	4	0	81	89	693	4	0.000469889	0.000453977	0.000520015	0.000473308	0.000461067	0.000565748	0.000524045	0.000507992	0.000655598	0.000642897	0.000528011	0.000692866
A0A0D6ITM4_ALCXX	>tr|A0A0D6ITM4|A0A0D6ITM4_ALCXX BON domain-containing protein OS=Alcaligenes xylosoxydans xylosoxydans OX=85698 GN=ERS369984_03338 PE=4 SV=1	BON domain-containing protein OS=Alcaligenes xylosoxydans xylosoxydans OX=85698 GN=ERS369984_03338 PE=4 SV=1	68	11	11	0	248	251	734	11	0.000483165	0.000487288	0.00056122	0.000485655	0.000496692	0.000544979	0.000510629	0.000522321	0.000521134	0.000606038	0.000570736	0.000564764
A0A0D6GPD4_ALCXX	>tr|A0A0D6GPD4|A0A0D6GPD4_ALCXX BON domain-containing protein OS=Alcaligenes xylosoxydans xylosoxydans OX=85698 GN=osmY_1 PE=4 SV=1	BON domain-containing protein OS=Alcaligenes xylosoxydans xylosoxydans OX=85698 GN=osmY_1 PE=4 SV=1	58	5	5	0	112	114	897	5	0.000489555	0.000495833	0.000786918	0.000495033	0.0004906	0.000725847	0.000664227	0.000691177	0.000922106	0.000880716	0.00075692	0.000926664
A0A0D6GJT9_ALCXX	>tr|A0A0D6GJT9|A0A0D6GJT9_ALCXX Branched-chain amino acid ABC transporter ATP-binding protein/permease OS=Alcaligenes xylosoxydans xylosoxydans OX=85698 GN=lptB_5 PE=4 SV=1	Branched-chain amino acid ABC transporter ATP-binding protein/permease OS=Alcaligenes xylosoxydans xylosoxydans OX=85698 GN=lptB_5 PE=4 SV=1	23	8	8	0	612	658	734	8	0.000394917	0.000404344	0.000485997	0.000408937	0.000385595	0.00051156	0.000402556	0.000438784	0	0	0	0.000450197
A0A0D6IPR6_ALCXX	>tr|A0A0D6IPR6|A0A0D6IPR6_ALCXX Branched-chain amino acid ABC transporter substrate-binding protein OS=Alcaligenes xylosoxydans xylosoxydans OX=85698 GN=braC_14 PE=4 SV=1	Branched-chain amino acid ABC transporter substrate-binding protein OS=Alcaligenes xylosoxydans xylosoxydans OX=85698 GN=braC_14 PE=4 SV=1	37	9	9	0	411	441	818	9	0.000371565	0.0003834	0.000535061	0.000424349	0.000400979	0.000560598	0.000521959	0.000548857	0.000661911	0.000680489	0.000622116	0.000694559
A0A0D6HJS3_ALCXX	>tr|A0A0D6HJS3|A0A0D6HJS3_ALCXX Branched-chain amino acid ABC transporter substrate-binding protein OS=Alcaligenes xylosoxydans xylosoxydans OX=85698 GN=braC_6 PE=3 SV=1	Branched-chain amino acid ABC transporter substrate-binding protein OS=Alcaligenes xylosoxydans xylosoxydans OX=85698 GN=braC_6 PE=3 SV=1	80	26	26	0	375	393	791	26	0.000560865	0.000583292	0.00085403	0.000594783	0.000585318	0.00078995	0.000718882	0.000749016	0.00101383	0.000927737	0.000815616	0.00101873
A0A0D6HIZ4_ALCXX	>tr|A0A0D6HIZ4|A0A0D6HIZ4_ALCXX Branched-chain amino acid ABC transporter substrate-binding protein OS=Alcaligenes xylosoxydans xylosoxydans OX=85698 GN=braC_7 PE=3 SV=1	Branched-chain amino acid ABC transporter substrate-binding protein OS=Alcaligenes xylosoxydans xylosoxydans OX=85698 GN=braC_7 PE=3 SV=1	79	22	22	0	371	393	793	22	0.000551242	0.000570963	0.000844727	0.000591007	0.000576072	0.000789594	0.000719003	0.000747334	0.000992865	0.00090976	0.000815146	0.0010195
A0A0D6I4V3_ALCXX	>tr|A0A0D6I4V3|A0A0D6I4V3_ALCXX Branched-chain amino acid ABC transporter substrate-binding protein OS=Alcaligenes xylosoxydans xylosoxydans OX=85698 GN=braC_8 PE=4 SV=1	Branched-chain amino acid ABC transporter substrate-binding protein OS=Alcaligenes xylosoxydans xylosoxydans OX=85698 GN=braC_8 PE=4 SV=1	88	41	41	0	381	407	809	41	0.000620699	0.00065049	0.000928502	0.000667752	0.000658921	0.00087152	0.00079547	0.000832219	0.00109367	0.00104477	0.000880726	0.00110764
A0A0D6G7F3_ALCXX	>tr|A0A0D6G7F3|A0A0D6G7F3_ALCXX Branched-chain-amino-acid aminotransferase OS=Alcaligenes xylosoxydans xylosoxydans OX=85698 GN=ilvE_2 PE=3 SV=1	Branched-chain-amino-acid aminotransferase OS=Alcaligenes xylosoxydans xylosoxydans OX=85698 GN=ilvE_2 PE=3 SV=1	70	13	13	0	306	342	687	13	0.000487214	0.000485941	0.000559063	0.000492039	0.000485519	0.000571943	0.000518408	0.000525994	0.000642179	0.000594699	0.000534435	0.000671626
A0A0D6GJ82_ALCXX	>tr|A0A0D6GJ82|A0A0D6GJ82_ALCXX Branched-chain-amino-acid aminotransferase OS=Alcaligenes xylosoxydans xylosoxydans OX=85698 GN=ilvE_3 PE=4 SV=1	Branched-chain-amino-acid aminotransferase OS=Alcaligenes xylosoxydans xylosoxydans OX=85698 GN=ilvE_3 PE=4 SV=1	59	13	13	0	281	313	687	13	0.000513995	0.000518708	0.000609987	0.000522656	0.000513343	0.00061191	0.000505402	0.000501133	0.000629056	0.000592239	0.000497271	0.000626055
A0A0D6FIS4_ALCXX	>tr|A0A0D6FIS4|A0A0D6FIS4_ALCXX BsSco OS=Alcaligenes xylosoxydans xylosoxydans OX=85698 GN=ypmQ_1 PE=3 SV=1	BsSco OS=Alcaligenes xylosoxydans xylosoxydans OX=85698 GN=ypmQ_1 PE=3 SV=1	38	10	10	0	201	216	724	10	0.000410799	0.000414215	0.000480561	0.000428546	0.0004196	0.000485257	0.000453359	0.000442371	0.000596129	0.00059134	0.000511541	0.000653652
A0A0D6IKF3_ALCXX	>tr|A0A0D6IKF3|A0A0D6IKF3_ALCXX BsSco OS=Alcaligenes xylosoxydans xylosoxydans OX=85698 GN=ypmQ_3 PE=3 SV=1	BsSco OS=Alcaligenes xylosoxydans xylosoxydans OX=85698 GN=ypmQ_3 PE=3 SV=1	9	2	2	0	205	225	847	2	0	0.000343861	0	0	0	0	0.000383593	0.000426689	0	0	0	0
A0A0D6H8U4_ALCXX	>tr|A0A0D6H8U4|A0A0D6H8U4_ALCXX C-type cytochrome OS=Alcaligenes xylosoxydans xylosoxydans OX=85698 GN=BIZ92_30765 PE=4 SV=1	C-type cytochrome OS=Alcaligenes xylosoxydans xylosoxydans OX=85698 GN=BIZ92_30765 PE=4 SV=1	39	3	3	0	108	107	851	3	0.000375887	0.000357537	0.000503889	0.000297179	0.000315677	0.000499912	0.000514826	0.000560289	0.000504828	0.000584376	0.000587727	0.000653636
A0A0D6HIR4_ALCXX	>tr|A0A0D6HIR4|A0A0D6HIR4_ALCXX C-type cytochrome OS=Alcaligenes xylosoxydans xylosoxydans OX=85698 GN=cc4_2 PE=4 SV=1	C-type cytochrome OS=Alcaligenes xylosoxydans xylosoxydans OX=85698 GN=cc4_2 PE=4 SV=1	21	4	3	0	241	241	848	3	0.000376265	0.000384756	0.000506048	0.000394778	0.000380854	0.000536953	0.000438611	0.000433344	0.000597819	0	0	0.000645386
A0A0D6ITK1_ALCXX	>tr|A0A0D6ITK1|A0A0D6ITK1_ALCXX C-type cytochrome OS=Alcaligenes xylosoxydans xylosoxydans OX=85698 GN=cc4_4 PE=4 SV=1	C-type cytochrome OS=Alcaligenes xylosoxydans xylosoxydans OX=85698 GN=cc4_4 PE=4 SV=1	34	6	6	0	251	265	847	6	0.000432337	0.000425195	0.000550421	0.000452155	0.000435962	0.000567784	0.000478327	0.000472928	0.000639064	0.000569518	0.000511735	0.000669297
A0A0D6FYG9_ALCXX	>tr|A0A0D6FYG9|A0A0D6FYG9_ALCXX C-type cytochrome OS=Alcaligenes xylosoxydans xylosoxydans OX=85698 GN=cyt_1 PE=4 SV=1	C-type cytochrome OS=Alcaligenes xylosoxydans xylosoxydans OX=85698 GN=cyt_1 PE=4 SV=1	55	6	6	0	111	115	929	6	0.000419964	0.000424571	0.000654137	0.000422415	0.000425744	0.000657105	0.000597088	0.000623493	0.00084508	0.000771612	0.000677262	0.00086876
A0A0D6IBE5_ALCXX	>tr|A0A0D6IBE5|A0A0D6IBE5_ALCXX C-type cytochrome OS=Alcaligenes xylosoxydans xylosoxydans OX=85698 GN=ERS451415_04456 PE=4 SV=1	C-type cytochrome OS=Alcaligenes xylosoxydans xylosoxydans OX=85698 GN=ERS451415_04456 PE=4 SV=1	36	13	13	0	505	546	655	13	0.000463898	0.000484337	0.000596238	0.00043547	0.000446375	0.000525402	0.000514165	0.000531769	0.000650699	0.000519598	0.000403849	0.000609476
A0A0D6GKI2_ALCXX	>tr|A0A0D6GKI2|A0A0D6GKI2_ALCXX C40 family peptidase OS=Alcaligenes xylosoxydans xylosoxydans OX=85698 GN=spr PE=3 SV=1	C40 family peptidase OS=Alcaligenes xylosoxydans xylosoxydans OX=85698 GN=spr PE=3 SV=1	62	9	9	0	219	238	952	9	0.000479908	0.000480536	0.000448401	0.0004633	0.000494145	0.000496782	0.000396945	0	0.000501021	0.000434756	0.000459446	0.000574052
A0A0D6HJA6_ALCXX	>tr|A0A0D6HJA6|A0A0D6HJA6_ALCXX C45 family peptidase OS=Alcaligenes xylosoxydans xylosoxydans OX=85698 GN=ERS451415_02672 PE=4 SV=1	C45 family peptidase OS=Alcaligenes xylosoxydans xylosoxydans OX=85698 GN=ERS451415_02672 PE=4 SV=1	24	5	5	0	346	376	62	5	0.000441707	0.000426892	0.000483366	0.000415593	0.000421629	0.00043189	0.000454328	0.000449731	0	0.000466208	0.000467371	0.000502095
A0A0D6IL84_ALCXX	>tr|A0A0D6IL84|A0A0D6IL84_ALCXX Calcineurin-like phosphoesterase superfamily domain OS=Alcaligenes xylosoxydans xylosoxydans OX=85698 GN=ERS369984_02221 PE=4 SV=1	Calcineurin-like phosphoesterase superfamily domain OS=Alcaligenes xylosoxydans xylosoxydans OX=85698 GN=ERS369984_02221 PE=4 SV=1	14	2	2	0	270	299	534	2	0.000374055	0.000375872	0	0.000387354	0.000383254	0.000477192	0.000400313	0	0.00052611	0	0.000404154	0
A0A0D6IM24_ALCXX	>tr|A0A0D6IM24|A0A0D6IM24_ALCXX Capsular glucan synthase OS=Alcaligenes xylosoxydans xylosoxydans OX=85698 GN=glgA_2 PE=4 SV=1	Capsular glucan synthase OS=Alcaligenes xylosoxydans xylosoxydans OX=85698 GN=glgA_2 PE=4 SV=1	8	2	2	0	377	404	991	2	0.000340624	0.000337551	0.000462674	0.000314057	0.00032626	0	0	0	0	0	0	0
A0A0D6IG43_ALCXX	>tr|A0A0D6IG43|A0A0D6IG43_ALCXX Carbamoyl-phosphate synthase large chain OS=Alcaligenes xylosoxydans xylosoxydans OX=85698 GN=carB PE=3 SV=1	Carbamoyl-phosphate synthase large chain OS=Alcaligenes xylosoxydans xylosoxydans OX=85698 GN=carB PE=3 SV=1	69	57	57	0	1080	1178	543	57	0.00056944	0.00057281	0.000619791	0.00057518	0.000578226	0.000611592	0.000592722	0.000594841	0.000618393	0.00073513	0.000630338	0.000681412
A0A0D6IG87_ALCXX	>tr|A0A0D6IG87|A0A0D6IG87_ALCXX Carbamoyl-phosphate synthase small chain OS=Alcaligenes xylosoxydans xylosoxydans OX=85698 GN=carA PE=3 SV=1	Carbamoyl-phosphate synthase small chain OS=Alcaligenes xylosoxydans xylosoxydans OX=85698 GN=carA PE=3 SV=1	60	16	16	0	384	412	646	16	0.000533108	0.000533106	0.000523345	0.000531619	0.000543294	0.000540623	0.00054376	0.000541935	0.000621654	0.000647567	0.000548668	0.000489391
A0A0D6I0Y2_ALCXX	>tr|A0A0D6I0Y2|A0A0D6I0Y2_ALCXX Carbohydrate isomerase OS=Alcaligenes xylosoxydans xylosoxydans OX=85698 GN=BIZ92_20685 PE=4 SV=1	Carbohydrate isomerase OS=Alcaligenes xylosoxydans xylosoxydans OX=85698 GN=BIZ92_20685 PE=4 SV=1	51	3	3	0	102	108	496	3	0.000419748	0.000427815	0.000467961	0.000420567	0.000405332	0.000477992	0.000449171	0.000442526	0.000574383	0.000507422	0.00047493	0.000572555
A0A0D6HQU6_ALCXX	>tr|A0A0D6HQU6|A0A0D6HQU6_ALCXX Carbon starvation protein A OS=Alcaligenes xylosoxydans xylosoxydans OX=85698 GN=cstA PE=3 SV=1	Carbon starvation protein A OS=Alcaligenes xylosoxydans xylosoxydans OX=85698 GN=cstA PE=3 SV=1	15	10	10	0	695	741	865	10	0.000341121	0.00038386	0.00051492	0.000392087	0.000417061	0	0.000448735	0.000471026	0.000524642	0.000529867	0.000547906	0.000608492
A0A0D6IQE7_ALCXX	>tr|A0A0D6IQE7|A0A0D6IQE7_ALCXX Carbonic anhydrase OS=Alcaligenes xylosoxydans xylosoxydans OX=85698 GN=cynT PE=3 SV=1	Carbonic anhydrase OS=Alcaligenes xylosoxydans xylosoxydans OX=85698 GN=cynT PE=3 SV=1	76	10	10	0	216	233	581	10	0.000532631	0.000532638	0.000594099	0.000541423	0.000544036	0.000626863	0.000581566	0.000587489	0.000680287	0.000751696	0.000617672	0.000710296
A0A0D6ITP5_ALCXX	>tr|A0A0D6ITP5|A0A0D6ITP5_ALCXX Carboxy-terminal processing protease CtpB OS=Alcaligenes xylosoxydans xylosoxydans OX=85698 GN=ctpB PE=3 SV=1	Carboxy-terminal processing protease CtpB OS=Alcaligenes xylosoxydans xylosoxydans OX=85698 GN=ctpB PE=3 SV=1	69	27	27	0	481	509	892	27	0.000536101	0.000544861	0.000715035	0.000545973	0.000539828	0.000671986	0.000554779	0.000572363	0.000754269	0.000720703	0.000589788	0.000781058
A0A0D6FT30_ALCXX	>tr|A0A0D6FT30|A0A0D6FT30_ALCXX Carboxymethylenebutenolidase OS=Alcaligenes xylosoxydans xylosoxydans OX=85698 GN=clcD_1 PE=4 SV=1	Carboxymethylenebutenolidase OS=Alcaligenes xylosoxydans xylosoxydans OX=85698 GN=clcD_1 PE=4 SV=1	8	3	3	0	414	455	6	3	0.000395301	0.000385379	0	0.000385698	0.000411032	0	0	0.000341274	0	0	0	0.000519241
A0A0D6GUF2_ALCXX	>tr|A0A0D6GUF2|A0A0D6GUF2_ALCXX Carboxymethylenebutenolidase OS=Alcaligenes xylosoxydans xylosoxydans OX=85698 GN=clcD_2 PE=4 SV=1	Carboxymethylenebutenolidase OS=Alcaligenes xylosoxydans xylosoxydans OX=85698 GN=clcD_2 PE=4 SV=1	56	12	12	0	262	286	662	12	0.000513762	0.000513211	0.000564085	0.000506709	0.00050475	0.000564128	0.000560358	0.000555063	0.000621515	0.000716193	0.000592876	0.000606194
A0A0D6IJD8_ALCXX	>tr|A0A0D6IJD8|A0A0D6IJD8_ALCXX Carboxymethylenebutenolidase OS=Alcaligenes xylosoxydans xylosoxydans OX=85698 GN=clcD_3 PE=4 SV=1	Carboxymethylenebutenolidase OS=Alcaligenes xylosoxydans xylosoxydans OX=85698 GN=clcD_3 PE=4 SV=1	56	16	16	0	294	316	831	16	0.000494722	0.000491598	0.00060827	0.000489848	0.000497064	0.000601463	0.000611509	0.000637394	0.000833404	0.00078191	0.000696563	0.00084287
A0A0D6FMG4_ALCXX	>tr|A0A0D6FMG4|A0A0D6FMG4_ALCXX Carboxypeptidase G2 OS=Alcaligenes xylosoxydans xylosoxydans OX=85698 GN=cpg2_1 PE=4 SV=1	Carboxypeptidase G2 OS=Alcaligenes xylosoxydans xylosoxydans OX=85698 GN=cpg2_1 PE=4 SV=1	35	8	8	0	375	396	526	8	0.000460561	0.000463378	0.000428532	0.000467837	0.000471587	0.000532145	0.000489417	0.000472575	0.000503049	0.000545996	0.000467541	0.000617542
A0A0D6HGN1_ALCXX	>tr|A0A0D6HGN1|A0A0D6HGN1_ALCXX Carboxypeptidase G2 OS=Alcaligenes xylosoxydans xylosoxydans OX=85698 GN=cpg2_2 PE=4 SV=1	Carboxypeptidase G2 OS=Alcaligenes xylosoxydans xylosoxydans OX=85698 GN=cpg2_2 PE=4 SV=1	49	17	17	0	430	457	766	17	0.000497863	0.000515508	0.000611029	0.000514242	0.000516682	0.000577803	0.000551077	0.000586534	0.000675674	0.000727482	0.000631023	0.00104523
A0A0D6HG62_ALCXX	>tr|A0A0D6HG62|A0A0D6HG62_ALCXX Carboxypeptidase regulatory-like domain-containing protein OS=Alcaligenes xylosoxydans xylosoxydans OX=85698 GN=ERS451415_02552 PE=4 SV=1	Carboxypeptidase regulatory-like domain-containing protein OS=Alcaligenes xylosoxydans xylosoxydans OX=85698 GN=ERS451415_02552 PE=4 SV=1	47	8	8	0	144	152	86	8	0.000419434	0.000432196	0.000701348	0.000433819	0.000416706	0.000650074	0.000589775	0.000614196	0.000835916	0.000750966	0.000680577	0.000843897
A0A0D6GMC3_ALCXX	>tr|A0A0D6GMC3|A0A0D6GMC3_ALCXX Carnitine operon protein CaiE OS=Alcaligenes xylosoxydans xylosoxydans OX=85698 GN=yrdA PE=4 SV=1	Carnitine operon protein CaiE OS=Alcaligenes xylosoxydans xylosoxydans OX=85698 GN=yrdA PE=4 SV=1	28	4	4	0	173	185	611	4	0.000412192	0.000444472	0.000541308	0.000438395	0.000437409	0.000534266	0.000463004	0.000491879	0	0.000582095	0.000573138	0.000594034
A0A0D6FN05_ALCXX	>tr|A0A0D6FN05|A0A0D6FN05_ALCXX Carnitinyl-CoA dehydratase OS=Alcaligenes xylosoxydans xylosoxydans OX=85698 GN=caiD_1 PE=4 SV=1	Carnitinyl-CoA dehydratase OS=Alcaligenes xylosoxydans xylosoxydans OX=85698 GN=caiD_1 PE=4 SV=1	20	3	3	0	246	257	725	3	0.000405541	0.000407	0	0.000403932	0.000415985	0	0.000362405	0	0	0	0	0
A0A0D6G298_ALCXX	>tr|A0A0D6G298|A0A0D6G298_ALCXX Carnitinyl-CoA dehydratase OS=Alcaligenes xylosoxydans xylosoxydans OX=85698 GN=caiD_2 PE=3 SV=1	Carnitinyl-CoA dehydratase OS=Alcaligenes xylosoxydans xylosoxydans OX=85698 GN=caiD_2 PE=3 SV=1	76	13	13	0	255	268	734	13	0.000531317	0.000533149	0.000663843	0.000529836	0.000535837	0.000639004	0.000554774	0.000559829	0.000581386	0.000604798	0.000541055	0.000622338
A0A0D6IE32_ALCXX	>tr|A0A0D6IE32|A0A0D6IE32_ALCXX Catabolite control protein OS=Alcaligenes xylosoxydans xylosoxydans OX=85698 GN=ccpA PE=4 SV=1	Catabolite control protein OS=Alcaligenes xylosoxydans xylosoxydans OX=85698 GN=ccpA PE=4 SV=1	13	3	3	0	339	367	75	3	0.000404461	0.00040305	0	0.000401874	0.000414379	0	0.000415293	0.000384814	0	0	0.000441808	0
A0A0D6IX29_ALCXX	>tr|A0A0D6IX29|A0A0D6IX29_ALCXX Catalase OS=Alcaligenes xylosoxydans xylosoxydans OX=85698 GN=katA PE=3 SV=1	Catalase OS=Alcaligenes xylosoxydans xylosoxydans OX=85698 GN=katA PE=3 SV=1	49	17	17	0	481	539	687	17	0.000452118	0.000454379	0.000550818	0.000493162	0.000473192	0.000599032	0.000471654	0.000484796	0.000672491	0.000637431	0.000570588	0.000740671
A0A0D6HRJ1_ALCXX	>tr|A0A0D6HRJ1|A0A0D6HRJ1_ALCXX Cation efflux system protein CusC OS=Alcaligenes xylosoxydans xylosoxydans OX=85698 GN=cusC PE=3 SV=1	Cation efflux system protein CusC OS=Alcaligenes xylosoxydans xylosoxydans OX=85698 GN=cusC PE=3 SV=1	4	2	2	1	473	498	61	2	0	0	0	0	0.000343785	0.00045986	0	0	0	0.000560967	0.000444643	0.000499682
A0A0D6IUR7_ALCXX	>tr|A0A0D6IUR7|A0A0D6IUR7_ALCXX Cation efflux system protein CusF OS=Alcaligenes xylosoxydans xylosoxydans OX=85698 GN=cusF PE=4 SV=1	Cation efflux system protein CusF OS=Alcaligenes xylosoxydans xylosoxydans OX=85698 GN=cusF PE=4 SV=1	28	2	2	0	101	107	952	2	0.000405209	0.000417214	0.000707661	0.000398627	0.00040131	0.00065495	0.000589157	0.000610122	0.000854592	0.000747662	0.000666685	0.000918339
A0A0D6ID48_ALCXX	>tr|A0A0D6ID48|A0A0D6ID48_ALCXX Cbb3-type cytochrome c oxidase subunit II OS=Alcaligenes xylosoxydans xylosoxydans OX=85698 GN=ccoO PE=4 SV=1	Cbb3-type cytochrome c oxidase subunit II OS=Alcaligenes xylosoxydans xylosoxydans OX=85698 GN=ccoO PE=4 SV=1	38	9	9	0	241	266	87	4	0.000414215	0.000400364	0.000619963	0.00045329	0.000428943	0.000628736	0.00038233	0.00050048	0.0005639	0.000572475	0.00052947	0.000527332
A0A0D6IEK5_ALCXX	>tr|A0A0D6IEK5|A0A0D6IEK5_ALCXX Cbb3-type cytochrome c oxidase subunit OS=Alcaligenes xylosoxydans xylosoxydans OX=85698 GN=ccoP_2 PE=3 SV=1	Cbb3-type cytochrome c oxidase subunit OS=Alcaligenes xylosoxydans xylosoxydans OX=85698 GN=ccoP_2 PE=3 SV=1	22	5	5	0	316	345	639	5	0.000387096	0.00035021	0.000580081	0.000404979	0.000405556	0.000528378	0.000385389	0.000455943	0.000524035	0.000625345	0.000471926	0.000560707
A0A0D6H497_ALCXX	>tr|A0A0D6H497|A0A0D6H497_ALCXX CBS domain-containing protein OS=Alcaligenes xylosoxydans xylosoxydans OX=85698 GN=AL504_08600 PE=4 SV=1	CBS domain-containing protein OS=Alcaligenes xylosoxydans xylosoxydans OX=85698 GN=AL504_08600 PE=4 SV=1	80	5	5	0	152	168	497	5	0.000493606	0.000490371	0.000529454	0.000497684	0.000500866	0.000512777	0.000507568	0.000504778	0.000603126	0.000627231	0.000540395	0.000614731
A0A0D6IEX3_ALCXX	>tr|A0A0D6IEX3|A0A0D6IEX3_ALCXX CBS domain-containing protein OS=Alcaligenes xylosoxydans xylosoxydans OX=85698 GN=BIZ92_08375 PE=4 SV=1	CBS domain-containing protein OS=Alcaligenes xylosoxydans xylosoxydans OX=85698 GN=BIZ92_08375 PE=4 SV=1	75	10	10	0	146	166	68	10	0.000511901	0.00051314	0.000568754	0.000489367	0.000493944	0.00056102	0.000530106	0.000510342	0.00064679	0.000600553	0.000563186	0.000677443
A0A0D6IHW7_ALCXX	>tr|A0A0D6IHW7|A0A0D6IHW7_ALCXX CBS domain-containing protein OS=Alcaligenes xylosoxydans xylosoxydans OX=85698 GN=corC PE=4 SV=1	CBS domain-containing protein OS=Alcaligenes xylosoxydans xylosoxydans OX=85698 GN=corC PE=4 SV=1	47	9	9	0	296	329	487	9	0.000461773	0.000464546	0	0.000458429	0.000464101	0.000463773	0.000443334	0.000427123	0	0	0.000435049	0
A0A0D6IU70_ALCXX	>tr|A0A0D6IU70|A0A0D6IU70_ALCXX CCA tRNA nucleotidyltransferase OS=Alcaligenes xylosoxydans xylosoxydans OX=85698 GN=cca PE=3 SV=1	CCA tRNA nucleotidyltransferase OS=Alcaligenes xylosoxydans xylosoxydans OX=85698 GN=cca PE=3 SV=1	13	4	4	0	367	399	591	4	0.000407709	0.000402111	0.000426148	0.000396012	0.000408544	0.000382969	0.000348011	0.000387515	0	0	0	0
A0A0D6HAH2_ALCXX	>tr|A0A0D6HAH2|A0A0D6HAH2_ALCXX Cd(II)/Pb(II)-responsive transcriptional regulator OS=Alcaligenes xylosoxydans xylosoxydans OX=85698 GN=merR1_1 PE=4 SV=1	Cd(II)/Pb(II)-responsive transcriptional regulator OS=Alcaligenes xylosoxydans xylosoxydans OX=85698 GN=merR1_1 PE=4 SV=1	36	5	5	0	144	164	574	4	0.000437042	0.000428766	0.000544333	0.00044166	0.000432766	0.000533328	0.000438183	0.00038834	0	0.000450642	0.000490524	0
A0A0D6H132_ALCXX	>tr|A0A0D6H132|A0A0D6H132_ALCXX CDP-6-deoxy-L-threo-D-glycero-4-hexulose-3-dehyd rase reductase OS=Alcaligenes xylosoxydans xylosoxydans OX=85698 GN=ascD_2 PE=4 SV=1	CDP-6-deoxy-L-threo-D-glycero-4-hexulose-3-dehyd rase reductase OS=Alcaligenes xylosoxydans xylosoxydans OX=85698 GN=ascD_2 PE=4 SV=1	64	14	14	0	348	383	582	14	0.000529454	0.000526258	0.000611879	0.000530832	0.000533214	0.000605403	0.000556517	0.000547005	0.00063718	0.000558395	0.000528432	0.000692596
A0A0D6FXL7_ALCXX	>tr|A0A0D6FXL7|A0A0D6FXL7_ALCXX Cell division coordinator CpoB OS=Alcaligenes xylosoxydans xylosoxydans OX=85698 GN=ybgF PE=3 SV=1	Cell division coordinator CpoB OS=Alcaligenes xylosoxydans xylosoxydans OX=85698 GN=ybgF PE=3 SV=1	69	11	11	0	230	247	885	11	0.000547081	0.000542743	0.000736741	0.000570734	0.000558326	0.000718025	0.000609751	0.000627859	0.000853118	0.000792842	0.000668928	0.000859867
A0A0D6G642_ALCXX	>tr|A0A0D6G642|A0A0D6G642_ALCXX Cell division inhibitor MinD OS=Alcaligenes xylosoxydans xylosoxydans OX=85698 GN=minD_1 PE=3 SV=1	Cell division inhibitor MinD OS=Alcaligenes xylosoxydans xylosoxydans OX=85698 GN=minD_1 PE=3 SV=1	76	19	19	0	271	295	534	19	0.000543329	0.000540478	0.000563261	0.000533368	0.000541263	0.000566485	0.000559894	0.000560526	0.00063539	0.000656064	0.00060202	0.000625058
A0A0A5L8C0_ALCXX	>tr|A0A0A5L8C0|A0A0A5L8C0_ALCXX Cell division protein FtsA OS=Alcaligenes xylosoxydans xylosoxydans OX=85698 GN=ftsA PE=3 SV=1	Cell division protein FtsA OS=Alcaligenes xylosoxydans xylosoxydans OX=85698 GN=ftsA PE=3 SV=1	76	22	22	0	408	44	545	22	0.000532913	0.000533198	0.000532318	0.000529273	0.000543198	0.000596689	0.000534092	0.000528501	0.000644193	0.000627188	0.000566995	0.000636493
A0A0D6FZG3_ALCXX	>tr|A0A0D6FZG3|A0A0D6FZG3_ALCXX Cell division protein FtsL OS=Alcaligenes xylosoxydans xylosoxydans OX=85698 GN=ftsL PE=3 SV=1	Cell division protein FtsL OS=Alcaligenes xylosoxydans xylosoxydans OX=85698 GN=ftsL PE=3 SV=1	41	4	4	0	96	108	1018	4	0.000320942	0	0	0	0	0	0	0	0	0	0.000399609	0
A0A0D6FR84_ALCXX	>tr|A0A0D6FR84|A0A0D6FR84_ALCXX Cell division protein FtsX OS=Alcaligenes xylosoxydans xylosoxydans OX=85698 GN=ftsX PE=3 SV=1	Cell division protein FtsX OS=Alcaligenes xylosoxydans xylosoxydans OX=85698 GN=ftsX PE=3 SV=1	15	5	4	0	302	321	1027	4	0.000341751	0.00034729	0.000463753	0.000356504	0.000352625	0	0	0	0	0	0.000424465	0
A0A0D6I088_ALCXX	>tr|A0A0D6I088|A0A0D6I088_ALCXX Cell division protein FtsX OS=Alcaligenes xylosoxydans xylosoxydans OX=85698 GN=lolE PE=3 SV=1	Cell division protein FtsX OS=Alcaligenes xylosoxydans xylosoxydans OX=85698 GN=lolE PE=3 SV=1	9	3	3	0	426	46	969	3	0.000326077	0.000336396	0	0.000330011	0.000380669	0	0.000339774	0.000372248	0	0.000480377	0	0.000566325
A0A0D6FZV5_ALCXX	>tr|A0A0D6FZV5|A0A0D6FZV5_ALCXX Cell division protein FtsZ OS=Alcaligenes xylosoxydans xylosoxydans OX=85698 GN=ftsZ PE=3 SV=1	Cell division protein FtsZ OS=Alcaligenes xylosoxydans xylosoxydans OX=85698 GN=ftsZ PE=3 SV=1	75	19	19	0	394	414	522	19	0.000553472	0.000548351	0.000567195	0.000539286	0.000544892	0.00056585	0.000537743	0.00051709	0.000609488	0.000496732	0.000541577	0.00055783
A0A0A5L8A3_ALCXX	>tr|A0A0A5L8A3|A0A0A5L8A3_ALCXX Cell division protein ZapA OS=Alcaligenes xylosoxydans xylosoxydans OX=85698 GN=zapA PE=4 SV=1	Cell division protein ZapA OS=Alcaligenes xylosoxydans xylosoxydans OX=85698 GN=zapA PE=4 SV=1	67	7	7	0	103	11	521	7	0.000500936	0.000492119	0.000533973	0.000503004	0.000494337	0.000561449	0.000506374	0.000492321	0.000509324	0.000573138	0.00048386	0.000578652
A0A0D6FRP0_ALCXX	>tr|A0A0D6FRP0|A0A0D6FRP0_ALCXX Cell division protein ZapD OS=Alcaligenes xylosoxydans xylosoxydans OX=85698 GN=zapD PE=3 SV=1	Cell division protein ZapD OS=Alcaligenes xylosoxydans xylosoxydans OX=85698 GN=zapD PE=3 SV=1	50	11	11	0	256	29	657	11	0.000484128	0.000484855	0.000547458	0.000467566	0.000484541	0.000535243	0.000476283	0.000482002	0.000612337	0.000479357	0.000493027	0.000570604
A0A0D6GJX1_ALCXX	>tr|A0A0D6GJX1|A0A0D6GJX1_ALCXX Cell division protein ZipA OS=Alcaligenes xylosoxydans xylosoxydans OX=85698 GN=ERS451415_01401 PE=3 SV=1	Cell division protein ZipA OS=Alcaligenes xylosoxydans xylosoxydans OX=85698 GN=ERS451415_01401 PE=3 SV=1	52	14	14	0	354	381	496	14	0.0004037	0.000426616	0.000469569	0.00044827	0.000432364	0.000522004	0.000409164	0.000478628	0.000593435	0.00060905	0.00054902	0.000597437
A0A0D6G6B8_ALCXX	>tr|A0A0D6G6B8|A0A0D6G6B8_ALCXX Cell division topological specificity factor OS=Alcaligenes xylosoxydans xylosoxydans OX=85698 GN=minE PE=3 SV=1	Cell division topological specificity factor OS=Alcaligenes xylosoxydans xylosoxydans OX=85698 GN=minE PE=3 SV=1	66	6	6	0	85	97	59	6	0.00051091	0.000495284	0.000644212	0.000511932	0.000492674	0.00061559	0.000547782	0.000526949	0.000630416	0.000523488	0.000570891	0.000667055
A0A0D6HU08_ALCXX	>tr|A0A0D6HU08|A0A0D6HU08_ALCXX Cell envelope biogenesis protein OmpA OS=Alcaligenes xylosoxydans xylosoxydans OX=85698 GN=arfA_2 PE=4 SV=1	Cell envelope biogenesis protein OmpA OS=Alcaligenes xylosoxydans xylosoxydans OX=85698 GN=arfA_2 PE=4 SV=1	51	12	12	0	264	279	815	12	0.000419402	0.000406694	0.000617625	0.000437042	0.000439673	0.000585958	0.000443369	0.000430965	0.000582414	0	0.000442616	0.000568945
A0A0D6FXP6_ALCXX	>tr|A0A0D6FXP6|A0A0D6FXP6_ALCXX Cell envelope integrity protein TolA OS=Alcaligenes xylosoxydans xylosoxydans OX=85698 GN=tolA PE=4 SV=1	Cell envelope integrity protein TolA OS=Alcaligenes xylosoxydans xylosoxydans OX=85698 GN=tolA PE=4 SV=1	25	7	7	0	363	385	881	7	0.000356661	0.000377084	0.000542407	0.000387382	0.000388673	0.000516264	0.000389552	0.000469191	0.000558186	0.000533691	0.00046944	0.000588431
A0A0A5L7B8_ALCXX	>tr|A0A0A5L7B8|A0A0A5L7B8_ALCXX Cell shape-determining protein MreB OS=Alcaligenes xylosoxydans xylosoxydans OX=85698 GN=mreB PE=3 SV=1	Cell shape-determining protein MreB OS=Alcaligenes xylosoxydans xylosoxydans OX=85698 GN=mreB PE=3 SV=1	65	20	20	0	347	368	535	20	0.000540909	0.000543467	0.000633251	0.000539981	0.000548876	0.000549471	0.000549313	0.000551338	0.00059946	0.000642062	0.00059922	0.000573324
A0A0D6ITN8_ALCXX	>tr|A0A0D6ITN8|A0A0D6ITN8_ALCXX Cell shape-determining protein MreC OS=Alcaligenes xylosoxydans xylosoxydans OX=85698 GN=mreC PE=3 SV=1	Cell shape-determining protein MreC OS=Alcaligenes xylosoxydans xylosoxydans OX=85698 GN=mreC PE=3 SV=1	15	2	2	0	294	319	681	2	0	0	0.000384029	0	0	0	0	0	0	0	0	0
A0A0D6IA57_ALCXX	>tr|A0A0D6IA57|A0A0D6IA57_ALCXX Chalcone isomerase family protein OS=Alcaligenes xylosoxydans xylosoxydans OX=85698 GN=ERS451415_04379 PE=4 SV=1	Chalcone isomerase family protein OS=Alcaligenes xylosoxydans xylosoxydans OX=85698 GN=ERS451415_04379 PE=4 SV=1	41	7	7	0	198	206	919	7	0.000413054	0.000413711	0.000549611	0.000376559	0.000402924	0.00054615	0.000481534	0.000508686	0.000729649	0.000626413	0.000589458	0.00074859
A0A0D6I4R6_ALCXX	>tr|A0A0D6I4R6|A0A0D6I4R6_ALCXX Chaperone protein ClpB OS=Alcaligenes xylosoxydans xylosoxydans OX=85698 GN=clpB PE=3 SV=1	Chaperone protein ClpB OS=Alcaligenes xylosoxydans xylosoxydans OX=85698 GN=clpB PE=3 SV=1	76	57	56	0	868	965	541	56	0.00058885	0.000585514	0.000610291	0.00059543	0.00059033	0.000616921	0.000605454	0.000612867	0.000673014	0.000685164	0.000615745	0.000697156
A0A0D6GCL4_ALCXX	>tr|A0A0D6GCL4|A0A0D6GCL4_ALCXX Chaperone protein DnaJ OS=Alcaligenes xylosoxydans xylosoxydans OX=85698 GN=dnaJ PE=3 SV=1	Chaperone protein DnaJ OS=Alcaligenes xylosoxydans xylosoxydans OX=85698 GN=dnaJ PE=3 SV=1	56	14	14	0	376	404	718	14	0.000493777	0.00048222	0.000584322	0.00048577	0.000482151	0.000551772	0.000479963	0.000494301	0.000631491	0.000553131	0.000513672	0.000637486
A0A0D6GBW2_ALCXX	>tr|A0A0D6GBW2|A0A0D6GBW2_ALCXX Chaperone protein DnaK OS=Alcaligenes xylosoxydans xylosoxydans OX=85698 GN=dnaK_1 PE=2 SV=1	Chaperone protein DnaK OS=Alcaligenes xylosoxydans xylosoxydans OX=85698 GN=dnaK_1 PE=2 SV=1	77	56	56	0	641	694	505	56	0.000628424	0.000621715	0.000777614	0.000650484	0.000627936	0.000759356	0.000669031	0.000687983	0.00083527	0.000841819	0.000710457	0.000858444
A0A0D6HF48_ALCXX	>tr|A0A0D6HF48|A0A0D6HF48_ALCXX Chaperone protein HchA OS=Alcaligenes xylosoxydans xylosoxydans OX=85698 GN=yhbO_1 PE=4 SV=1	Chaperone protein HchA OS=Alcaligenes xylosoxydans xylosoxydans OX=85698 GN=yhbO_1 PE=4 SV=1	37	5	5	0	226	241	507	5	0.000454883	0.00044408	0.000510165	0.000437604	0.000435511	0.000538118	0.000509094	0.000487677	0.000601206	0.000533946	0.000502879	0.000606457
A0A0D6I0M7_ALCXX	>tr|A0A0D6I0M7|A0A0D6I0M7_ALCXX Chaperone protein HscA homolog OS=Alcaligenes xylosoxydans xylosoxydans OX=85698 GN=hscA PE=3 SV=1	Chaperone protein HscA homolog OS=Alcaligenes xylosoxydans xylosoxydans OX=85698 GN=hscA PE=3 SV=1	58	24	24	0	620	657	494	24	0.000510079	0.000508723	0.000533611	0.000511667	0.000514958	0.000508839	0.000522979	0.000527458	0	0.00061837	0.000550603	0.000488402
A0A0D6IP23_ALCXX	>tr|A0A0D6IP23|A0A0D6IP23_ALCXX Chaperone protein HtpG OS=Alcaligenes xylosoxydans xylosoxydans OX=85698 GN=htpG PE=3 SV=1	Chaperone protein HtpG OS=Alcaligenes xylosoxydans xylosoxydans OX=85698 GN=htpG PE=3 SV=1	72	46	46	0	629	708	521	46	0.000581028	0.000578779	0.00064608	0.000590905	0.000591707	0.000588624	0.000607583	0.000602248	0.000672037	0.000719466	0.000626635	0.00080262
A0A0D6G1X0_ALCXX	>tr|A0A0D6G1X0|A0A0D6G1X0_ALCXX Chaperone SurA OS=Alcaligenes xylosoxydans xylosoxydans OX=85698 GN=surA PE=3 SV=1	Chaperone SurA OS=Alcaligenes xylosoxydans xylosoxydans OX=85698 GN=surA PE=3 SV=1	36	21	21	0	522	572	916	21	0.000524188	0.000529752	0.000754619	0.000540467	0.000540942	0.000714942	0.000599387	0.000601736	0.000842641	0.000696744	0.00061304	0.000866449
A0A0D6FXJ2_ALCXX	>tr|A0A0D6FXJ2|A0A0D6FXJ2_ALCXX ChbG/HpnK family deacetylase OS=Alcaligenes xylosoxydans xylosoxydans OX=85698 GN=ERS451415_00731 PE=4 SV=1	ChbG/HpnK family deacetylase OS=Alcaligenes xylosoxydans xylosoxydans OX=85698 GN=ERS451415_00731 PE=4 SV=1	22	5	5	0	271	299	958	5	0.000385596	0.000400382	0.000445754	0.000356452	0.000342542	0.000496927	0	0	0	0	0	0
A0A0D6HCA4_ALCXX	>tr|A0A0D6HCA4|A0A0D6HCA4_ALCXX Chemotaxis protein CheA OS=Alcaligenes xylosoxydans xylosoxydans OX=85698 GN=cheA PE=4 SV=1	Chemotaxis protein CheA OS=Alcaligenes xylosoxydans xylosoxydans OX=85698 GN=cheA PE=4 SV=1	49	25	25	0	713	762	483	25	0.000469319	0.00046758	0.000533163	0.000472046	0.000479188	0.000481337	0.000520676	0.000519678	0.000552376	0.000596211	0.000521167	0
A0A0D6HDP7_ALCXX	>tr|A0A0D6HDP7|A0A0D6HDP7_ALCXX Chemotaxis protein CheW OS=Alcaligenes xylosoxydans xylosoxydans OX=85698 GN=cheW PE=4 SV=1	Chemotaxis protein CheW OS=Alcaligenes xylosoxydans xylosoxydans OX=85698 GN=cheW PE=4 SV=1	44	6	6	0	166	182	459	6	0.000501761	0.000496202	0.000558308	0.000509761	0.000507008	0.000572635	0.000561738	0.000568066	0.000551386	0.000714579	0.000605314	0.000580621
A0A0D6HBY4_ALCXX	>tr|A0A0D6HBY4|A0A0D6HBY4_ALCXX Chemotaxis protein CheY homolog OS=Alcaligenes xylosoxydans xylosoxydans OX=85698 GN=cheY_1 PE=4 SV=1	Chemotaxis protein CheY homolog OS=Alcaligenes xylosoxydans xylosoxydans OX=85698 GN=cheY_1 PE=4 SV=1	85	5	5	0	126	134	425	5	0.000449304	0.000434534	0	0.000455131	0.000440464	0.000534979	0.000536817	0.000515058	0.000623413	0.000689519	0.000538484	0.000578647
A0A0D6HDS9_ALCXX	>tr|A0A0D6HDS9|A0A0D6HDS9_ALCXX Chemotaxis protein CheY OS=Alcaligenes xylosoxydans xylosoxydans OX=85698 GN=cheY_2 PE=4 SV=1	Chemotaxis protein CheY OS=Alcaligenes xylosoxydans xylosoxydans OX=85698 GN=cheY_2 PE=4 SV=1	76	5	5	0	129	141	514	5	0.000503495	0.000497448	0.000600872	0.000503298	0.000502688	0.00061183	0.000574759	0.000581573	0.000741595	0.000733878	0.000615787	0.000727677
A0A0D6HCC8_ALCXX	>tr|A0A0D6HCC8|A0A0D6HCC8_ALCXX Chemotaxis protein methyltransferase OS=Alcaligenes xylosoxydans xylosoxydans OX=85698 GN=cheR_1 PE=4 SV=1	Chemotaxis protein methyltransferase OS=Alcaligenes xylosoxydans xylosoxydans OX=85698 GN=cheR_1 PE=4 SV=1	15	3	3	0	278	314	892	3	0.000426716	0.000435219	0	0.000413549	0.000449759	0	0.00046867	0.000489738	0	0.000553321	0.000547788	0
A0A0D6HDL2_ALCXX	>tr|A0A0D6HDL2|A0A0D6HDL2_ALCXX Chemotaxis protein MotA OS=Alcaligenes xylosoxydans xylosoxydans OX=85698 GN=motA_1 PE=3 SV=1	Chemotaxis protein MotA OS=Alcaligenes xylosoxydans xylosoxydans OX=85698 GN=motA_1 PE=3 SV=1	20	5	5	0	289	317	657	5	0	0	0	0	0	0	0	0.000417585	0.000589264	0	0.000381963	0
A0A0D6HDL6_ALCXX	>tr|A0A0D6HDL6|A0A0D6HDL6_ALCXX Chemotaxis protein MotB OS=Alcaligenes xylosoxydans xylosoxydans OX=85698 GN=motB_1 PE=3 SV=1	Chemotaxis protein MotB OS=Alcaligenes xylosoxydans xylosoxydans OX=85698 GN=motB_1 PE=3 SV=1	44	12	12	0	329	361	954	12	0.000331133	0.000355757	0.000538005	0.000378893	0.000347047	0.000535671	0.000366863	0.000452895	0.000547381	0.000660483	0.000465626	0.000540619
A0A0D6GI32_ALCXX	>tr|A0A0D6GI32|A0A0D6GI32_ALCXX Choline BCCT transporter BetT OS=Alcaligenes xylosoxydans xylosoxydans OX=85698 GN=betP PE=3 SV=1	Choline BCCT transporter BetT OS=Alcaligenes xylosoxydans xylosoxydans OX=85698 GN=betP PE=3 SV=1	8	4	4	0	656	722	674	4	0	0	0	0.000325671	0	0	0	0.000354346	0	0	0	0.000563207
A0A0D6I491_ALCXX	>tr|A0A0D6I491|A0A0D6I491_ALCXX Chorismate mutase OS=Alcaligenes xylosoxydans xylosoxydans OX=85698 GN=tyrA PE=4 SV=1	Chorismate mutase OS=Alcaligenes xylosoxydans xylosoxydans OX=85698 GN=tyrA PE=4 SV=1	81	9	9	0	101	115	488	9	0.000490454	0.000484201	0.000640327	0.000493585	0.000488857	0.000615927	0.000527956	0.000520144	0.000658938	0.000624722	0.000536122	0.000691747
A0A0D6H4H4_ALCXX	>tr|A0A0D6H4H4|A0A0D6H4H4_ALCXX Chorismate synthase OS=Alcaligenes xylosoxydans xylosoxydans OX=85698 GN=aroC PE=3 SV=1	Chorismate synthase OS=Alcaligenes xylosoxydans xylosoxydans OX=85698 GN=aroC PE=3 SV=1	41	10	10	0	355	38	614	10	0.000465503	0.000472984	0.000583331	0.00046989	0.000471898	0.000576587	0.000576043	0.000480067	0.000577503	0.00050448	0.000488628	0.000596536
A0A0D6FDH8_ALCXX	>tr|A0A0D6FDH8|A0A0D6FDH8_ALCXX Chromosomal replication initiator protein DnaA OS=Alcaligenes xylosoxydans xylosoxydans OX=85698 GN=dnaA PE=3 SV=1	Chromosomal replication initiator protein DnaA OS=Alcaligenes xylosoxydans xylosoxydans OX=85698 GN=dnaA PE=3 SV=1	28	12	12	0	486	539	887	12	0.000436425	0.000445643	0.000513923	0.000436642	0.000438676	0.000440592	0.000457567	0.000466439	0.000596456	0.000595904	0.000539467	0
A0A0D6GJF1_ALCXX	>tr|A0A0D6GJF1|A0A0D6GJF1_ALCXX Chromosome partition protein Smc OS=Alcaligenes xylosoxydans xylosoxydans OX=85698 GN=smc PE=3 SV=1	Chromosome partition protein Smc OS=Alcaligenes xylosoxydans xylosoxydans OX=85698 GN=smc PE=3 SV=1	66	65	64	0	1177	1307	51	64	0.000563502	0.000569258	0.000645895	0.000567082	0.000567461	0.000633906	0.000570393	0.000572123	0.000661125	0.000677938	0.000587742	0.000673802
A0A0D6IWN6_ALCXX	>tr|A0A0D6IWN6|A0A0D6IWN6_ALCXX Chromosome partitioning protein ParB OS=Alcaligenes xylosoxydans xylosoxydans OX=85698 GN=parB_2 PE=3 SV=1	Chromosome partitioning protein ParB OS=Alcaligenes xylosoxydans xylosoxydans OX=85698 GN=parB_2 PE=3 SV=1	60	13	13	0	305	326	881	13	0.000469786	0.000476133	0.000714733	0.000468198	0.000456787	0.000666148	0.000611606	0.000634584	0.000838822	0.000787707	0.000666061	0.000841868
A0A0D6IMJ8_ALCXX	>tr|A0A0D6IMJ8|A0A0D6IMJ8_ALCXX CinA family protein OS=Alcaligenes xylosoxydans xylosoxydans OX=85698 GN=ygaD_2 PE=4 SV=1	CinA family protein OS=Alcaligenes xylosoxydans xylosoxydans OX=85698 GN=ygaD_2 PE=4 SV=1	48	6	6	0	188	193	616	6	0.000465866	0.000459668	0.000615503	0.000460239	0.000462382	0.000580438	0.000435246	0.000388987	0.000586183	0	0	0.000529025
A0A0D6G7M0_ALCXX	>tr|A0A0D6G7M0|A0A0D6G7M0_ALCXX CinA-like protein OS=Alcaligenes xylosoxydans xylosoxydans OX=85698 GN=yfaY PE=4 SV=1	CinA-like protein OS=Alcaligenes xylosoxydans xylosoxydans OX=85698 GN=yfaY PE=4 SV=1	45	8	8	0	270	293	635	8	0.000472846	0.000465785	0	0.000466672	0.000465616	0.000518039	0.000497311	0.000467409	0.000467132	0	0	0
A0A0D6IU25_ALCXX	>tr|A0A0D6IU25|A0A0D6IU25_ALCXX Circularly permuted type 2 ATP-grasp protein OS=Alcaligenes xylosoxydans xylosoxydans OX=85698 GN=ERS451415_05969 PE=4 SV=1	Circularly permuted type 2 ATP-grasp protein OS=Alcaligenes xylosoxydans xylosoxydans OX=85698 GN=ERS451415_05969 PE=4 SV=1	22	6	6	0	476	529	563	6	0.00042243	0.000420276	0	0.000401072	0.000425892	0.000391402	0.000373627	0.000383811	0	0	0	0.000439583
A0A0D6GP20_ALCXX	>tr|A0A0D6GP20|A0A0D6GP20_ALCXX Citrate synthase OS=Alcaligenes xylosoxydans xylosoxydans OX=85698 GN=gltA PE=3 SV=1	Citrate synthase OS=Alcaligenes xylosoxydans xylosoxydans OX=85698 GN=gltA PE=3 SV=1	89	28	28	0	436	487	634	28	0.000601631	0.000606365	0.000601197	0.000614318	0.000610542	0.000594727	0.00063017	0.000646378	0.000678934	0.000777853	0.000656659	0.000662461
A0A0D6GLY1_ALCXX	>tr|A0A0D6GLY1|A0A0D6GLY1_ALCXX Citrate synthase OS=Alcaligenes xylosoxydans xylosoxydans OX=85698 GN=prpC PE=3 SV=1	Citrate synthase OS=Alcaligenes xylosoxydans xylosoxydans OX=85698 GN=prpC PE=3 SV=1	64	24	24	0	401	443	829	24	0.000539718	0.000541636	0.000587863	0.000551142	0.000537159	0.000606742	0.000539781	0.000557443	0.000625962	0.00058944	0.000546475	0.000581648
A0A7U0EBJ1_ALCXX	>tr|A0A7U0EBJ1|A0A7U0EBJ1_ALCXX Class I poly(R)-hydroxyalkanoic acid synthase OS=Alcaligenes xylosoxydans xylosoxydans OX=85698 GN=phaC PE=4 SV=1	Class I poly(R)-hydroxyalkanoic acid synthase OS=Alcaligenes xylosoxydans xylosoxydans OX=85698 GN=phaC PE=4 SV=1	16	7	7	0	545	596	712	7	0.000406166	0.00041201	0	0.000412354	0.000403459	0	0	0.000348402	0	0	0	0
A0A0D6IE35_ALCXX	>tr|A0A0D6IE35|A0A0D6IE35_ALCXX Class I SAM-dependent methyltransferase OS=Alcaligenes xylosoxydans xylosoxydans OX=85698 GN=cmaA1 PE=3 SV=1	Class I SAM-dependent methyltransferase OS=Alcaligenes xylosoxydans xylosoxydans OX=85698 GN=cmaA1 PE=3 SV=1	60	21	21	0	424	472	639	21	0.000520796	0.000513412	0.000422092	0.000498369	0.000511727	0.000530152	0.000534897	0.000518024	0.000544641	0.000508293	0.00053142	0.00056209
A0A0D6H9P8_ALCXX	>tr|A0A0D6H9P8|A0A0D6H9P8_ALCXX Class I SAM-dependent methyltransferase OS=Alcaligenes xylosoxydans xylosoxydans OX=85698 GN=ERS451415_02196 PE=4 SV=1	Class I SAM-dependent methyltransferase OS=Alcaligenes xylosoxydans xylosoxydans OX=85698 GN=ERS451415_02196 PE=4 SV=1	32	4	4	0	209	234	661	4	0.00042609	0.000412094	0	0.000408127	0.00042184	0	0.000437417	0	0	0	0	0
A0A0D6IU21_ALCXX	>tr|A0A0D6IU21|A0A0D6IU21_ALCXX Class IV adenylate cyclase OS=Alcaligenes xylosoxydans xylosoxydans OX=85698 GN=ERS451415_05864 PE=4 SV=1	Class IV adenylate cyclase OS=Alcaligenes xylosoxydans xylosoxydans OX=85698 GN=ERS451415_05864 PE=4 SV=1	44	5	5	0	171	185	571	5	0.000443858	0.000435315	0.000478521	0.000430218	0.000445476	0.000476972	0.000466713	0	0.000582864	0.000611665	0.000466854	0.000572385
A0A0D6FH25_ALCXX	>tr|A0A0D6FH25|A0A0D6FH25_ALCXX ClpXP protease specificity-enhancing factor OS=Alcaligenes xylosoxydans xylosoxydans OX=85698 GN=sspB PE=4 SV=1	ClpXP protease specificity-enhancing factor OS=Alcaligenes xylosoxydans xylosoxydans OX=85698 GN=sspB PE=4 SV=1	67	5	5	0	147	157	461	5	0.000474238	0.000465236	0	0.0004809	0.000479073	0.00051888	0.000481257	0.000474379	0	0.000589908	0.000489853	0
A0A0D6HY20_ALCXX	>tr|A0A0D6HY20|A0A0D6HY20_ALCXX CMD domain protein OS=Alcaligenes xylosoxydans xylosoxydans OX=85698 GN=ERS451415_03548 PE=4 SV=1	CMD domain protein OS=Alcaligenes xylosoxydans xylosoxydans OX=85698 GN=ERS451415_03548 PE=4 SV=1	60	19	19	0	389	414	535	19	0.000521235	0.000517262	0.000565495	0.000507628	0.000520844	0.000565567	0.000561351	0.00055536	0.000617964	0.000641529	0.000572581	0.000642107
A0A0D6I1C8_ALCXX	>tr|A0A0D6I1C8|A0A0D6I1C8_ALCXX Co-chaperone protein HscB homolog OS=Alcaligenes xylosoxydans xylosoxydans OX=85698 GN=hscB PE=3 SV=1	Co-chaperone protein HscB homolog OS=Alcaligenes xylosoxydans xylosoxydans OX=85698 GN=hscB PE=3 SV=1	45	8	8	0	170	194	506	8	0.000475088	0.000478919	0.000714533	0.000482044	0.000471782	0.000661891	0.0005653	0.000583507	0.000866726	0.000751752	0.000650928	0.000875513
A0A7T2VLR3_ALCXX	>tr|A0A7T2VLR3|A0A7T2VLR3_ALCXX CoA ester lyase OS=Alcaligenes xylosoxydans xylosoxydans OX=85698 GN=I6G72_00895 PE=4 SV=1	CoA ester lyase OS=Alcaligenes xylosoxydans xylosoxydans OX=85698 GN=I6G72_00895 PE=4 SV=1	39	8	8	0	277	288	634	8	0.000461386	0.000456543	0.000430342	0.000457396	0.00046164	0.000521145	0.000449228	0.000442232	0.000596462	0	0.000416241	0.000641218
A0A0D6IG92_ALCXX	>tr|A0A0D6IG92|A0A0D6IG92_ALCXX CoA transferase OS=Alcaligenes xylosoxydans xylosoxydans OX=85698 GN=frc_13 PE=4 SV=1	CoA transferase OS=Alcaligenes xylosoxydans xylosoxydans OX=85698 GN=frc_13 PE=4 SV=1	49	17	17	0	429	459	648	17	0.000483351	0.000484962	0.000694087	0.000488186	0.000489856	0.000647234	0.000493784	0.000498991	0.000736466	0.000605011	0.000527915	0.000726019
A0A0D6G313_ALCXX	>tr|A0A0D6G313|A0A0D6G313_ALCXX CoA transferase OS=Alcaligenes xylosoxydans xylosoxydans OX=85698 GN=frc_3 PE=4 SV=1	CoA transferase OS=Alcaligenes xylosoxydans xylosoxydans OX=85698 GN=frc_3 PE=4 SV=1	33	6	6	0	397	429	576	6	0.000416122	0.000419952	0	0.000402231	0.000415146	0.000433181	0.000353446	0.000353574	0.000526675	0	0	0
A0A0D6HSZ8_ALCXX	>tr|A0A0D6HSZ8|A0A0D6HSZ8_ALCXX CoA transferase OS=Alcaligenes xylosoxydans xylosoxydans OX=85698 GN=frc_8 PE=4 SV=1	CoA transferase OS=Alcaligenes xylosoxydans xylosoxydans OX=85698 GN=frc_8 PE=4 SV=1	15	6	5	0	479	503	761	5	0.000417802	0.000409985	0	0.0003936	0.000398454	0.000444891	0.000385018	0.000409331	0	0	0	0
A0A7T2RAH3_ALCXX	>tr|A0A7T2RAH3|A0A7T2RAH3_ALCXX CoA transferase OS=Alcaligenes xylosoxydans xylosoxydans OX=85698 GN=I6G72_24040 PE=4 SV=1	CoA transferase OS=Alcaligenes xylosoxydans xylosoxydans OX=85698 GN=I6G72_24040 PE=4 SV=1	34	12	11	0	482	513	728	11	0.000460738	0.000462792	0	0.000446779	0.000463759	0.000399379	0	0	0	0	0	0
A0A0D6GMN0_ALCXX	>tr|A0A0D6GMN0|A0A0D6GMN0_ALCXX CoA transferase subunit A OS=Alcaligenes xylosoxydans xylosoxydans OX=85698 GN=scoA_1 PE=3 SV=1	CoA transferase subunit A OS=Alcaligenes xylosoxydans xylosoxydans OX=85698 GN=scoA_1 PE=3 SV=1	86	17	17	0	232	251	637	15	0.000587459	0.000587203	0.000653888	0.000594383	0.000594376	0.000655799	0.000593088	0.000596732	0.000635958	0.000717201	0.000616396	0.000698791
A0A0D6GMV9_ALCXX	>tr|A0A0D6GMV9|A0A0D6GMV9_ALCXX CoA transferase subunit B OS=Alcaligenes xylosoxydans xylosoxydans OX=85698 GN=scoB_1 PE=3 SV=1	CoA transferase subunit B OS=Alcaligenes xylosoxydans xylosoxydans OX=85698 GN=scoB_1 PE=3 SV=1	68	9	9	0	217	228	505	9	0.000575741	0.000574916	0.00062452	0.000585334	0.000581241	0.000610024	0.000578047	0.000582671	0.000648171	0.000692287	0.000600132	0.000697026
A0A0D6GMD5_ALCXX	>tr|A0A0D6GMD5|A0A0D6GMD5_ALCXX CoA-acylating methylmalonate-semialdehyde dehydrogenase OS=Alcaligenes xylosoxydans xylosoxydans OX=85698 GN=mmsA_1 PE=4 SV=1	CoA-acylating methylmalonate-semialdehyde dehydrogenase OS=Alcaligenes xylosoxydans xylosoxydans OX=85698 GN=mmsA_1 PE=4 SV=1	51	24	24	0	497	531	655	24	0.000591417	0.000595025	0.000750658	0.000604282	0.00058613	0.000722114	0.000565387	0.000584726	0.000669797	0.000679014	0.000602148	0.000703942
A0A0D6IM99_ALCXX	>tr|A0A0D6IM99|A0A0D6IM99_ALCXX CoA-acylating methylmalonate-semialdehyde dehydrogenase OS=Alcaligenes xylosoxydans xylosoxydans OX=85698 GN=mmsA_2 PE=4 SV=1	CoA-acylating methylmalonate-semialdehyde dehydrogenase OS=Alcaligenes xylosoxydans xylosoxydans OX=85698 GN=mmsA_2 PE=4 SV=1	52	16	16	0	498	535	68	16	0.00048807	0.000487286	0.000559782	0.000482486	0.000484388	0.000579811	0.000519873	0.000513217	0.000662787	0.000584742	0.000530814	0.000669757
A0A0D6FN37_ALCXX	>tr|A0A0D6FN37|A0A0D6FN37_ALCXX CoA-transferase OS=Alcaligenes xylosoxydans xylosoxydans OX=85698 GN=frc_1 PE=4 SV=1	CoA-transferase OS=Alcaligenes xylosoxydans xylosoxydans OX=85698 GN=frc_1 PE=4 SV=1	60	18	17	0	409	435	606	16	0.000503498	0.000505765	0.000525282	0.000502866	0.000503082	0.00054757	0.000532429	0.000544567	0.000624901	0.000631696	0.000575705	0.000589575
A0A0D6FQ65_ALCXX	>tr|A0A0D6FQ65|A0A0D6FQ65_ALCXX Cobalamin-binding protein OS=Alcaligenes xylosoxydans xylosoxydans OX=85698 GN=btuF PE=4 SV=1	Cobalamin-binding protein OS=Alcaligenes xylosoxydans xylosoxydans OX=85698 GN=btuF PE=4 SV=1	47	8	8	0	302	31	695	8	0.000334309	0.000399592	0.000565438	0.000390567	0.0003961	0.000563747	0.000515519	0.000494245	0.000641309	0	0.000540318	0.00065362
A0A0D6HVX3_ALCXX	>tr|A0A0D6HVX3|A0A0D6HVX3_ALCXX Cobalt ABC transporter substrate-binding protein OS=Alcaligenes xylosoxydans xylosoxydans OX=85698 GN=ERS369984_00970 PE=4 SV=1	Cobalt ABC transporter substrate-binding protein OS=Alcaligenes xylosoxydans xylosoxydans OX=85698 GN=ERS369984_00970 PE=4 SV=1	74	17	17	0	255	268	926	17	0.000490196	0.000497621	0.000786392	0.000464729	0.000471541	0.000658755	0.000584244	0.000591304	0.000867303	0.000629968	0.000589609	0.000764023
A0A0D6I2H2_ALCXX	>tr|A0A0D6I2H2|A0A0D6I2H2_ALCXX Coenzyme A biosynthesis bifunctional protein CoaBC OS=Alcaligenes xylosoxydans xylosoxydans OX=85698 GN=coaBC PE=3 SV=1	Coenzyme A biosynthesis bifunctional protein CoaBC OS=Alcaligenes xylosoxydans xylosoxydans OX=85698 GN=coaBC PE=3 SV=1	31	9	9	0	398	421	701	9	0.00045154	0.00045388	0	0.000445339	0.000452643	0.000450306	0.000394271	0.000383177	0	0	0	0
A0A0D6FR44_ALCXX	>tr|A0A0D6FR44|A0A0D6FR44_ALCXX Coenzyme F420-reducing hydrogenase, delta subunit OS=Alcaligenes xylosoxydans xylosoxydans OX=85698 GN=ERS451415_00541 PE=4 SV=1	Coenzyme F420-reducing hydrogenase, delta subunit OS=Alcaligenes xylosoxydans xylosoxydans OX=85698 GN=ERS451415_00541 PE=4 SV=1	10	2	2	1	450	476	615	2	0.000363631	0	0	0.000349234	0.000379615	0	0	0.000372153	0	0	0.000431711	0
A0A0D6GI42_ALCXX	>tr|A0A0D6GI42|A0A0D6GI42_ALCXX Colanic acid/biofilm transcriptional regulator OS=Alcaligenes xylosoxydans xylosoxydans OX=85698 GN=ERS451415_01344 PE=4 SV=1	Colanic acid/biofilm transcriptional regulator OS=Alcaligenes xylosoxydans xylosoxydans OX=85698 GN=ERS451415_01344 PE=4 SV=1	35	6	6	0	206	232	897	6	0.00047423	0.000476209	0.000540671	0.000480482	0.000484523	0.000569415	0.000483702	0.000506681	0.000581154	0.000525313	0.000514234	0.000538121
A0A0A5JFG3_ALCXX	>tr|A0A0A5JFG3|A0A0A5JFG3_ALCXX Cold-shock protein OS=Alcaligenes xylosoxydans xylosoxydans OX=85698 GN=A7J67_01015 PE=4 SV=1	Cold-shock protein OS=Alcaligenes xylosoxydans xylosoxydans OX=85698 GN=A7J67_01015 PE=4 SV=1	53	3	2	0	81	86	597	2	0.000515542	0.000504847	0.000681106	0.000529358	0.000506845	0.000650715	0.000545525	0.000551856	0.000739967	0.000726728	0.000593729	0.000775481
A0A0A5JDI7_ALCXX	>tr|A0A0A5JDI7|A0A0A5JDI7_ALCXX Cold-shock protein OS=Alcaligenes xylosoxydans xylosoxydans OX=85698 GN=A7J67_18645 PE=4 SV=1	Cold-shock protein OS=Alcaligenes xylosoxydans xylosoxydans OX=85698 GN=A7J67_18645 PE=4 SV=1	94	8	8	0	67	73	724	8	0.000636767	0.000633262	0.000835537	0.000661706	0.000637555	0.000793237	0.000701413	0.000716696	0.000960847	0.000963376	0.000766269	0.00100501
A0A0X8P146_ALCXX	>tr|A0A0X8P146|A0A0X8P146_ALCXX Cold-shock protein OS=Alcaligenes xylosoxydans xylosoxydans OX=85698 GN=AL504_19300 PE=4 SV=1	Cold-shock protein OS=Alcaligenes xylosoxydans xylosoxydans OX=85698 GN=AL504_19300 PE=4 SV=1	75	4	4	0	68	74	725	4	0.000518195	0.00050626	0.000630703	0.000531728	0.000528467	0.000669122	0.000594982	0.000591302	0.000794991	0.000766733	0.000638016	0.00083038
A0A0D6I159_ALCXX	>tr|A0A0D6I159|A0A0D6I159_ALCXX Colicin I receptor OS=Alcaligenes xylosoxydans xylosoxydans OX=85698 GN=cirA_3 PE=3 SV=1	Colicin I receptor OS=Alcaligenes xylosoxydans xylosoxydans OX=85698 GN=cirA_3 PE=3 SV=1	19	9	9	0	673	74	774	9	0.000472002	0.000459432	0.0004961	0.00044571	0.000461249	0.000507249	0.000474755	0.000504929	0.000616572	0.000596407	0.000566199	0.000557486
A0A0D6GXN1_ALCXX	>tr|A0A0D6GXN1|A0A0D6GXN1_ALCXX Colicin uptake protein TolQ OS=Alcaligenes xylosoxydans xylosoxydans OX=85698 GN=tolQ_2 PE=3 SV=1	Colicin uptake protein TolQ OS=Alcaligenes xylosoxydans xylosoxydans OX=85698 GN=tolQ_2 PE=3 SV=1	25	8	8	0	329	342	85	8	0.000401217	0.000405704	0.000484958	0.000394238	0.000387479	0.00048476	0.000406984	0.000465588	0.000481324	0.000431672	0.000410687	0
A0A0D6I3E1_ALCXX	>tr|A0A0D6I3E1|A0A0D6I3E1_ALCXX Colicin uptake protein TolQ OS=Alcaligenes xylosoxydans xylosoxydans OX=85698 GN=tolQ_3 PE=3 SV=1	Colicin uptake protein TolQ OS=Alcaligenes xylosoxydans xylosoxydans OX=85698 GN=tolQ_3 PE=3 SV=1	16	3	3	0	205	226	1008	3	0.000371234	0.000390389	0.000443329	0.000364447	0	0	0	0.000365914	0	0	0	0
A0A0D6GQ56_ALCXX	>tr|A0A0D6GQ56|A0A0D6GQ56_ALCXX ComE operon protein 1 OS=Alcaligenes xylosoxydans xylosoxydans OX=85698 GN=comEA PE=4 SV=1	ComE operon protein 1 OS=Alcaligenes xylosoxydans xylosoxydans OX=85698 GN=comEA PE=4 SV=1	11	2	2	0	180	179	1181	2	0	0	0.000529762	0	0	0.000480222	0.000372525	0.000364942	0.000625616	0	0	0.000635959
A0A0D6G6T1_ALCXX	>tr|A0A0D6G6T1|A0A0D6G6T1_ALCXX Complex I NDUFA9 subunit family protein OS=Alcaligenes xylosoxydans xylosoxydans OX=85698 GN=ERS451415_01008 PE=4 SV=1	Complex I NDUFA9 subunit family protein OS=Alcaligenes xylosoxydans xylosoxydans OX=85698 GN=ERS451415_01008 PE=4 SV=1	15	2	2	0	306	33	872	2	0	0.000305418	0.000360424	0	0	0	0	0	0.000492139	0	0.000423555	0
A0A0D6IJ07_ALCXX	>tr|A0A0D6IJ07|A0A0D6IJ07_ALCXX Copper chaperone PCu(A)C OS=Alcaligenes xylosoxydans xylosoxydans OX=85698 GN=ERS451415_05103 PE=4 SV=1	Copper chaperone PCu(A)C OS=Alcaligenes xylosoxydans xylosoxydans OX=85698 GN=ERS451415_05103 PE=4 SV=1	63	7	7	0	163	171	909	7	0.000433886	0.000465185	0.000728991	0.000467234	0.00043782	0.00067709	0.000645801	0.000658295	0.00088973	0.000837612	0.000728771	0.000938522
A0A0D6ITW0_ALCXX	>tr|A0A0D6ITW0|A0A0D6ITW0_ALCXX Copper chaperone PCu(A)C OS=Alcaligenes xylosoxydans xylosoxydans OX=85698 GN=ERS451415_05926 PE=4 SV=1	Copper chaperone PCu(A)C OS=Alcaligenes xylosoxydans xylosoxydans OX=85698 GN=ERS451415_05926 PE=4 SV=1	79	11	11	0	163	172	712	11	0.000478081	0.00051514	0.000812086	0.000531984	0.000513474	0.000749447	0.000718188	0.000745063	0.000993778	0.000945769	0.000812296	0.00101981
A0A0D6HMI4_ALCXX	>tr|A0A0D6HMI4|A0A0D6HMI4_ALCXX Copper homeostasis periplasmic binding protein CopC OS=Alcaligenes xylosoxydans xylosoxydans OX=85698 GN=yobA PE=3 SV=1	Copper homeostasis periplasmic binding protein CopC OS=Alcaligenes xylosoxydans xylosoxydans OX=85698 GN=yobA PE=3 SV=1	52	5	5	0	118	122	909	5	0.000483373	0.000490862	0.000623248	0.000494091	0.000484174	0.000658774	0.000651375	0.000675163	0.000866799	0.00080247	0.000731195	0.000835117
A0A0D6I525_ALCXX	>tr|A0A0D6I525|A0A0D6I525_ALCXX Copper homeostasis protein CutF OS=Alcaligenes xylosoxydans xylosoxydans OX=85698 GN=nlpE PE=4 SV=1	Copper homeostasis protein CutF OS=Alcaligenes xylosoxydans xylosoxydans OX=85698 GN=nlpE PE=4 SV=1	66	7	7	0	141	156	654	7	0.000476066	0.000482654	0.000553884	0.000458054	0.000478958	0.000537943	0.000452511	0.000469425	0.000620349	0.000540385	0.000515278	0.000653546
A0A0D6FR42_ALCXX	>tr|A0A0D6FR42|A0A0D6FR42_ALCXX Copper resistance protein NlpE N-terminal domain-containing protein OS=Alcaligenes xylosoxydans xylosoxydans OX=85698 GN=ERS451415_00555 PE=4 SV=1	Copper resistance protein NlpE N-terminal domain-containing protein OS=Alcaligenes xylosoxydans xylosoxydans OX=85698 GN=ERS451415_00555 PE=4 SV=1	46	9	9	0	258	269	805	9	0.000492062	0.000500227	0.000636898	0.000497364	0.000511683	0.000640953	0.000570059	0.000589488	0.000760111	0.000718986	0.000654192	0.000778279
O68601_ALCXX	>tr|O68601|O68601_ALCXX Copper-containing nitrite reductase OS=Alcaligenes xylosoxydans xylosoxydans OX=85698 GN=nir PE=1 SV=1	Copper-containing nitrite reductase OS=Alcaligenes xylosoxydans xylosoxydans OX=85698 GN=nir PE=1 SV=1	50	14	14	0	360	389	749	14	0.000523826	0.000520032	0.000650346	0.000537087	0.000562861	0.000651598	0.000592133	0.000635108	0.000732842	0.000750829	0.000644109	0.000766416
A0A0D6HHU8_ALCXX	>tr|A0A0D6HHU8|A0A0D6HHU8_ALCXX Copper-transporting P-type ATPase OS=Alcaligenes xylosoxydans xylosoxydans OX=85698 GN=actP_3 PE=4 SV=1	Copper-transporting P-type ATPase OS=Alcaligenes xylosoxydans xylosoxydans OX=85698 GN=actP_3 PE=4 SV=1	26	2	2	0	66	68	515	2	0.000462211	0.000445354	0.000581098	0.0004816	0.000443988	0.000570271	0.000520353	0.000492363	0.000672214	0.000633796	0.000525179	0.000690039
A0A0D6IUC4_ALCXX	>tr|A0A0D6IUC4|A0A0D6IUC4_ALCXX Corrinoid adenosyltransferase OS=Alcaligenes xylosoxydans xylosoxydans OX=85698 GN=yvqK PE=3 SV=1	Corrinoid adenosyltransferase OS=Alcaligenes xylosoxydans xylosoxydans OX=85698 GN=yvqK PE=3 SV=1	29	5	5	0	187	202	611	5	0.0004333	0.000428937	0.000532561	0.000433977	0.000426758	0.000505781	0.00042045	0.000401535	0	0	0	0
A0A0D6IUX3_ALCXX	>tr|A0A0D6IUX3|A0A0D6IUX3_ALCXX Crp/Fnr family transcriptional regulator OS=Alcaligenes xylosoxydans xylosoxydans OX=85698 GN=vfr_2 PE=4 SV=1	Crp/Fnr family transcriptional regulator OS=Alcaligenes xylosoxydans xylosoxydans OX=85698 GN=vfr_2 PE=4 SV=1	32	7	7	0	235	258	61	7	0.000438345	0.000450403	0.000535668	0.000429276	0.000448461	0.000469261	0.000384523	0.000416525	0	0	0	0
A0A0D6I0T8_ALCXX	>tr|A0A0D6I0T8|A0A0D6I0T8_ALCXX CS7.4 OS=Alcaligenes xylosoxydans xylosoxydans OX=85698 GN=cspA_1 PE=4 SV=1	CS7.4 OS=Alcaligenes xylosoxydans xylosoxydans OX=85698 GN=cspA_1 PE=4 SV=1	66	5	5	0	68	75	846	5	0.000504481	0.000499145	0.000685037	0.000514155	0.000499153	0.000641602	0.00055687	0.000564785	0.000769684	0.000753496	0.000607901	0.000806325
A0A0D6GQK0_ALCXX	>tr|A0A0D6GQK0|A0A0D6GQK0_ALCXX CsbD family protein OS=Alcaligenes xylosoxydans xylosoxydans OX=85698 GN=AL520_28470 PE=3 SV=1	CsbD family protein OS=Alcaligenes xylosoxydans xylosoxydans OX=85698 GN=AL520_28470 PE=3 SV=1	67	5	5	0	66	75	549	5	0.000550561	0.000548308	0.000704457	0.000559279	0.000523864	0.000641126	0.000556523	0.000550546	0.000713315	0.000733159	0.000599101	0.00068612
A0A0D6FIP7_ALCXX	>tr|A0A0D6FIP7|A0A0D6FIP7_ALCXX CsgG/HfaB family protein OS=Alcaligenes xylosoxydans xylosoxydans OX=85698 GN=ERS369984_02770 PE=4 SV=1	CsgG/HfaB family protein OS=Alcaligenes xylosoxydans xylosoxydans OX=85698 GN=ERS369984_02770 PE=4 SV=1	48	11	11	0	225	238	892	11	0.000444691	0.000449411	0.000583851	0.000417263	0.000448087	0.000478159	0.000526351	0.000554334	0.000528229	0.000604673	0.000627303	0
A0A0D6FRL9_ALCXX	>tr|A0A0D6FRL9|A0A0D6FRL9_ALCXX CTP pyrophosphohydrolase OS=Alcaligenes xylosoxydans xylosoxydans OX=85698 GN=nudG PE=3 SV=1	CTP pyrophosphohydrolase OS=Alcaligenes xylosoxydans xylosoxydans OX=85698 GN=nudG PE=3 SV=1	54	10	10	0	320	342	771	9	0.000460792	0.000463072	0	0.00045603	0.000464097	0.000494466	0.000476081	0.000464972	0.000533077	0.000497003	0.000469935	0
A0A0D6GNB5_ALCXX	>tr|A0A0D6GNB5|A0A0D6GNB5_ALCXX CTP synthase OS=Alcaligenes xylosoxydans xylosoxydans OX=85698 GN=pyrG PE=3 SV=1	CTP synthase OS=Alcaligenes xylosoxydans xylosoxydans OX=85698 GN=pyrG PE=3 SV=1	69	24	24	0	550	605	618	24	0.000554434	0.000556031	0.000585451	0.000553872	0.000561512	0.000582216	0.000541505	0.000539554	0.00065275	0.000603031	0.000571404	0.000682041
A0A0D6IBI6_ALCXX	>tr|A0A0D6IBI6|A0A0D6IBI6_ALCXX Cupin domain-containing protein OS=Alcaligenes xylosoxydans xylosoxydans OX=85698 GN=ERS451415_04487 PE=4 SV=1	Cupin domain-containing protein OS=Alcaligenes xylosoxydans xylosoxydans OX=85698 GN=ERS451415_04487 PE=4 SV=1	24	7	7	0	397	435	515	7	0.000443715	0.000442095	0	0.000433581	0.000440067	0	0.000427604	0.000425376	0	0	0	0
A0A7U0I6I3_ALCXX	>tr|A0A7U0I6I3|A0A7U0I6I3_ALCXX Cupredoxin domain-containing protein OS=Alcaligenes xylosoxydans xylosoxydans OX=85698 GN=I6G72_28955 PE=4 SV=1	Cupredoxin domain-containing protein OS=Alcaligenes xylosoxydans xylosoxydans OX=85698 GN=I6G72_28955 PE=4 SV=1	47	7	7	0	118	129	607	7	0.000366699	0.000410645	0.000667901	0.000350096	0.000363393	0.000561896	0.000573236	0.000584861	0.000843762	0.000610139	0.000571624	0.000774538
A0A0D6GNU8_ALCXX	>tr|A0A0D6GNU8|A0A0D6GNU8_ALCXX Cyanophycin synthase OS=Alcaligenes xylosoxydans xylosoxydans OX=85698 GN=cphA_1 PE=3 SV=1	Cyanophycin synthase OS=Alcaligenes xylosoxydans xylosoxydans OX=85698 GN=cphA_1 PE=3 SV=1	31	16	16	0	856	914	527	16	0.000494965	0.000490209	0.000635819	0.000502983	0.000502646	0.000649529	0.00052107	0.000543355	0.000699448	0.000667031	0.000634829	0.000729365
A0A0D6GQR8_ALCXX	>tr|A0A0D6GQR8|A0A0D6GQR8_ALCXX Cyanophycin synthetase OS=Alcaligenes xylosoxydans xylosoxydans OX=85698 GN=cphA_2 PE=4 SV=1	Cyanophycin synthetase OS=Alcaligenes xylosoxydans xylosoxydans OX=85698 GN=cphA_2 PE=4 SV=1	23	14	14	0	871	944	53	14	0.000440571	0.000441463	0.000470116	0.000427089	0.000441432	0.000414711	0.000434714	0.000416614	0.00045375	0.000445409	0	0
A0A0D6H9M2_ALCXX	>tr|A0A0D6H9M2|A0A0D6H9M2_ALCXX Cyclase family protein OS=Alcaligenes xylosoxydans xylosoxydans OX=85698 GN=ERS369984_04938 PE=4 SV=1	Cyclase family protein OS=Alcaligenes xylosoxydans xylosoxydans OX=85698 GN=ERS369984_04938 PE=4 SV=1	7	2	2	0	344	373	613	2	0.000382913	0.000382265	0	0.000379155	0.000386774	0	0.000359508	0.000347207	0	0	0	0
A0A0D6IQ64_ALCXX	>tr|A0A0D6IQ64|A0A0D6IQ64_ALCXX Cyclase family protein OS=Alcaligenes xylosoxydans xylosoxydans OX=85698 GN=ERS451415_05647 PE=4 SV=1	Cyclase family protein OS=Alcaligenes xylosoxydans xylosoxydans OX=85698 GN=ERS451415_05647 PE=4 SV=1	22	6	6	0	346	374	597	6	0.000429443	0.00042112	0.000382682	0.000428442	0.000453292	0.000565779	0.000422071	0.000403646	0	0.000585644	0.000402483	0.000500723
A0A0D6II27_ALCXX	>tr|A0A0D6II27|A0A0D6II27_ALCXX Cyclic pyranopterin monophosphate synthase OS=Alcaligenes xylosoxydans xylosoxydans OX=85698 GN=moaC PE=3 SV=1	Cyclic pyranopterin monophosphate synthase OS=Alcaligenes xylosoxydans xylosoxydans OX=85698 GN=moaC PE=3 SV=1	24	4	4	0	162	173	727	4	0.000483954	0.000485989	0.000584347	0.000481689	0.000483324	0.000570638	0.000478112	0.000487623	0	0.000537556	0.000519346	0.000588903
A0A0D6HZH6_ALCXX	>tr|A0A0D6HZH6|A0A0D6HZH6_ALCXX Cyclopropane-fatty-acyl-phospholipid synthase OS=Alcaligenes xylosoxydans xylosoxydans OX=85698 GN=cfa_1 PE=3 SV=1	Cyclopropane-fatty-acyl-phospholipid synthase OS=Alcaligenes xylosoxydans xylosoxydans OX=85698 GN=cfa_1 PE=3 SV=1	48	16	16	0	392	451	625	16	0.000509598	0.000507872	0.000482343	0.00050041	0.000503643	0.000502992	0.000461066	0.000439677	0.000561348	0.000466222	0.000483685	0.000600192
A0A0X8P137_ALCXX	>tr|A0A0X8P137|A0A0X8P137_ALCXX Cyn operon transcriptional activator OS=Alcaligenes xylosoxydans xylosoxydans OX=85698 GN=cynR_1 PE=3 SV=2	Cyn operon transcriptional activator OS=Alcaligenes xylosoxydans xylosoxydans OX=85698 GN=cynR_1 PE=3 SV=2	10	2	2	0	310	333	967	2	0.000395471	0.000375602	0	0.000376789	0.000380427	0.000396881	0	0	0	0	0.000368714	0
A0A0D6GLB3_ALCXX	>tr|A0A0D6GLB3|A0A0D6GLB3_ALCXX Cys regulon transcriptional activator OS=Alcaligenes xylosoxydans xylosoxydans OX=85698 GN=cysB_1 PE=3 SV=1	Cys regulon transcriptional activator OS=Alcaligenes xylosoxydans xylosoxydans OX=85698 GN=cysB_1 PE=3 SV=1	30	6	6	0	314	347	73	6	0.000438214	0.000441338	0	0.000432765	0.000430044	0.00039048	0	0	0	0	0	0
A0A0D6IGI3_ALCXX	>tr|A0A0D6IGI3|A0A0D6IGI3_ALCXX Cys-tRNA(Pro)/Cys-tRNA(Cys) deacylase OS=Alcaligenes xylosoxydans xylosoxydans OX=85698 GN=ybaK_2 PE=3 SV=1	Cys-tRNA(Pro)/Cys-tRNA(Cys) deacylase OS=Alcaligenes xylosoxydans xylosoxydans OX=85698 GN=ybaK_2 PE=3 SV=1	40	4	4	0	162	178	86	4	0.000416241	0.000402096	0.000524312	0.000407491	0.000372723	0.000553537	0.000442479	0.00039867	0.000561165	0.000632657	0.0004694	0.000600196
A0A0D6FY86_ALCXX	>tr|A0A0D6FY86|A0A0D6FY86_ALCXX Cys-tRNA(Pro)/Cys-tRNA(Cys) deacylase ybaK OS=Alcaligenes xylosoxydans xylosoxydans OX=85698 GN=ybaK_1 PE=4 SV=1	Cys-tRNA(Pro)/Cys-tRNA(Cys) deacylase ybaK OS=Alcaligenes xylosoxydans xylosoxydans OX=85698 GN=ybaK_1 PE=4 SV=1	48	6	6	0	165	171	652	6	0.000519094	0.00050831	0.000645408	0.000524805	0.000512679	0.000637186	0.000559074	0.000555435	0.000732894	0.000690352	0.000566424	0.000768904
A0A7U0I4E5_ALCXX	>tr|A0A7U0I4E5|A0A7U0I4E5_ALCXX Cystathionine beta-lyase OS=Alcaligenes xylosoxydans xylosoxydans OX=85698 GN=metC PE=3 SV=1	Cystathionine beta-lyase OS=Alcaligenes xylosoxydans xylosoxydans OX=85698 GN=metC PE=3 SV=1	20	5	5	0	399	432	676	5	0.00045111	0.000461922	0.000460505	0.000446025	0.000447929	0.000483514	0.000478305	0.000496161	0.000609615	0	0.000472078	0.000638132
A0A0D6GZL9_ALCXX	>tr|A0A0D6GZL9|A0A0D6GZL9_ALCXX Cystathionine gamma-synthase family protein OS=Alcaligenes xylosoxydans xylosoxydans OX=85698 GN=mdeA_1 PE=3 SV=1	Cystathionine gamma-synthase family protein OS=Alcaligenes xylosoxydans xylosoxydans OX=85698 GN=mdeA_1 PE=3 SV=1	58	18	18	0	414	444	696	18	0.000498427	0.000506231	0.000534207	0.000501469	0.000501845	0.000556828	0.000519232	0.000526847	0.000619539	0.000622563	0.000546061	0.000670273
A0A0D6HVB8_ALCXX	>tr|A0A0D6HVB8|A0A0D6HVB8_ALCXX Cystathionine gamma-synthase family protein OS=Alcaligenes xylosoxydans xylosoxydans OX=85698 GN=mdeA_3 PE=3 SV=1	Cystathionine gamma-synthase family protein OS=Alcaligenes xylosoxydans xylosoxydans OX=85698 GN=mdeA_3 PE=3 SV=1	56	15	15	0	428	462	664	15	0.00052531	0.000534259	0.000471202	0.000518905	0.000527206	0.00055108	0.000535707	0.000542215	0.000630282	0.000567882	0.000549319	0.000605514
A0A0D6I1D7_ALCXX	>tr|A0A0D6I1D7|A0A0D6I1D7_ALCXX Cysteine desulfurase IscS OS=Alcaligenes xylosoxydans xylosoxydans OX=85698 GN=iscS_1 PE=3 SV=1	Cysteine desulfurase IscS OS=Alcaligenes xylosoxydans xylosoxydans OX=85698 GN=iscS_1 PE=3 SV=1	74	22	22	0	403	452	586	20	0.000517209	0.000519226	0.000598504	0.000524359	0.0005378	0.000623612	0.000565863	0.000571372	0.00062881	0.000609509	0.000581015	0.000629451
A0A0D6FEM9_ALCXX	>tr|A0A0D6FEM9|A0A0D6FEM9_ALCXX Cysteine hydrolase OS=Alcaligenes xylosoxydans xylosoxydans OX=85698 GN=yecD_1 PE=4 SV=1	Cysteine hydrolase OS=Alcaligenes xylosoxydans xylosoxydans OX=85698 GN=yecD_1 PE=4 SV=1	44	6	6	0	196	213	619	6	0.000433765	0.000441637	0.000576969	0.000445801	0.000440689	0.000564618	0.000436378	0.000410515	0.000569415	0.000595659	0.000463348	0.000592378
A0A0D6IXP8_ALCXX	>tr|A0A0D6IXP8|A0A0D6IXP8_ALCXX Cysteine synthase OS=Alcaligenes xylosoxydans xylosoxydans OX=85698 GN=cysK PE=4 SV=1	Cysteine synthase OS=Alcaligenes xylosoxydans xylosoxydans OX=85698 GN=cysK PE=4 SV=1	12	2	2	0	308	315	64	2	0.000415007	0.000407328	0.000384994	0.000377883	0.00041798	0.000430114	0.00045749	0.000493318	0.000572043	0	0.000396564	0
A0A7U0I5V4_ALCXX	>tr|A0A7U0I5V4|A0A7U0I5V4_ALCXX Cysteine synthase OS=Alcaligenes xylosoxydans xylosoxydans OX=85698 GN=cysM PE=3 SV=1	Cysteine synthase OS=Alcaligenes xylosoxydans xylosoxydans OX=85698 GN=cysM PE=3 SV=1	85	21	21	0	303	323	576	21	0.000532206	0.000534282	0.000695007	0.000538057	0.000537547	0.000673921	0.000566393	0.000581788	0.000782173	0.00075833	0.000626302	0.000781475
A0A0D6IAH6_ALCXX	>tr|A0A0D6IAH6|A0A0D6IAH6_ALCXX Cysteine--tRNA ligase OS=Alcaligenes xylosoxydans xylosoxydans OX=85698 GN=cysS PE=3 SV=1	Cysteine--tRNA ligase OS=Alcaligenes xylosoxydans xylosoxydans OX=85698 GN=cysS PE=3 SV=1	63	23	23	0	484	532	571	23	0.000528082	0.000530495	0.000582644	0.000525877	0.000536562	0.00056608	0.000554496	0.000561328	0.000672755	0.00062923	0.000565155	0.000674793
A0A0D6ILP0_ALCXX	>tr|A0A0D6ILP0|A0A0D6ILP0_ALCXX CYTH and CHAD domain-containing protein OS=Alcaligenes xylosoxydans xylosoxydans OX=85698 GN=ERS451415_05335 PE=4 SV=1	CYTH and CHAD domain-containing protein OS=Alcaligenes xylosoxydans xylosoxydans OX=85698 GN=ERS451415_05335 PE=4 SV=1	15	6	6	0	552	611	882	6	0.00042847	0.000445258	0.000501796	0.000433081	0.000437994	0.000457732	0.000395343	0.000449254	0	0	0.000475416	0.000601511
A0A0D6GPY6_ALCXX	>tr|A0A0D6GPY6|A0A0D6GPY6_ALCXX Cytidylate kinase OS=Alcaligenes xylosoxydans xylosoxydans OX=85698 GN=cmk PE=3 SV=1	Cytidylate kinase OS=Alcaligenes xylosoxydans xylosoxydans OX=85698 GN=cmk PE=3 SV=1	67	12	12	0	229	246	615	12	0.000489076	0.000492014	0.000381286	0.000483534	0.000485912	0.000491047	0.000517124	0.000494389	0	0.000513591	0.000523321	0
A0A0D6FG82_ALCXX	>tr|A0A0D6FG82|A0A0D6FG82_ALCXX Cytochrome b OS=Alcaligenes xylosoxydans xylosoxydans OX=85698 GN=fbcH PE=3 SV=1	Cytochrome b OS=Alcaligenes xylosoxydans xylosoxydans OX=85698 GN=fbcH PE=3 SV=1	13	6	6	0	462	524	922	6	0.000373444	0	0.00041263	0.00038458	0.000348248	0	0.000363131	0.000446753	0.000491715	0.00049072	0.000428457	0
A0A0D6IJ29_ALCXX	>tr|A0A0D6IJ29|A0A0D6IJ29_ALCXX Cytochrome bo(3) ubiquinol oxidase subunit 3 OS=Alcaligenes xylosoxydans xylosoxydans OX=85698 GN=cyoC_1 PE=3 SV=1	Cytochrome bo(3) ubiquinol oxidase subunit 3 OS=Alcaligenes xylosoxydans xylosoxydans OX=85698 GN=cyoC_1 PE=3 SV=1	7	2	2	0	204	227	701	2	0.000313592	0.000341874	0.000469605	0.000350227	0.000350671	0	0.000418224	0.000401871	0	0	0.000456154	0
A0A0D6IVT1_ALCXX	>tr|A0A0D6IVT1|A0A0D6IVT1_ALCXX Cytochrome C biogenesis protein ResB OS=Alcaligenes xylosoxydans xylosoxydans OX=85698 GN=ccsB PE=4 SV=1	Cytochrome C biogenesis protein ResB OS=Alcaligenes xylosoxydans xylosoxydans OX=85698 GN=ccsB PE=4 SV=1	5	3	3	0	692	755	843	3	0	0	0.000494323	0	0	0.000451867	0	0	0	0.000648639	0.0004975	0
A0A0D6FU35_ALCXX	>tr|A0A0D6FU35|A0A0D6FU35_ALCXX Cytochrome c biogenesis protein tlpA OS=Alcaligenes xylosoxydans xylosoxydans OX=85698 GN=tlpA PE=4 SV=1	Cytochrome c biogenesis protein tlpA OS=Alcaligenes xylosoxydans xylosoxydans OX=85698 GN=tlpA PE=4 SV=1	20	3	3	0	176	187	879	3	0.000415458	0.000428661	0.000626378	0.000449901	0.000465978	0.000659717	0.000560653	0.000610867	0.000833202	0.000750337	0.000691289	0.000906516
A0A0D6GC64_ALCXX	>tr|A0A0D6GC64|A0A0D6GC64_ALCXX Cytochrome C OS=Alcaligenes xylosoxydans xylosoxydans OX=85698 GN=BIZ92_14735 PE=4 SV=1	Cytochrome C OS=Alcaligenes xylosoxydans xylosoxydans OX=85698 GN=BIZ92_14735 PE=4 SV=1	49	4	4	0	117	125	828	4	0.000516276	0.000515626	0.000685356	0.000567114	0.000535004	0.000713988	0.000610547	0.000612061	0.000794361	0.000819685	0.000701268	0.0008558
A0A0D6HT40_ALCXX	>tr|A0A0D6HT40|A0A0D6HT40_ALCXX Cytochrome c OS=Alcaligenes xylosoxydans xylosoxydans OX=85698 GN=ERS369984_01124 PE=4 SV=1	Cytochrome c OS=Alcaligenes xylosoxydans xylosoxydans OX=85698 GN=ERS369984_01124 PE=4 SV=1	26	4	4	0	127	138	994	4	0.000426706	0.000429115	0.000469966	0.000418973	0.000430476	0.000573122	0.000449583	0.000452773	0.000682291	0.000508048	0.000476915	0.000714487
A0A0D6GXN2_ALCXX	>tr|A0A0D6GXN2|A0A0D6GXN2_ALCXX Cytochrome c OS=Alcaligenes xylosoxydans xylosoxydans OX=85698 GN=ERS451415_01799 PE=4 SV=1	Cytochrome c OS=Alcaligenes xylosoxydans xylosoxydans OX=85698 GN=ERS451415_01799 PE=4 SV=1	66	10	10	0	152	161	922	10	0.000512	0.000514639	0.000712163	0.000555219	0.000554946	0.000729965	0.000683121	0.000725327	0.000924698	0.000918737	0.000811073	0.00100097
A0A0D6HV47_ALCXX	>tr|A0A0D6HV47|A0A0D6HV47_ALCXX Cytochrome c OS=Alcaligenes xylosoxydans xylosoxydans OX=85698 GN=ERS451415_03338 PE=4 SV=1	Cytochrome c OS=Alcaligenes xylosoxydans xylosoxydans OX=85698 GN=ERS451415_03338 PE=4 SV=1	11	4	4	0	438	461	686	4	0.00038813	0.000381885	0.000532038	0.000406512	0.000424731	0.000558444	0	0	0	0	0	0
A0A0D6FHS3_ALCXX	>tr|A0A0D6FHS3|A0A0D6FHS3_ALCXX Cytochrome c oxidase subunit 2 OS=Alcaligenes xylosoxydans xylosoxydans OX=85698 GN=ctaC PE=3 SV=1	Cytochrome c oxidase subunit 2 OS=Alcaligenes xylosoxydans xylosoxydans OX=85698 GN=ctaC PE=3 SV=1	37	12	12	0	385	422	821	12	0.000479526	0.000464819	0.000548371	0.00048316	0.00047703	0.000561316	0.00051027	0.000529043	0.000611555	0.000641456	0.00057697	0.000607804
A0A0D6FG57_ALCXX	>tr|A0A0D6FG57|A0A0D6FG57_ALCXX Cytochrome c1 OS=Alcaligenes xylosoxydans xylosoxydans OX=85698 GN=petC PE=4 SV=1	Cytochrome c1 OS=Alcaligenes xylosoxydans xylosoxydans OX=85698 GN=petC PE=4 SV=1	40	10	10	0	284	315	888	10	0.000376657	0.000361662	0.000439257	0.000417503	0.000361339	0.000475478	0.000426353	0.000499167	0.000492188	0.000570848	0.000425496	0.000557354
A0A0D6IWK2_ALCXX	>tr|A0A0D6IWK2|A0A0D6IWK2_ALCXX Cytochrome c4 OS=Alcaligenes xylosoxydans xylosoxydans OX=85698 GN=cycA_2 PE=4 SV=1	Cytochrome c4 OS=Alcaligenes xylosoxydans xylosoxydans OX=85698 GN=cycA_2 PE=4 SV=1	48	9	9	0	233	243	844	9	0.0004386	0.000460167	0.000700722	0.000505962	0.000467346	0.000655882	0.00060676	0.000630689	0.000877095	0.000811048	0.0006905	0.000884292
A0A0D6FNZ2_ALCXX	>tr|A0A0D6FNZ2|A0A0D6FNZ2_ALCXX Cytochrome c5 family protein OS=Alcaligenes xylosoxydans xylosoxydans OX=85698 GN=ERS451415_00438 PE=4 SV=1	Cytochrome c5 family protein OS=Alcaligenes xylosoxydans xylosoxydans OX=85698 GN=ERS451415_00438 PE=4 SV=1	39	11	11	0	307	306	742	11	0.000470855	0.000462373	0.000584319	0.000497708	0.000472188	0.000572546	0.000502331	0.000549176	0.00064601	0.000630183	0.000543462	0.000637475
A0A0D6IDM3_ALCXX	>tr|A0A0D6IDM3|A0A0D6IDM3_ALCXX Cytochrome c551 peroxidase OS=Alcaligenes xylosoxydans xylosoxydans OX=85698 GN=ccp_2 PE=4 SV=1	Cytochrome c551 peroxidase OS=Alcaligenes xylosoxydans xylosoxydans OX=85698 GN=ccp_2 PE=4 SV=1	52	9	9	0	334	359	783	9	0.000441478	0.000447112	0	0.00047466	0.000511642	0.00053376	0.00043427	0.000472829	0.0004934	0.000593017	0.000602441	0.000591439
A0A0D6IT77_ALCXX	>tr|A0A0D6IT77|A0A0D6IT77_ALCXX Cytochrome d ubiquinol oxidase subunit 1 OS=Alcaligenes xylosoxydans xylosoxydans OX=85698 GN=cydA PE=3 SV=1	Cytochrome d ubiquinol oxidase subunit 1 OS=Alcaligenes xylosoxydans xylosoxydans OX=85698 GN=cydA PE=3 SV=1	14	4	4	0	524	58	882	4	0	0.000326725	0.000409759	0.000362517	0.000339455	0	0	0.000372483	0	0	0	0
A0A0D6IT73_ALCXX	>tr|A0A0D6IT73|A0A0D6IT73_ALCXX Cytochrome d ubiquinol oxidase subunit 2 OS=Alcaligenes xylosoxydans xylosoxydans OX=85698 GN=cydB_2 PE=3 SV=1	Cytochrome d ubiquinol oxidase subunit 2 OS=Alcaligenes xylosoxydans xylosoxydans OX=85698 GN=cydB_2 PE=3 SV=1	9	2	2	0	383	414	922	2	0	0.000308356	0	0.00032833	0	0	0	0.000386158	0	0	0	0
A0A0D6IJ26_ALCXX	>tr|A0A0D6IJ26|A0A0D6IJ26_ALCXX Cytochrome o ubiquinol oxidase subunit I OS=Alcaligenes xylosoxydans xylosoxydans OX=85698 GN=cyoB_1 PE=3 SV=1	Cytochrome o ubiquinol oxidase subunit I OS=Alcaligenes xylosoxydans xylosoxydans OX=85698 GN=cyoB_1 PE=3 SV=1	5	4	4	0	658	74	878	4	0.000381667	0.000408131	0.000505973	0.000418573	0.000404755	0	0	0.000344293	0	0	0	0.00061887
A0A0D6GDZ2_ALCXX	>tr|A0A0D6GDZ2|A0A0D6GDZ2_ALCXX Cytochrome OS=Alcaligenes xylosoxydans xylosoxydans OX=85698 GN=cc4_1 PE=4 SV=1	Cytochrome OS=Alcaligenes xylosoxydans xylosoxydans OX=85698 GN=cc4_1 PE=4 SV=1	58	5	5	0	120	123	891	5	0.000500399	0.00049468	0.000692136	0.000548715	0.000516645	0.000733528	0.000666707	0.000607333	0.00082637	0.000824852	0.000786609	0.00090563
A0A0D6ICZ8_ALCXX	>tr|A0A0D6ICZ8|A0A0D6ICZ8_ALCXX Cytochrome-c oxidase OS=Alcaligenes xylosoxydans xylosoxydans OX=85698 GN=norB_2 PE=3 SV=1	Cytochrome-c oxidase OS=Alcaligenes xylosoxydans xylosoxydans OX=85698 GN=norB_2 PE=3 SV=1	6	2	2	12	494	557	92	2	0	0	0	0.000353021	0.000350604	0	0	0	0	0	0	0
A0A0D6GUI9_ALCXX	>tr|A0A0D6GUI9|A0A0D6GUI9_ALCXX Cytokinin riboside 5'-monophosphate phosphoribohydrolase OS=Alcaligenes xylosoxydans xylosoxydans OX=85698 GN=yvdD_1 PE=3 SV=1	Cytokinin riboside 5'-monophosphate phosphoribohydrolase OS=Alcaligenes xylosoxydans xylosoxydans OX=85698 GN=yvdD_1 PE=3 SV=1	13	2	2	0	208	222	548	2	0.0004609	0.000454334	0.000438401	0.000448511	0.000454043	0.000457905	0.000425807	0.000446347	0	0.000487459	0.000445444	0.000547844
A0A0D6IU09_ALCXX	>tr|A0A0D6IU09|A0A0D6IU09_ALCXX Cytokinin riboside 5'-monophosphate phosphoribohydrolase OS=Alcaligenes xylosoxydans xylosoxydans OX=85698 GN=yvdD_2 PE=3 SV=1	Cytokinin riboside 5'-monophosphate phosphoribohydrolase OS=Alcaligenes xylosoxydans xylosoxydans OX=85698 GN=yvdD_2 PE=3 SV=1	36	5	5	0	200	223	62	5	0.000476124	0.000474031	0.000475851	0.000463142	0.000472452	0.000517019	0.000487172	0.00045578	0	0.000457046	0.000465221	0
A0A0D6FLG7_ALCXX	>tr|A0A0D6FLG7|A0A0D6FLG7_ALCXX D-2-hydroxyacid dehydrogenase family protein OS=Alcaligenes xylosoxydans xylosoxydans OX=85698 GN=hprA_1 PE=3 SV=1	D-2-hydroxyacid dehydrogenase family protein OS=Alcaligenes xylosoxydans xylosoxydans OX=85698 GN=hprA_1 PE=3 SV=1	35	10	10	0	318	342	605	10	0.00047035	0.000478232	0	0.000474192	0.000470724	0.000463886	0.000488162	0.000467325	0.000534725	0	0.000460651	0.000520237
A0A0D6FQ71_ALCXX	>tr|A0A0D6FQ71|A0A0D6FQ71_ALCXX D-3-phosphoglycerate dehydrogenase OS=Alcaligenes xylosoxydans xylosoxydans OX=85698 GN=serA_2 PE=3 SV=1	D-3-phosphoglycerate dehydrogenase OS=Alcaligenes xylosoxydans xylosoxydans OX=85698 GN=serA_2 PE=3 SV=1	75	19	19	0	399	424	658	19	0.000546255	0.000544993	0.000569831	0.000527282	0.000535233	0.000493218	0.000545637	0.000529782	0.000498913	0.000558475	0.0005029	0.000548641
A0A0D6IUE6_ALCXX	>tr|A0A0D6IUE6|A0A0D6IUE6_ALCXX D-alanine aminotransferase OS=Alcaligenes xylosoxydans xylosoxydans OX=85698 GN=dat PE=4 SV=1	D-alanine aminotransferase OS=Alcaligenes xylosoxydans xylosoxydans OX=85698 GN=dat PE=4 SV=1	64	11	11	0	288	314	539	11	0.000504738	0.000498193	0.000512828	0.00048307	0.000498957	0.000526449	0.000510209	0.000493888	0.000495112	0.000548395	0.000513192	0
A0A0D6FZ28_ALCXX	>tr|A0A0D6FZ28|A0A0D6FZ28_ALCXX D-alanine--D-alanine ligase OS=Alcaligenes xylosoxydans xylosoxydans OX=85698 GN=ddl PE=3 SV=1	D-alanine--D-alanine ligase OS=Alcaligenes xylosoxydans xylosoxydans OX=85698 GN=ddl PE=3 SV=1	52	12	12	0	316	337	521	12	0.00053087	0.000528661	0.000637365	0.00053828	0.000529179	0.000654684	0.000638246	0.000691928	0.000777415	0.000913026	0.000726851	0.00076574
A0A0D6FU36_ALCXX	>tr|A0A0D6FU36|A0A0D6FU36_ALCXX D-alanine--poly(Phosphoribitol) ligase OS=Alcaligenes xylosoxydans xylosoxydans OX=85698 GN=dltA_1 PE=4 SV=1	D-alanine--poly(Phosphoribitol) ligase OS=Alcaligenes xylosoxydans xylosoxydans OX=85698 GN=dltA_1 PE=4 SV=1	37	14	14	0	482	518	545	14	0.000504596	0.000504701	0.00057599	0.000495667	0.000503378	0.000520403	0.000545408	0.000537671	0.000549788	0.000601914	0.000564488	0
A0A7T2RFI8_ALCXX	>tr|A0A7T2RFI8|A0A7T2RFI8_ALCXX D-alanyl-D-alanine carboxypeptidase OS=Alcaligenes xylosoxydans xylosoxydans OX=85698 GN=I6G72_06450 PE=4 SV=1	D-alanyl-D-alanine carboxypeptidase OS=Alcaligenes xylosoxydans xylosoxydans OX=85698 GN=I6G72_06450 PE=4 SV=1	54	16	16	0	420	451	853	16	0.000494641	0.000490475	0.000647227	0.00050095	0.000498333	0.000623082	0.000524993	0.000546696	0.00078169	0.000639419	0.000596019	0.000737334
A0A7T2VPK0_ALCXX	>tr|A0A7T2VPK0|A0A7T2VPK0_ALCXX D-alanyl-D-alanine carboxypeptidase/D-alanyl-D-alanine-endopeptidase OS=Alcaligenes xylosoxydans xylosoxydans OX=85698 GN=dacB PE=4 SV=1	D-alanyl-D-alanine carboxypeptidase/D-alanyl-D-alanine-endopeptidase OS=Alcaligenes xylosoxydans xylosoxydans OX=85698 GN=dacB PE=4 SV=1	42	15	15	0	482	51	939	15	0.000451769	0.000453962	0	0.000444968	0.000452671	0.00039004	0.000500808	0.000500778	0.000535996	0.000520766	0.000524362	0
A0A1C2YWC3_ALCXX	>tr|A0A1C2YWC3|A0A1C2YWC3_ALCXX D-alanyl-D-alanine endopeptidase OS=Alcaligenes xylosoxydans xylosoxydans OX=85698 GN=pbpG PE=3 SV=1	D-alanyl-D-alanine endopeptidase OS=Alcaligenes xylosoxydans xylosoxydans OX=85698 GN=pbpG PE=3 SV=1	40	7	7	0	265	288	866	7	0.000454295	0.000456986	0.000404208	0.000448795	0.000446538	0	0.000363673	0.000397934	0	0.000463586	0.000513928	0.000476732
A0A0D6FUN8_ALCXX	>tr|A0A0D6FUN8|A0A0D6FUN8_ALCXX D-alanyl-lipoteichoic acid biosynthesis protein DltD OS=Alcaligenes xylosoxydans xylosoxydans OX=85698 GN=ERS451415_00641 PE=4 SV=1	D-alanyl-lipoteichoic acid biosynthesis protein DltD OS=Alcaligenes xylosoxydans xylosoxydans OX=85698 GN=ERS451415_00641 PE=4 SV=1	26	8	8	0	392	441	702	8	0.000346927	0.00036814	0	0.000339984	0.000334152	0.000470956	0.000366466	0.000428572	0.000477136	0	0.000457207	0.000473545
A0A0D6H142_ALCXX	>tr|A0A0D6H142|A0A0D6H142_ALCXX D-amino acid dehydrogenase OS=Alcaligenes xylosoxydans xylosoxydans OX=85698 GN=soxB PE=4 SV=1	D-amino acid dehydrogenase OS=Alcaligenes xylosoxydans xylosoxydans OX=85698 GN=soxB PE=4 SV=1	30	9	9	0	418	458	715	9	0.000420296	0.000440391	0.0004946	0.00040465	0.000407717	0.000460986	0.000355578	0.000457487	0	0	0.000476803	0
A0A0D6HFI6_ALCXX	>tr|A0A0D6HFI6|A0A0D6HFI6_ALCXX D-amino acid dehydrogenase OS=Alcaligenes xylosoxydans xylosoxydans OX=85698 GN=thiO_5 PE=3 SV=1	D-amino acid dehydrogenase OS=Alcaligenes xylosoxydans xylosoxydans OX=85698 GN=thiO_5 PE=3 SV=1	46	15	15	0	433	472	901	15	0.000434015	0.000436309	0.000543531	0.000441511	0.000429942	0.000496804	0.000430345	0.000429121	0.000628303	0.000466945	0.000440309	0.000531153
A0A0D6GL86_ALCXX	>tr|A0A0D6GL86|A0A0D6GL86_ALCXX D-aminopeptidase OS=Alcaligenes xylosoxydans xylosoxydans OX=85698 GN=dppA_4 PE=4 SV=1	D-aminopeptidase OS=Alcaligenes xylosoxydans xylosoxydans OX=85698 GN=dppA_4 PE=4 SV=1	25	5	5	0	272	289	613	5	0.000459186	0.000467346	0.000541101	0.000465888	0.000473013	0.000516992	0.000510186	0.000533143	0	0.000570303	0.000589986	0.00052137
A0A0D6FPP5_ALCXX	>tr|A0A0D6FPP5|A0A0D6FPP5_ALCXX D-beta-D-heptose 1-phosphate adenylyltransferase OS=Alcaligenes xylosoxydans xylosoxydans OX=85698 GN=hldE_1 PE=4 SV=1	D-beta-D-heptose 1-phosphate adenylyltransferase OS=Alcaligenes xylosoxydans xylosoxydans OX=85698 GN=hldE_1 PE=4 SV=1	27	4	4	0	162	175	736	4	0.00044213	0.000455666	0.000515825	0.000438859	0.000453141	0.000512708	0.000455138	0.00046082	0.000602937	0.000524791	0.000486738	0.00055386
A0A0D6INY1_ALCXX	>tr|A0A0D6INY1|A0A0D6INY1_ALCXX D-galactonate dehydratase OS=Alcaligenes xylosoxydans xylosoxydans OX=85698 GN=dgoD_3 PE=4 SV=1	D-galactonate dehydratase OS=Alcaligenes xylosoxydans xylosoxydans OX=85698 GN=dgoD_3 PE=4 SV=1	24	5	5	0	382	421	558	5	0.000419383	0.000439881	0.000406874	0.00043685	0.000433402	0.000506136	0.000447901	0.00047417	0	0.000564623	0.000489234	0.000481281
A0A0D6H0P3_ALCXX	>tr|A0A0D6H0P3|A0A0D6H0P3_ALCXX D-inositol-3-phosphate glycosyltransferase OS=Alcaligenes xylosoxydans xylosoxydans OX=85698 GN=mshA_1 PE=4 SV=1	D-inositol-3-phosphate glycosyltransferase OS=Alcaligenes xylosoxydans xylosoxydans OX=85698 GN=mshA_1 PE=4 SV=1	13	4	3	0	363	394	746	3	0.000384587	0.000373081	0.000451885	0.000380455	0.000351654	0	0.000372072	0.000361161	0.000571328	0	0	0
A0A0D6GTG7_ALCXX	>tr|A0A0D6GTG7|A0A0D6GTG7_ALCXX D-malate degradation protein R OS=Alcaligenes xylosoxydans xylosoxydans OX=85698 GN=dmlR_10 PE=3 SV=1	D-malate degradation protein R OS=Alcaligenes xylosoxydans xylosoxydans OX=85698 GN=dmlR_10 PE=3 SV=1	20	6	6	0	299	333	818	6	0.000381851	0.000392331	0	0.000382307	0.000371217	0	0.00041468	0.000407753	0	0.00042072	0	0.000548309
A0A0D6FIN0_ALCXX	>tr|A0A0D6FIN0|A0A0D6FIN0_ALCXX D-malate degradation protein R OS=Alcaligenes xylosoxydans xylosoxydans OX=85698 GN=dmlR_3 PE=3 SV=1	D-malate degradation protein R OS=Alcaligenes xylosoxydans xylosoxydans OX=85698 GN=dmlR_3 PE=3 SV=1	20	4	4	0	315	349	805	4	0.000344316	0.000364378	0	0.000354995	0.000344652	0	0	0.000448645	0	0	0	0
A0A0D6IT92_ALCXX	>tr|A0A0D6IT92|A0A0D6IT92_ALCXX D-malate degradation protein R OS=Alcaligenes xylosoxydans xylosoxydans OX=85698 GN=dmlR_44 PE=3 SV=1	D-malate degradation protein R OS=Alcaligenes xylosoxydans xylosoxydans OX=85698 GN=dmlR_44 PE=3 SV=1	9	2	2	0	296	334	832	2	0	0.000338479	0	0.000328386	0	0	0	0	0	0	0	0
A0A0D6FYT5_ALCXX	>tr|A0A0D6FYT5|A0A0D6FYT5_ALCXX D-malate degradation protein R OS=Alcaligenes xylosoxydans xylosoxydans OX=85698 GN=dmlR_5 PE=3 SV=1	D-malate degradation protein R OS=Alcaligenes xylosoxydans xylosoxydans OX=85698 GN=dmlR_5 PE=3 SV=1	18	4	4	0	313	348	821	4	0.000368642	0.0004005	0.000538134	0.000393244	0.000368096	0.000410801	0	0.000416458	0.000560198	0	0	0.000586437
A0A0D6HKA5_ALCXX	>tr|A0A0D6HKA5|A0A0D6HKA5_ALCXX D-methionine-binding lipoprotein metQ OS=Alcaligenes xylosoxydans xylosoxydans OX=85698 GN=metQ_4 PE=3 SV=1	D-methionine-binding lipoprotein metQ OS=Alcaligenes xylosoxydans xylosoxydans OX=85698 GN=metQ_4 PE=3 SV=1	39	8	8	0	273	294	856	8	0.000388927	0.000427001	0.000573221	0.000417251	0.00041658	0.000555317	0.000567964	0.000591599	0.000718876	0.000721711	0.000653265	0.000682045
A0A0D6ITF3_ALCXX	>tr|A0A0D6ITF3|A0A0D6ITF3_ALCXX D-methionine-binding lipoprotein metQ OS=Alcaligenes xylosoxydans xylosoxydans OX=85698 GN=metQ_7 PE=3 SV=1	D-methionine-binding lipoprotein metQ OS=Alcaligenes xylosoxydans xylosoxydans OX=85698 GN=metQ_7 PE=3 SV=1	82	24	24	0	262	284	86	24	0.000498656	0.000532334	0.00083712	0.000551552	0.000514781	0.000783201	0.000699168	0.00072827	0.00101174	0.000950304	0.000816227	0.00103101
A0A0D6FEG2_ALCXX	>tr|A0A0D6FEG2|A0A0D6FEG2_ALCXX D-threonine aldolase OS=Alcaligenes xylosoxydans xylosoxydans OX=85698 GN=ERS451415_00076 PE=3 SV=1	D-threonine aldolase OS=Alcaligenes xylosoxydans xylosoxydans OX=85698 GN=ERS451415_00076 PE=3 SV=1	47	10	10	0	379	397	552	10	0.000456677	0.000456431	0.000552442	0.000466403	0.000458562	0.000558631	0.000457365	0.000426632	0.00046312	0.000588902	0.000454407	0.000541107
A0A0D6I1P2_ALCXX	>tr|A0A0D6I1P2|A0A0D6I1P2_ALCXX D-threonine aldolase OS=Alcaligenes xylosoxydans xylosoxydans OX=85698 GN=ERS451415_03759 PE=3 SV=1	D-threonine aldolase OS=Alcaligenes xylosoxydans xylosoxydans OX=85698 GN=ERS451415_03759 PE=3 SV=1	17	4	4	0	382	405	597	4	0.000414332	0.000414913	0.00053852	0.00041418	0.000426655	0.00053479	0.00039276	0.000424224	0	0.000459012	0.000516484	0.00059537
A0A0D6IDZ5_ALCXX	>tr|A0A0D6IDZ5|A0A0D6IDZ5_ALCXX D-xylose ABC transporter substrate-binding protein OS=Alcaligenes xylosoxydans xylosoxydans OX=85698 GN=xylF PE=4 SV=1	D-xylose ABC transporter substrate-binding protein OS=Alcaligenes xylosoxydans xylosoxydans OX=85698 GN=xylF PE=4 SV=1	85	25	25	0	338	358	742	25	0.000536884	0.00056155	0.000778975	0.000574371	0.000567626	0.000744412	0.000680254	0.000706407	0.000940906	0.000874885	0.000765761	0.000982959
A0A0D6G1H5_ALCXX	>tr|A0A0D6G1H5|A0A0D6G1H5_ALCXX D,D-heptose 1,7-bisphosphate phosphatase OS=Alcaligenes xylosoxydans xylosoxydans OX=85698 GN=gmhB_1 PE=3 SV=1	D,D-heptose 1,7-bisphosphate phosphatase OS=Alcaligenes xylosoxydans xylosoxydans OX=85698 GN=gmhB_1 PE=3 SV=1	72	9	9	0	179	191	52	9	0.000483669	0.000474228	0.00050983	0.000475896	0.000480953	0.00054075	0.000528949	0.000520627	0.000547085	0.000647703	0.000548691	0.00074751
A0A0D6ITI2_ALCXX	>tr|A0A0D6ITI2|A0A0D6ITI2_ALCXX DASS family sodium-coupled anion symporter OS=Alcaligenes xylosoxydans xylosoxydans OX=85698 GN=ybhI_2 PE=3 SV=1	DASS family sodium-coupled anion symporter OS=Alcaligenes xylosoxydans xylosoxydans OX=85698 GN=ybhI_2 PE=3 SV=1	4	2	2	0	497	526	958	2	0	0	0.00055945	0	0.000400911	0	0.000369633	0	0	0.000518065	0	0
A0A0D6INW5_ALCXX	>tr|A0A0D6INW5|A0A0D6INW5_ALCXX dCTP deaminase OS=Alcaligenes xylosoxydans xylosoxydans OX=85698 GN=dcd PE=3 SV=1	dCTP deaminase OS=Alcaligenes xylosoxydans xylosoxydans OX=85698 GN=dcd PE=3 SV=1	56	7	7	0	187	208	54	7	0.000491605	0.000493793	0.000536227	0.000494432	0.000488994	0.000517124	0.000489418	0.000499129	0	0.000620629	0.000536181	0
A0A0D6I0B5_ALCXX	>tr|A0A0D6I0B5|A0A0D6I0B5_ALCXX DctP family TRAP transporter solute-binding subunit OS=Alcaligenes xylosoxydans xylosoxydans OX=85698 GN=ERS369984_00795 PE=4 SV=1	DctP family TRAP transporter solute-binding subunit OS=Alcaligenes xylosoxydans xylosoxydans OX=85698 GN=ERS369984_00795 PE=4 SV=1	31	11	11	0	343	378	901	11	0.000442955	0.00045191	0.000590632	0.000447928	0.000447549	0.00060096	0.000572501	0.00059887	0.000709944	0.000717519	0.000665208	0.000737963
A0A0D6H7D1_ALCXX	>tr|A0A0D6H7D1|A0A0D6H7D1_ALCXX DD-transpeptidase OS=Alcaligenes xylosoxydans xylosoxydans OX=85698 GN=mrcA_1 PE=3 SV=1	DD-transpeptidase OS=Alcaligenes xylosoxydans xylosoxydans OX=85698 GN=mrcA_1 PE=3 SV=1	22	16	11	0	894	962	762	11	0.000407399	0.000362019	0.000523339	0.00037552	0.000379583	0.000519839	0	0.000408254	0.000597285	0.000445561	0	0.000544907
A0A0D6IV80_ALCXX	>tr|A0A0D6IV80|A0A0D6IV80_ALCXX DD-transpeptidase OS=Alcaligenes xylosoxydans xylosoxydans OX=85698 GN=mrcA_2 PE=3 SV=1	DD-transpeptidase OS=Alcaligenes xylosoxydans xylosoxydans OX=85698 GN=mrcA_2 PE=3 SV=1	36	26	21	0	815	898	919	21	0.000424734	0.00041837	0.000554782	0.00040759	0.000428726	0.000570504	0.000540721	0.000530305	0.000699932	0.000662222	0.000586645	0.000602645
A0A0D6IVU4_ALCXX	>tr|A0A0D6IVU4|A0A0D6IVU4_ALCXX DegT/DnrJ/EryC1/StrS family aminotransferase OS=Alcaligenes xylosoxydans xylosoxydans OX=85698 GN=arnB_1 PE=3 SV=1	DegT/DnrJ/EryC1/StrS family aminotransferase OS=Alcaligenes xylosoxydans xylosoxydans OX=85698 GN=arnB_1 PE=3 SV=1	25	5	5	0	366	394	597	5	0.000495421	0.000496244	0.00042704	0.000487784	0.000499432	0.00047733	0.000500044	0.000510579	0.000504076	0.000570192	0.00053758	0.000467278
A0A0D6HTK6_ALCXX	>tr|A0A0D6HTK6|A0A0D6HTK6_ALCXX Dehydrogenase OS=Alcaligenes xylosoxydans xylosoxydans OX=85698 GN=BIZ92_31600 PE=3 SV=1	Dehydrogenase OS=Alcaligenes xylosoxydans xylosoxydans OX=85698 GN=BIZ92_31600 PE=3 SV=1	25	3	3	0	117	13	511	3	0.000402122	0.000401674	0	0.000416464	0.000398034	0	0.000450573	0.000425935	0	0.000569893	0.000441696	0.00053651
A0A0D6I5N0_ALCXX	>tr|A0A0D6I5N0|A0A0D6I5N0_ALCXX Dehydrosqualene synthase OS=Alcaligenes xylosoxydans xylosoxydans OX=85698 GN=crtM_1 PE=4 SV=1	Dehydrosqualene synthase OS=Alcaligenes xylosoxydans xylosoxydans OX=85698 GN=crtM_1 PE=4 SV=1	41	7	7	0	276	31	569	7	0.00038037	0.000392432	0	0.000371753	0.000399173	0.000489967	0.000371128	0	0.000511578	0	0	0.000560104
A0A0D6I3Z7_ALCXX	>tr|A0A0D6I3Z7|A0A0D6I3Z7_ALCXX Dehydrosqualene synthase OS=Alcaligenes xylosoxydans xylosoxydans OX=85698 GN=crtM_2 PE=4 SV=1	Dehydrosqualene synthase OS=Alcaligenes xylosoxydans xylosoxydans OX=85698 GN=crtM_2 PE=4 SV=1	20	4	4	0	287	332	777	4	0.000333117	0	0	0.000331803	0.000337793	0	0	0	0	0	0	0
A0A0D6IVA2_ALCXX	>tr|A0A0D6IVA2|A0A0D6IVA2_ALCXX Delta-aminolevulinic acid dehydratase OS=Alcaligenes xylosoxydans xylosoxydans OX=85698 GN=hemB PE=3 SV=1	Delta-aminolevulinic acid dehydratase OS=Alcaligenes xylosoxydans xylosoxydans OX=85698 GN=hemB PE=3 SV=1	61	12	12	0	338	37	56	12	0.000491614	0.000492167	0.000410643	0.000485055	0.000495677	0.000502828	0.000528123	0.000529532	0	0.000544523	0.00050428	0.000478875
A0A0D6FKH3_ALCXX	>tr|A0A0D6FKH3|A0A0D6FKH3_ALCXX Delta-lactam-biosynthetic de-N-acetylase OS=Alcaligenes xylosoxydans xylosoxydans OX=85698 GN=ERS451415_00341 PE=4 SV=1	Delta-lactam-biosynthetic de-N-acetylase OS=Alcaligenes xylosoxydans xylosoxydans OX=85698 GN=ERS451415_00341 PE=4 SV=1	6	2	2	0	264	29	888	2	0.000438277	0.000440942	0	0.000431064	0.000445216	0	0.000481623	0.000476486	0.00047501	0	0.000461427	0.000521928
A0A7U0I7L3_ALCXX	>tr|A0A7U0I7L3|A0A7U0I7L3_ALCXX Deoxyguanosinetriphosphate triphosphohydrolase-like protein OS=Alcaligenes xylosoxydans xylosoxydans OX=85698 GN=I6G72_06055 PE=3 SV=1	Deoxyguanosinetriphosphate triphosphohydrolase-like protein OS=Alcaligenes xylosoxydans xylosoxydans OX=85698 GN=I6G72_06055 PE=3 SV=1	33	9	9	0	375	427	718	9	0.000431971	0.00042465	0.00037193	0.000420163	0.00041637	0.000443614	0.000416129	0.000448267	0	0.000455618	0.000370327	0.000549982
A0A0D6HGM6_ALCXX	>tr|A0A0D6HGM6|A0A0D6HGM6_ALCXX Deoxyribodipyrimidine photo-lyase OS=Alcaligenes xylosoxydans xylosoxydans OX=85698 GN=phrB PE=3 SV=1	Deoxyribodipyrimidine photo-lyase OS=Alcaligenes xylosoxydans xylosoxydans OX=85698 GN=phrB PE=3 SV=1	13	2	2	0	472	519	699	2	0	0.000335636	0	0	0.00034162	0	0	0	0	0	0.000414553	0.000439336
A0A0D6FS58_ALCXX	>tr|A0A0D6FS58|A0A0D6FS58_ALCXX Dephospho-CoA kinase OS=Alcaligenes xylosoxydans xylosoxydans OX=85698 GN=coaE PE=3 SV=1	Dephospho-CoA kinase OS=Alcaligenes xylosoxydans xylosoxydans OX=85698 GN=coaE PE=3 SV=1	37	5	5	0	215	23	657	5	0.00042434	0.000423459	0	0.000403098	0.000412144	0	0.000451416	0.000423088	0	0	0.000459558	0.000554608
A0A0D6ICT0_ALCXX	>tr|A0A0D6ICT0|A0A0D6ICT0_ALCXX Dephospho-CoA kinase/protein folding accessory domain-containing protein OS=Alcaligenes xylosoxydans xylosoxydans OX=85698 GN=ERS451415_04586 PE=4 SV=1	Dephospho-CoA kinase/protein folding accessory domain-containing protein OS=Alcaligenes xylosoxydans xylosoxydans OX=85698 GN=ERS451415_04586 PE=4 SV=1	26	3	3	0	195	218	592	3	0.000392	0.000381939	0	0.000387332	0.000390088	0	0.00042531	0	0	0	0	0
A0A0D6IH49_ALCXX	>tr|A0A0D6IH49|A0A0D6IH49_ALCXX DHCW motif cupin fold protein OS=Alcaligenes xylosoxydans xylosoxydans OX=85698 GN=ERS369984_02475 PE=4 SV=1	DHCW motif cupin fold protein OS=Alcaligenes xylosoxydans xylosoxydans OX=85698 GN=ERS369984_02475 PE=4 SV=1	60	3	3	0	109	123	52	3	0.000405552	0.000408287	0	0.000407493	0.000402867	0	0.000463409	0.000450598	0	0.000569978	0.00046626	0
A0A7U0ED42_ALCXX	>tr|A0A7U0ED42|A0A7U0ED42_ALCXX Diacylglycerol kinase OS=Alcaligenes xylosoxydans xylosoxydans OX=85698 GN=I6G72_29965 PE=4 SV=1	Diacylglycerol kinase OS=Alcaligenes xylosoxydans xylosoxydans OX=85698 GN=I6G72_29965 PE=4 SV=1	26	6	6	0	324	351	967	6	0.000407484	0.000404717	0.000497078	0.000396805	0.000401076	0.00046351	0.00038553	0.000429721	0.000580446	0.000537769	0.000503304	0.000533851
A0A0D6H1F4_ALCXX	>tr|A0A0D6H1F4|A0A0D6H1F4_ALCXX Diaminobutyrate--2-oxoglutarate transaminase OS=Alcaligenes xylosoxydans xylosoxydans OX=85698 GN=ectB PE=3 SV=1	Diaminobutyrate--2-oxoglutarate transaminase OS=Alcaligenes xylosoxydans xylosoxydans OX=85698 GN=ectB PE=3 SV=1	48	14	14	0	435	475	638	14	0.000526588	0.000530646	0.000530527	0.000525822	0.000535512	0.000514197	0.000548913	0.000551961	0.000530514	0.000558793	0.000543959	0
A0A0D6I407_ALCXX	>tr|A0A0D6I407|A0A0D6I407_ALCXX Diaminopimelate decarboxylase OS=Alcaligenes xylosoxydans xylosoxydans OX=85698 GN=lysA_2 PE=3 SV=1	Diaminopimelate decarboxylase OS=Alcaligenes xylosoxydans xylosoxydans OX=85698 GN=lysA_2 PE=3 SV=1	35	9	9	0	409	444	657	9	0.000454042	0.000454642	0.000575005	0.000453436	0.000460229	0.000542519	0.000510806	0.000510097	0.000619405	0.000548874	0.000506693	0
A0A0D6IVS9_ALCXX	>tr|A0A0D6IVS9|A0A0D6IVS9_ALCXX Diaminopimelate decarboxylase OS=Alcaligenes xylosoxydans xylosoxydans OX=85698 GN=lysA_3 PE=3 SV=1	Diaminopimelate decarboxylase OS=Alcaligenes xylosoxydans xylosoxydans OX=85698 GN=lysA_3 PE=3 SV=1	29	9	9	0	430	467	582	9	0.00052002	0.000517761	0.000508637	0.000515477	0.000529783	0.000467443	0.000546012	0.000545573	0.000482675	0.000608613	0.000557303	0.000621512
A0A0D6IVE6_ALCXX	>tr|A0A0D6IVE6|A0A0D6IVE6_ALCXX Diaminopimelate epimerase OS=Alcaligenes xylosoxydans xylosoxydans OX=85698 GN=dapF PE=3 SV=1	Diaminopimelate epimerase OS=Alcaligenes xylosoxydans xylosoxydans OX=85698 GN=dapF PE=3 SV=1	51	12	12	0	303	328	567	12	0.000485122	0.000481487	0.000602547	0.000483983	0.000482642	0.00058596	0.000517577	0.000518152	0.000668292	0.0006011	0.000556149	0.000573003
A0A7U0I3W8_ALCXX	>tr|A0A7U0I3W8|A0A7U0I3W8_ALCXX Dicarboxylate/amino acid:cation symporter OS=Alcaligenes xylosoxydans xylosoxydans OX=85698 GN=I6G72_12090 PE=4 SV=1	Dicarboxylate/amino acid:cation symporter OS=Alcaligenes xylosoxydans xylosoxydans OX=85698 GN=I6G72_12090 PE=4 SV=1	11	4	4	0	438	468	892	4	0.000404998	0.000304658	0.000496864	0.000273918	0	0.000442724	0.000414605	0.000442292	0.000557973	0	0.000480163	0.000546678
A0A0D6HFB6_ALCXX	>tr|A0A0D6HFB6|A0A0D6HFB6_ALCXX Dienelactone hydrolase OS=Alcaligenes xylosoxydans xylosoxydans OX=85698 GN=ERS451415_02581 PE=4 SV=1	Dienelactone hydrolase OS=Alcaligenes xylosoxydans xylosoxydans OX=85698 GN=ERS451415_02581 PE=4 SV=1	8	2	2	0	319	334	821	2	0	0.000355991	0	0.000346655	0.000346115	0.000476848	0.000444611	0.000456603	0	0	0.00050367	0
A0A0D6GF97_ALCXX	>tr|A0A0D6GF97|A0A0D6GF97_ALCXX Dihydrodipicolinate synthase family protein OS=Alcaligenes xylosoxydans xylosoxydans OX=85698 GN=yagE_1 PE=3 SV=1	Dihydrodipicolinate synthase family protein OS=Alcaligenes xylosoxydans xylosoxydans OX=85698 GN=yagE_1 PE=3 SV=1	31	6	6	0	302	322	692	6	0.000469691	0.000473549	0.000483906	0.000452616	0.000470019	0.000530971	0.000505547	0.0005194	0.000622553	0.000631392	0.000583345	0.000587714
A0A0D6INL8_ALCXX	>tr|A0A0D6INL8|A0A0D6INL8_ALCXX Dihydrofolate reductase OS=Alcaligenes xylosoxydans xylosoxydans OX=85698 GN=dhfrIII PE=3 SV=1	Dihydrofolate reductase OS=Alcaligenes xylosoxydans xylosoxydans OX=85698 GN=dhfrIII PE=3 SV=1	22	4	4	0	161	173	679	4	0.00046601	0.000461264	0.000498237	0.000423092	0.000423558	0.000428706	0.000486306	0.00048498	0	0.000541564	0.000483868	0
A0A0D6HER3_ALCXX	>tr|A0A0D6HER3|A0A0D6HER3_ALCXX Dihydrofolate synthase/folylpolyglutamate synthase OS=Alcaligenes xylosoxydans xylosoxydans OX=85698 GN=folC PE=3 SV=1	Dihydrofolate synthase/folylpolyglutamate synthase OS=Alcaligenes xylosoxydans xylosoxydans OX=85698 GN=folC PE=3 SV=1	47	13	13	0	436	465	585	13	0.000491885	0.000487623	0.000417487	0.000488763	0.000493071	0.000409491	0.000525069	0.000522678	0.000652977	0.000611027	0.000535736	0.000664251
A0A0D6HCV1_ALCXX	>tr|A0A0D6HCV1|A0A0D6HCV1_ALCXX Dihydrolipoamide acetyltransferase component of pyruvate dehydrogenase complex OS=Alcaligenes xylosoxydans xylosoxydans OX=85698 GN=bkdB PE=3 SV=1	Dihydrolipoamide acetyltransferase component of pyruvate dehydrogenase complex OS=Alcaligenes xylosoxydans xylosoxydans OX=85698 GN=bkdB PE=3 SV=1	54	21	21	0	450	471	648	21	0.000520787	0.000523579	0.000538493	0.000526851	0.00051598	0.00054868	0.000539864	0.000545158	0.000484091	0.000586348	0.000524114	0
A0A0D6GPL2_ALCXX	>tr|A0A0D6GPL2|A0A0D6GPL2_ALCXX Dihydrolipoyl dehydrogenase OS=Alcaligenes xylosoxydans xylosoxydans OX=85698 GN=lpd_1 PE=3 SV=1	Dihydrolipoyl dehydrogenase OS=Alcaligenes xylosoxydans xylosoxydans OX=85698 GN=lpd_1 PE=3 SV=1	85	33	33	0	475	50	667	33	0.000573226	0.000574127	0.000676673	0.000587608	0.000580885	0.000673394	0.000611606	0.000631625	0.000688083	0.000776306	0.000659715	0.000692836
A0A0D6HDW1_ALCXX	>tr|A0A0D6HDW1|A0A0D6HDW1_ALCXX Dihydrolipoyl dehydrogenase OS=Alcaligenes xylosoxydans xylosoxydans OX=85698 GN=lpdA PE=3 SV=1	Dihydrolipoyl dehydrogenase OS=Alcaligenes xylosoxydans xylosoxydans OX=85698 GN=lpdA PE=3 SV=1	62	31	27	0	590	616	614	27	0.00054278	0.000540827	0.000635209	0.000553791	0.000551695	0.000653337	0.000574904	0.000589325	0.000555995	0.000684346	0.000573815	0.000579609
A0A0D6HCW4_ALCXX	>tr|A0A0D6HCW4|A0A0D6HCW4_ALCXX Dihydrolipoyl dehydrogenase OS=Alcaligenes xylosoxydans xylosoxydans OX=85698 GN=lpdV PE=3 SV=1	Dihydrolipoyl dehydrogenase OS=Alcaligenes xylosoxydans xylosoxydans OX=85698 GN=lpdV PE=3 SV=1	66	21	21	0	467	483	661	21	0.000534456	0.000538728	0.000627088	0.000538502	0.000534273	0.000650672	0.000562943	0.000594995	0.000707963	0.000741061	0.000614469	0.000706224
A0A0D6GMM3_ALCXX	>tr|A0A0D6GMM3|A0A0D6GMM3_ALCXX Dihydrolipoyllysine-residue succinyltransferase component of 2-oxoglutarate dehydrogenase complex OS=Alcaligenes xylosoxydans xylosoxydans OX=85698 GN=sucB_1 PE=3 SV=1	Dihydrolipoyllysine-residue succinyltransferase component of 2-oxoglutarate dehydrogenase complex OS=Alcaligenes xylosoxydans xylosoxydans OX=85698 GN=sucB_1 PE=3 SV=1	54	20	20	0	410	426	605	20	0.000596293	0.000595882	0.000712225	0.000607074	0.00060687	0.000695944	0.000623538	0.000640963	0.000718975	0.0007682	0.000658809	0.000758858
A0A0D6FZH0_ALCXX	>tr|A0A0D6FZH0|A0A0D6FZH0_ALCXX Dihydroorotase OS=Alcaligenes xylosoxydans xylosoxydans OX=85698 GN=pyrC_2 PE=3 SV=1	Dihydroorotase OS=Alcaligenes xylosoxydans xylosoxydans OX=85698 GN=pyrC_2 PE=3 SV=1	76	18	18	0	354	385	68	18	0.000514799	0.000515036	0.000591043	0.000521747	0.000517791	0.000572515	0.000549261	0.000563572	0.000604316	0.00065131	0.000585342	0.000681
A0A0D6G749_ALCXX	>tr|A0A0D6G749|A0A0D6G749_ALCXX Dihydroorotate dehydrogenase (quinone) OS=Alcaligenes xylosoxydans xylosoxydans OX=85698 GN=pyrD PE=3 SV=1	Dihydroorotate dehydrogenase (quinone) OS=Alcaligenes xylosoxydans xylosoxydans OX=85698 GN=pyrD PE=3 SV=1	24	6	6	0	346	369	901	6	0.000409159	0.000396364	0.000422818	0.000405349	0.000407864	0	0.000362699	0.000482113	0.000479022	0	0.00037498	0
A0A0D6FG02_ALCXX	>tr|A0A0D6FG02|A0A0D6FG02_ALCXX Dihydropteridine reductase OS=Alcaligenes xylosoxydans xylosoxydans OX=85698 GN=ERS451415_00126 PE=4 SV=1	Dihydropteridine reductase OS=Alcaligenes xylosoxydans xylosoxydans OX=85698 GN=ERS451415_00126 PE=4 SV=1	28	5	5	0	232	255	728	5	0.000420497	0.000434328	0	0.000421669	0.000407968	0	0.000411811	0.000411078	0	0	0.000480598	0.000545324
A0A1R1JZK2_ALCXX	>tr|A0A1R1JZK2|A0A1R1JZK2_ALCXX Dihydropteroate synthase OS=Alcaligenes xylosoxydans xylosoxydans OX=85698 GN=folP PE=3 SV=1	Dihydropteroate synthase OS=Alcaligenes xylosoxydans xylosoxydans OX=85698 GN=folP PE=3 SV=1	16	3	3	0	281	301	596	3	0.000396147	0.000399949	0.000394933	0.000384856	0.000392198	0	0	0	0	0	0	0
A0A0D6HYR6_ALCXX	>tr|A0A0D6HYR6|A0A0D6HYR6_ALCXX Dihydropyrimidine dehydrogenase subunit A OS=Alcaligenes xylosoxydans xylosoxydans OX=85698 GN=ERS451415_03541 PE=4 SV=1	Dihydropyrimidine dehydrogenase subunit A OS=Alcaligenes xylosoxydans xylosoxydans OX=85698 GN=ERS451415_03541 PE=4 SV=1	25	7	7	0	491	533	667	7	0.000443811	0.000440401	0	0.000424241	0.000439638	0.000447202	0.000487768	0.000537159	0.000544602	0.000708815	0.00056112	0
A0A0D6FZ42_ALCXX	>tr|A0A0D6FZ42|A0A0D6FZ42_ALCXX Dihydroxy-acid dehydratase OS=Alcaligenes xylosoxydans xylosoxydans OX=85698 GN=ilvD_1 PE=3 SV=1	Dihydroxy-acid dehydratase OS=Alcaligenes xylosoxydans xylosoxydans OX=85698 GN=ilvD_1 PE=3 SV=1	26	11	11	0	561	596	607	11	0.000460822	0.000472107	0.000524822	0.000469243	0.000472594	0.000585568	0.000515302	0.000528364	0.000689467	0.000612266	0.000593389	0.000719826
A0A0D6H400_ALCXX	>tr|A0A0D6H400|A0A0D6H400_ALCXX Dihydroxy-acid dehydratase OS=Alcaligenes xylosoxydans xylosoxydans OX=85698 GN=ilvD_2 PE=3 SV=1	Dihydroxy-acid dehydratase OS=Alcaligenes xylosoxydans xylosoxydans OX=85698 GN=ilvD_2 PE=3 SV=1	52	21	21	0	593	634	642	21	0.000486497	0.000494247	0.000621878	0.000513869	0.000499061	0.000635597	0.000511638	0.000520303	0.000687661	0.000666382	0.000589397	0.000699786
A0A0D6HAR1_ALCXX	>tr|A0A0D6HAR1|A0A0D6HAR1_ALCXX Dihydroxy-acid dehydratase OS=Alcaligenes xylosoxydans xylosoxydans OX=85698 GN=ilvD_3 PE=3 SV=1	Dihydroxy-acid dehydratase OS=Alcaligenes xylosoxydans xylosoxydans OX=85698 GN=ilvD_3 PE=3 SV=1	9	4	4	0	591	623	657	4	0.00042163	0.000421051	0.000391509	0.000420531	0.000423608	0.000499134	0.00044354	0.000443469	0.000524367	0	0.000470947	0
A0A0D6HP40_ALCXX	>tr|A0A0D6HP40|A0A0D6HP40_ALCXX Dihydroxy-acid dehydratase OS=Alcaligenes xylosoxydans xylosoxydans OX=85698 GN=ilvD_4 PE=3 SV=1	Dihydroxy-acid dehydratase OS=Alcaligenes xylosoxydans xylosoxydans OX=85698 GN=ilvD_4 PE=3 SV=1	20	6	6	0	576	625	605	6	0.000405889	0.000406676	0.000385528	0.000408718	0.000421519	0	0	0	0	0	0	0
A0A0D6IQ74_ALCXX	>tr|A0A0D6IQ74|A0A0D6IQ74_ALCXX Dihydroxy-acid dehydratase OS=Alcaligenes xylosoxydans xylosoxydans OX=85698 GN=ilvD_5 PE=3 SV=1	Dihydroxy-acid dehydratase OS=Alcaligenes xylosoxydans xylosoxydans OX=85698 GN=ilvD_5 PE=3 SV=1	57	26	26	0	621	655	618	26	0.000538871	0.000541922	0.000538154	0.000554737	0.000555613	0.000612012	0.00056959	0.000562488	0.000807029	0.000635274	0.00055688	0.000847183
A0A0D6IK55_ALCXX	>tr|A0A0D6IK55|A0A0D6IK55_ALCXX Dimethyl sulfoxide/trimethylamine N-oxide reductase OS=Alcaligenes xylosoxydans xylosoxydans OX=85698 GN=dmsA PE=3 SV=1	Dimethyl sulfoxide/trimethylamine N-oxide reductase OS=Alcaligenes xylosoxydans xylosoxydans OX=85698 GN=dmsA PE=3 SV=1	4	2	2	0	772	842	72	2	0.000371333	0.000403895	0.000406009	0.000370292	0.000392103	0.000457962	0	0.000390785	0	0	0	0
A0A0D6I4G3_ALCXX	>tr|A0A0D6I4G3|A0A0D6I4G3_ALCXX Dipeptidase PepE OS=Alcaligenes xylosoxydans xylosoxydans OX=85698 GN=pepE PE=3 SV=1	Dipeptidase PepE OS=Alcaligenes xylosoxydans xylosoxydans OX=85698 GN=pepE PE=3 SV=1	56	6	6	0	234	245	573	6	0.000474058	0.00046225	0.000560455	0.000477967	0.000469101	0.000558924	0.000510273	0.000505221	0.000625133	0.000635364	0.000533517	0.000611558
A0A0D6GL14_ALCXX	>tr|A0A0D6GL14|A0A0D6GL14_ALCXX Dipeptide ABC transporter ATP-binding protein OS=Alcaligenes xylosoxydans xylosoxydans OX=85698 GN=gsiA_10 PE=4 SV=1	Dipeptide ABC transporter ATP-binding protein OS=Alcaligenes xylosoxydans xylosoxydans OX=85698 GN=gsiA_10 PE=4 SV=1	30	17	16	0	628	689	853	11	0.000384821	0.000383727	0.00058642	0.000402885	0.000340833	0.000499884	0.000455588	0.000463709	0.000603962	0.000559709	0.000489284	0.000624346
A0A7T2RJ60_ALCXX	>tr|A0A7T2RJ60|A0A7T2RJ60_ALCXX Dipeptide ABC transporter ATP-binding protein OS=Alcaligenes xylosoxydans xylosoxydans OX=85698 GN=I6G72_16595 PE=4 SV=1	Dipeptide ABC transporter ATP-binding protein OS=Alcaligenes xylosoxydans xylosoxydans OX=85698 GN=I6G72_16595 PE=4 SV=1	22	11	10	0	603	668	671	10	0	0	0	0.000371395	0	0	0	0	0	0	0	0
A0A0D6HHU9_ALCXX	>tr|A0A0D6HHU9|A0A0D6HHU9_ALCXX dITP/XTP pyrophosphatase OS=Alcaligenes xylosoxydans xylosoxydans OX=85698 GN=rdgB PE=3 SV=1	dITP/XTP pyrophosphatase OS=Alcaligenes xylosoxydans xylosoxydans OX=85698 GN=rdgB PE=3 SV=1	48	5	5	0	207	22	559	5	0.000462371	0.000456696	0.000509333	0.000472377	0.000462917	0.000527921	0.000488501	0.000476288	0.000596984	0.000572578	0.000481754	0.000626052
A0A0D6HZK6_ALCXX	>tr|A0A0D6HZK6|A0A0D6HZK6_ALCXX Division inhibitor protein OS=Alcaligenes xylosoxydans xylosoxydans OX=85698 GN=ERS451415_03596 PE=4 SV=1	Division inhibitor protein OS=Alcaligenes xylosoxydans xylosoxydans OX=85698 GN=ERS451415_03596 PE=4 SV=1	12	2	2	0	220	242	91	2	0.000363325	0.000344135	0	0.000353503	0.000336084	0	0	0	0	0	0	0
A0A0D6IGF8_ALCXX	>tr|A0A0D6IGF8|A0A0D6IGF8_ALCXX DJ-1/PfpI family protein OS=Alcaligenes xylosoxydans xylosoxydans OX=85698 GN=yhbO_3 PE=3 SV=1	DJ-1/PfpI family protein OS=Alcaligenes xylosoxydans xylosoxydans OX=85698 GN=yhbO_3 PE=3 SV=1	47	6	6	0	192	206	596	6	0.000482687	0.000485941	0.000604157	0.000505572	0.000486605	0.000599199	0.000356243	0.000442271	0.000538049	0	0	0.00054517
A0A0D6GAC3_ALCXX	>tr|A0A0D6GAC3|A0A0D6GAC3_ALCXX DNA binding domain, excisionase family OS=Alcaligenes xylosoxydans xylosoxydans OX=85698 GN=ERS451415_01121 PE=4 SV=1	DNA binding domain, excisionase family OS=Alcaligenes xylosoxydans xylosoxydans OX=85698 GN=ERS451415_01121 PE=4 SV=1	44	5	5	0	156	172	642	5	0.000448704	0.000445353	0.000437066	0.000442144	0.000440712	0.000433006	0.000442008	0.000435783	0	0.000437821	0.000449368	0
A0A0D6GRJ4_ALCXX	>tr|A0A0D6GRJ4|A0A0D6GRJ4_ALCXX DNA gyrase subunit A OS=Alcaligenes xylosoxydans xylosoxydans OX=85698 GN=gyrA PE=3 SV=1	DNA gyrase subunit A OS=Alcaligenes xylosoxydans xylosoxydans OX=85698 GN=gyrA PE=3 SV=1	56	43	43	0	889	986	524	43	0.000543945	0.000545087	0.000591893	0.000555684	0.000553253	0.000529592	0.00059233	0.000597661	0.000659491	0.000691337	0.000607583	0.000735713
A0A0D6FDI7_ALCXX	>tr|A0A0D6FDI7|A0A0D6FDI7_ALCXX DNA gyrase subunit B OS=Alcaligenes xylosoxydans xylosoxydans OX=85698 GN=gyrB PE=3 SV=1	DNA gyrase subunit B OS=Alcaligenes xylosoxydans xylosoxydans OX=85698 GN=gyrB PE=3 SV=1	58	39	39	0	815	898	604	39	0.000539722	0.000540243	0.000558694	0.000542839	0.000544229	0.000535242	0.000560855	0.000562409	0.000626215	0.000649237	0.000575208	0.000549032
A0A0D6IGA5_ALCXX	>tr|A0A0D6IGA5|A0A0D6IGA5_ALCXX DNA helicase OS=Alcaligenes xylosoxydans xylosoxydans OX=85698 GN=addA PE=4 SV=1	DNA helicase OS=Alcaligenes xylosoxydans xylosoxydans OX=85698 GN=addA PE=4 SV=1	13	11	11	0	1187	1283	59	11	0.000432875	0.00043847	0.000562708	0.000433913	0.000440142	0.00052164	0.000462058	0.000479031	0.000632452	0.000617217	0.000567697	0.00069922
A0A0D6G6B6_ALCXX	>tr|A0A0D6G6B6|A0A0D6G6B6_ALCXX DNA helicase OS=Alcaligenes xylosoxydans xylosoxydans OX=85698 GN=recQ_1 PE=3 SV=1	DNA helicase OS=Alcaligenes xylosoxydans xylosoxydans OX=85698 GN=recQ_1 PE=3 SV=1	25	10	10	0	609	673	635	10	0.000396379	0.000387693	0.000498512	0.000391294	0.00038645	0.000389477	0.000420053	0.000373932	0.000604742	0.000465064	0.000528678	0.000644891
A0A0D6I310_ALCXX	>tr|A0A0D6I310|A0A0D6I310_ALCXX DNA helicase OS=Alcaligenes xylosoxydans xylosoxydans OX=85698 GN=uvrD PE=3 SV=1	DNA helicase OS=Alcaligenes xylosoxydans xylosoxydans OX=85698 GN=uvrD PE=3 SV=1	45	28	27	0	763	842	673	27	0.000480633	0.000484396	0.000618418	0.000482024	0.000481737	0.000579601	0.000520622	0.000537454	0.000705438	0.00065877	0.000600665	0.000734659
A0A0D6GJY1_ALCXX	>tr|A0A0D6GJY1|A0A0D6GJY1_ALCXX DNA ligase OS=Alcaligenes xylosoxydans xylosoxydans OX=85698 GN=ligA PE=3 SV=1	DNA ligase OS=Alcaligenes xylosoxydans xylosoxydans OX=85698 GN=ligA PE=3 SV=1	66	36	36	0	699	75	621	36	0.000525086	0.000528825	0.000515661	0.000526894	0.000533973	0.000553618	0.000507854	0.00050039	0.000594457	0.000507317	0.000510063	0
A0A0D6GNJ9_ALCXX	>tr|A0A0D6GNJ9|A0A0D6GNJ9_ALCXX DNA methyltransferase OS=Alcaligenes xylosoxydans xylosoxydans OX=85698 GN=rlmL PE=4 SV=1	DNA methyltransferase OS=Alcaligenes xylosoxydans xylosoxydans OX=85698 GN=rlmL PE=4 SV=1	29	15	15	0	591	658	667	15	0.000464069	0.000467233	0.000607975	0.000465822	0.000468113	0.000470267	0.000447329	0.000452178	0.000628385	0.000493612	0.000545328	0.000654857
A0A0D6G2P7_ALCXX	>tr|A0A0D6G2P7|A0A0D6G2P7_ALCXX DNA mismatch repair protein MutL OS=Alcaligenes xylosoxydans xylosoxydans OX=85698 GN=mutL PE=3 SV=1	DNA mismatch repair protein MutL OS=Alcaligenes xylosoxydans xylosoxydans OX=85698 GN=mutL PE=3 SV=1	26	11	11	0	648	702	662	11	0.000421336	0.000430084	0.000489841	0.000405219	0.000423138	0	0.00037325	0.000419898	0.000540244	0.000464497	0.000483889	0.000488833
A0A7T2RJ27_ALCXX	>tr|A0A7T2RJ27|A0A7T2RJ27_ALCXX DNA mismatch repair protein MutS OS=Alcaligenes xylosoxydans xylosoxydans OX=85698 GN=mutS PE=4 SV=1	DNA mismatch repair protein MutS OS=Alcaligenes xylosoxydans xylosoxydans OX=85698 GN=mutS PE=4 SV=1	48	29	28	0	866	943	601	28	0.000491386	0.000492715	0.000660404	0.000495296	0.000499118	0.000541762	0.000535508	0.000550566	0.000650603	0.000576862	0.000589007	0.000663005
A0A0D6GTB6_ALCXX	>tr|A0A0D6GTB6|A0A0D6GTB6_ALCXX DNA polymerase I OS=Alcaligenes xylosoxydans xylosoxydans OX=85698 GN=polA PE=3 SV=1	DNA polymerase I OS=Alcaligenes xylosoxydans xylosoxydans OX=85698 GN=polA PE=3 SV=1	54	39	39	0	905	992	557	39	0.000501281	0.0005063	0.000611363	0.000498285	0.000503645	0.000571554	0.000514765	0.000522001	0.000645043	0.000552078	0.000546704	0.000624676
A0A0M7PA52_ALCXX	>tr|A0A0M7PA52|A0A0M7PA52_ALCXX DNA polymerase III subunit alpha OS=Alcaligenes xylosoxydans xylosoxydans OX=85698 GN=dnaE_2 PE=4 SV=1	DNA polymerase III subunit alpha OS=Alcaligenes xylosoxydans xylosoxydans OX=85698 GN=dnaE_2 PE=4 SV=1	39	31	31	0	1163	130	623	30	0.000471225	0.000476979	0.000499866	0.000468569	0.000478292	0.000457492	0.00046287	0.000422454	0.000566472	0.000522213	0.000460031	0.000594539
A0A0D6GK99_ALCXX	>tr|A0A0D6GK99|A0A0D6GK99_ALCXX DNA polymerase III subunit chi OS=Alcaligenes xylosoxydans xylosoxydans OX=85698 GN=holC PE=4 SV=1	DNA polymerase III subunit chi OS=Alcaligenes xylosoxydans xylosoxydans OX=85698 GN=holC PE=4 SV=1	28	4	4	0	153	17	555	4	0.000421589	0.000439688	0	0.000441692	0.000445807	0.000450221	0.000415681	0.000353244	0	0.000460417	0.000462519	0
A0A0D6IE96_ALCXX	>tr|A0A0D6IE96|A0A0D6IE96_ALCXX DNA polymerase III subunit delta OS=Alcaligenes xylosoxydans xylosoxydans OX=85698 GN=holA PE=4 SV=1	DNA polymerase III subunit delta OS=Alcaligenes xylosoxydans xylosoxydans OX=85698 GN=holA PE=4 SV=1	8	2	2	0	352	385	844	2	0.000383916	0.000369586	0	0.000384197	0.000388949	0	0.000357785	0	0	0	0	0
A0A0D6HDZ3_ALCXX	>tr|A0A0D6HDZ3|A0A0D6HDZ3_ALCXX DNA polymerase III subunit delta OS=Alcaligenes xylosoxydans xylosoxydans OX=85698 GN=holB PE=4 SV=1	DNA polymerase III subunit delta OS=Alcaligenes xylosoxydans xylosoxydans OX=85698 GN=holB PE=4 SV=1	39	8	8	0	349	374	703	8	0.000427806	0.000426212	0.000515161	0.000405492	0.000431188	0	0.000331979	0.000422893	0	0	0	0
A0A0D6FWV9_ALCXX	>tr|A0A0D6FWV9|A0A0D6FWV9_ALCXX DNA polymerase III subunit epsilon OS=Alcaligenes xylosoxydans xylosoxydans OX=85698 GN=dnaQ PE=4 SV=1	DNA polymerase III subunit epsilon OS=Alcaligenes xylosoxydans xylosoxydans OX=85698 GN=dnaQ PE=4 SV=1	52	9	9	0	240	259	5	9	0.000472379	0.000470728	0.000509758	0.000456498	0.000457635	0.000482586	0.000507708	0.000524677	0	0.000544532	0.000571681	0.000551698
A0A0D6IG73_ALCXX	>tr|A0A0D6IG73|A0A0D6IG73_ALCXX DNA polymerase III subunit gamma/tau OS=Alcaligenes xylosoxydans xylosoxydans OX=85698 GN=dnaX PE=3 SV=1	DNA polymerase III subunit gamma/tau OS=Alcaligenes xylosoxydans xylosoxydans OX=85698 GN=dnaX PE=3 SV=1	47	22	22	0	764	781	521	22	0.000508311	0.000505308	0.000687211	0.000508638	0.000507838	0.000656468	0.000570143	0.000576083	0.00079883	0.000745798	0.000611057	0.000818139
A0A7T2RBI0_ALCXX	>tr|A0A7T2RBI0|A0A7T2RBI0_ALCXX DNA primase OS=Alcaligenes xylosoxydans xylosoxydans OX=85698 GN=I6G72_26810 PE=4 SV=1	DNA primase OS=Alcaligenes xylosoxydans xylosoxydans OX=85698 GN=I6G72_26810 PE=4 SV=1	13	8	8	0	687	747	635	8	0.000416867	0.00041458	0.000573667	0.000389888	0.000368017	0.000430588	0.000356203	0.000346906	0.000512193	0	0	0
A0A0D6HJI6_ALCXX	>tr|A0A0D6HJI6|A0A0D6HJI6_ALCXX DNA protection during starvation protein 2 OS=Alcaligenes xylosoxydans xylosoxydans OX=85698 GN=dps2 PE=3 SV=1	DNA protection during starvation protein 2 OS=Alcaligenes xylosoxydans xylosoxydans OX=85698 GN=dps2 PE=3 SV=1	56	10	10	0	166	186	706	10	0.000560344	0.000562424	0.000567152	0.00055621	0.000556522	0.000594075	0.000574969	0.000581439	0.000641465	0.000676571	0.000606269	0.000652877
A0A0D6HQM7_ALCXX	>tr|A0A0D6HQM7|A0A0D6HQM7_ALCXX DNA protection during starvation protein OS=Alcaligenes xylosoxydans xylosoxydans OX=85698 GN=dps PE=3 SV=1	DNA protection during starvation protein OS=Alcaligenes xylosoxydans xylosoxydans OX=85698 GN=dps PE=3 SV=1	73	14	14	0	183	207	698	14	0.000520079	0.000516177	0.000623647	0.00050759	0.000503486	0.00061495	0.000531043	0.00054604	0.000759837	0.000576072	0.000521032	0.000708707
A0A7T2RAP9_ALCXX	>tr|A0A7T2RAP9|A0A7T2RAP9_ALCXX DNA repair exonuclease OS=Alcaligenes xylosoxydans xylosoxydans OX=85698 GN=I6G72_23780 PE=4 SV=1	DNA repair exonuclease OS=Alcaligenes xylosoxydans xylosoxydans OX=85698 GN=I6G72_23780 PE=4 SV=1	22	6	6	0	375	403	498	6	0.00042373	0.000421538	0.000457253	0.000382062	0.000412041	0.000474986	0.000372592	0.000338963	0	0	0	0.000576246
A0A0D6I3P3_ALCXX	>tr|A0A0D6I3P3|A0A0D6I3P3_ALCXX DNA repair protein RadA OS=Alcaligenes xylosoxydans xylosoxydans OX=85698 GN=radA PE=3 SV=1	DNA repair protein RadA OS=Alcaligenes xylosoxydans xylosoxydans OX=85698 GN=radA PE=3 SV=1	14	5	5	0	454	482	699	5	0.000413017	0.000418002	0	0.000403886	0.000409335	0.000417359	0	0	0	0	0	0
A0A0D6GD70_ALCXX	>tr|A0A0D6GD70|A0A0D6GD70_ALCXX DNA repair protein RecN OS=Alcaligenes xylosoxydans xylosoxydans OX=85698 GN=recN PE=3 SV=1	DNA repair protein RecN OS=Alcaligenes xylosoxydans xylosoxydans OX=85698 GN=recN PE=3 SV=1	46	19	19	0	553	597	595	18	0.000465462	0.000467003	0.000527195	0.000462306	0.000467678	0.000505794	0.00046891	0.000430635	0	0.000493933	0.000476722	0
A0A0D6H2Q8_ALCXX	>tr|A0A0D6H2Q8|A0A0D6H2Q8_ALCXX DNA topoisomerase 4 subunit A OS=Alcaligenes xylosoxydans xylosoxydans OX=85698 GN=parC PE=3 SV=1	DNA topoisomerase 4 subunit A OS=Alcaligenes xylosoxydans xylosoxydans OX=85698 GN=parC PE=3 SV=1	44	32	32	0	773	844	619	32	0.000499405	0.000503929	0.000594225	0.000512135	0.000499878	0.000565719	0.000526077	0.000538686	0.000680067	0.000612929	0.000556056	0.000724163
A0A0D6H145_ALCXX	>tr|A0A0D6H145|A0A0D6H145_ALCXX DNA topoisomerase 4 subunit B OS=Alcaligenes xylosoxydans xylosoxydans OX=85698 GN=parE PE=3 SV=1	DNA topoisomerase 4 subunit B OS=Alcaligenes xylosoxydans xylosoxydans OX=85698 GN=parE PE=3 SV=1	52	30	30	0	653	713	647	30	0.000510275	0.000515965	0.000602661	0.00053476	0.000536113	0.000643847	0.000582603	0.000607125	0.000739103	0.000756439	0.00064258	0.000747996
A0A0D6FYN7_ALCXX	>tr|A0A0D6FYN7|A0A0D6FYN7_ALCXX DNA topoisomerase III OS=Alcaligenes xylosoxydans xylosoxydans OX=85698 GN=A7J67_19035 PE=4 SV=1	DNA topoisomerase III OS=Alcaligenes xylosoxydans xylosoxydans OX=85698 GN=A7J67_19035 PE=4 SV=1	83	12	12	0	92	102	1007	12	0.000543468	0.000535119	0.000722248	0.000567591	0.000541227	0.000722397	0.00058999	0.000596839	0.000788544	0.000714456	0.000632125	0.000812075
A0A0D6FEB7_ALCXX	>tr|A0A0D6FEB7|A0A0D6FEB7_ALCXX DNA topoisomerase OS=Alcaligenes xylosoxydans xylosoxydans OX=85698 GN=topB_1 PE=3 SV=1	DNA topoisomerase OS=Alcaligenes xylosoxydans xylosoxydans OX=85698 GN=topB_1 PE=3 SV=1	58	42	42	0	875	971	898	41	0.00051761	0.00051743	0.000551072	0.000532001	0.000524624	0.000552794	0.000547266	0.000568193	0.000695574	0.000604856	0.000586795	0.00069914
A0A7U0EC26_ALCXX	>tr|A0A7U0EC26|A0A7U0EC26_ALCXX DNA translocase FtsK 4TM domain-containing protein OS=Alcaligenes xylosoxydans xylosoxydans OX=85698 GN=I6G72_30575 PE=3 SV=1	DNA translocase FtsK 4TM domain-containing protein OS=Alcaligenes xylosoxydans xylosoxydans OX=85698 GN=I6G72_30575 PE=3 SV=1	15	12	12	0	792	856	882	12	0.000416558	0.00041749	0.000422786	0.000417526	0.000425043	0.000468544	0.000401405	0.000404513	0.000566632	0	0	0.000588722
A0A0D6G138_ALCXX	>tr|A0A0D6G138|A0A0D6G138_ALCXX DNA-3-methyladenine glycosylase 1 OS=Alcaligenes xylosoxydans xylosoxydans OX=85698 GN=tag PE=4 SV=1	DNA-3-methyladenine glycosylase 1 OS=Alcaligenes xylosoxydans xylosoxydans OX=85698 GN=tag PE=4 SV=1	39	7	7	0	213	232	819	7	0.000441707	0.000445693	0	0.00044842	0.000446057	0.000433619	0.000465558	0.000455683	0	0.000743061	0.000485533	0.000727371
A0A0M7K179_ALCXX	>tr|A0A0M7K179|A0A0M7K179_ALCXX DNA-3-methyladenine glycosylase OS=Alcaligenes xylosoxydans xylosoxydans OX=85698 GN=alkA_3 PE=4 SV=1	DNA-3-methyladenine glycosylase OS=Alcaligenes xylosoxydans xylosoxydans OX=85698 GN=alkA_3 PE=4 SV=1	37	7	7	0	214	243	84	7	0.000426528	0.000410318	0	0.000429383	0.000438596	0	0.000443748	0.000431026	0	0	0.000419709	0
A0A0A5J9Q2_ALCXX	>tr|A0A0A5J9Q2|A0A0A5J9Q2_ALCXX DNA-binding protein HU OS=Alcaligenes xylosoxydans xylosoxydans OX=85698 GN=hupB PE=3 SV=1	DNA-binding protein HU OS=Alcaligenes xylosoxydans xylosoxydans OX=85698 GN=hupB PE=3 SV=1	46	5	5	0	90	94	109	5	0.000565329	0.000561391	0.000629849	0.00057239	0.000557638	0.000633267	0.000593056	0.000615157	0.000697037	0.000702383	0.000608089	0.000714294
A0A0D6HL68_ALCXX	>tr|A0A0D6HL68|A0A0D6HL68_ALCXX DNA-binding protein OS=Alcaligenes xylosoxydans xylosoxydans OX=85698 GN=ERS451415_02866 PE=4 SV=1	DNA-binding protein OS=Alcaligenes xylosoxydans xylosoxydans OX=85698 GN=ERS451415_02866 PE=4 SV=1	11	3	3	0	356	385	657	3	0.000335472	0.000340194	0	0.000380297	0	0.000418126	0	0	0	0	0	0
A0A0D6FXR7_ALCXX	>tr|A0A0D6FXR7|A0A0D6FXR7_ALCXX DNA-binding response regulator OS=Alcaligenes xylosoxydans xylosoxydans OX=85698 GN=basR_1 PE=4 SV=1	DNA-binding response regulator OS=Alcaligenes xylosoxydans xylosoxydans OX=85698 GN=basR_1 PE=4 SV=1	64	12	12	0	228	253	655	12	0.000488364	0.000484371	0.000380421	0.000473535	0.000484961	0.000488672	0.000507885	0.000494364	0	0.000586107	0.000523185	0.00048263
A0A0D6GVR6_ALCXX	>tr|A0A0D6GVR6|A0A0D6GVR6_ALCXX DNA-binding response regulator OS=Alcaligenes xylosoxydans xylosoxydans OX=85698 GN=basR_3 PE=4 SV=1	DNA-binding response regulator OS=Alcaligenes xylosoxydans xylosoxydans OX=85698 GN=basR_3 PE=4 SV=1	15	2	2	0	229	248	657	2	0.00037059	0.000369651	0	0.000345867	0.000318888	0	0	0	0	0	0	0
A0A0D6HDT0_ALCXX	>tr|A0A0D6HDT0|A0A0D6HDT0_ALCXX DNA-binding response regulator OS=Alcaligenes xylosoxydans xylosoxydans OX=85698 GN=fixJ_2 PE=4 SV=1	DNA-binding response regulator OS=Alcaligenes xylosoxydans xylosoxydans OX=85698 GN=fixJ_2 PE=4 SV=1	81	15	15	0	208	231	563	15	0.000565205	0.000556077	0.000689005	0.000573249	0.000557687	0.000681093	0.000607682	0.000599396	0.000759244	0.00076245	0.000633925	0.00077366
A0A0D6GZS4_ALCXX	>tr|A0A0D6GZS4|A0A0D6GZS4_ALCXX DNA-binding response regulator OS=Alcaligenes xylosoxydans xylosoxydans OX=85698 GN=mprA_2 PE=4 SV=1	DNA-binding response regulator OS=Alcaligenes xylosoxydans xylosoxydans OX=85698 GN=mprA_2 PE=4 SV=1	50	7	7	0	223	246	503	7	0.000501834	0.000488561	0.000490678	0.000513715	0.00050566	0.000508667	0.00054347	0.000529883	0.000546295	0.000662734	0.000568601	0.000515521
A0A179TSG5_ALCXX	>tr|A0A179TSG5|A0A179TSG5_ALCXX DNA-binding response regulator OS=Alcaligenes xylosoxydans xylosoxydans OX=85698 GN=ompR PE=4 SV=1	DNA-binding response regulator OS=Alcaligenes xylosoxydans xylosoxydans OX=85698 GN=ompR PE=4 SV=1	40	8	8	0	233	26	58	8	0.000475994	0.000477041	0.000686146	0.00046693	0.000477026	0.000618802	0.000523227	0.000538093	0.000789538	0.000646345	0.00058142	0.000773082
A0A0D6HIR9_ALCXX	>tr|A0A0D6HIR9|A0A0D6HIR9_ALCXX DNA-binding response regulator OS=Alcaligenes xylosoxydans xylosoxydans OX=85698 GN=rstA_1 PE=4 SV=1	DNA-binding response regulator OS=Alcaligenes xylosoxydans xylosoxydans OX=85698 GN=rstA_1 PE=4 SV=1	48	10	10	0	233	263	555	10	0.000478786	0.000473172	0.000531806	0.00046609	0.000470756	0.000507858	0.000465095	0.000443981	0	0	0.00041023	0
A0A0D6GNQ1_ALCXX	>tr|A0A0D6GNQ1|A0A0D6GNQ1_ALCXX DNA-binding transcriptional regulator FrlR OS=Alcaligenes xylosoxydans xylosoxydans OX=85698 GN=mngR_1 PE=4 SV=1	DNA-binding transcriptional regulator FrlR OS=Alcaligenes xylosoxydans xylosoxydans OX=85698 GN=mngR_1 PE=4 SV=1	50	9	9	0	259	29	929	9	0.00043367	0.00044124	0.000519221	0.000438131	0.000439256	0.000490645	0.000443547	0.000454703	0.000579286	0.000551211	0.00046255	0.0005906
A0A0D6IVW0_ALCXX	>tr|A0A0D6IVW0|A0A0D6IVW0_ALCXX DNA-directed RNA polymerase subunit alpha OS=Alcaligenes xylosoxydans xylosoxydans OX=85698 GN=rpoA PE=3 SV=1	DNA-directed RNA polymerase subunit alpha OS=Alcaligenes xylosoxydans xylosoxydans OX=85698 GN=rpoA PE=3 SV=1	82	22	22	0	328	361	602	22	0.000568949	0.000572328	0.000593652	0.000582502	0.000572166	0.00060958	0.00060543	0.00060984	0.000665134	0.000700994	0.000607179	0.000646795
A0A0D6IX87_ALCXX	>tr|A0A0D6IX87|A0A0D6IX87_ALCXX DNA-directed RNA polymerase subunit beta OS=Alcaligenes xylosoxydans xylosoxydans OX=85698 GN=rpoB PE=3 SV=1	DNA-directed RNA polymerase subunit beta OS=Alcaligenes xylosoxydans xylosoxydans OX=85698 GN=rpoB PE=3 SV=1	76	90	90	0	1370	1532	574	90	0.000594137	0.000595913	0.000676908	0.000607162	0.000602258	0.000677429	0.000625969	0.000636913	0.000725667	0.000755149	0.000640612	0.000716642
A0A0D6IWF6_ALCXX	>tr|A0A0D6IWF6|A0A0D6IWF6_ALCXX DNA-directed RNA polymerase subunit beta' OS=Alcaligenes xylosoxydans xylosoxydans OX=85698 GN=rpoC PE=3 SV=1	DNA-directed RNA polymerase subunit beta' OS=Alcaligenes xylosoxydans xylosoxydans OX=85698 GN=rpoC PE=3 SV=1	76	103	103	0	1414	1561	687	103	0.000597322	0.000597656	0.00068851	0.00061038	0.000603209	0.000658466	0.000633994	0.000654744	0.0008298	0.000779857	0.000684865	0.000844838
A0A0A5J696_ALCXX	>tr|A0A0A5J696|A0A0A5J696_ALCXX DNA-directed RNA polymerase subunit omega OS=Alcaligenes xylosoxydans xylosoxydans OX=85698 GN=rpoZ PE=3 SV=1	DNA-directed RNA polymerase subunit omega OS=Alcaligenes xylosoxydans xylosoxydans OX=85698 GN=rpoZ PE=3 SV=1	78	5	5	0	67	74	983	5	0.000487145	0.000479361	0.000598493	0.000501599	0.000494569	0.000615152	0.0005352	0.000549938	0.00077875	0.000651621	0.000585353	0.000666558
A0A0A5IIC3_ALCXX	>tr|A0A0A5IIC3|A0A0A5IIC3_ALCXX DNA-invertase hin OS=Alcaligenes xylosoxydans xylosoxydans OX=85698 GN=hin PE=3 SV=1	DNA-invertase hin OS=Alcaligenes xylosoxydans xylosoxydans OX=85698 GN=hin PE=3 SV=1	12	3	3	0	186	216	991	2	0.000376679	0.000379456	0.000542689	0.000371082	0.000365803	0.000476682	0	0	0.000586986	0	0	0.000609177
A0A0D6G2K0_ALCXX	>tr|A0A0D6G2K0|A0A0D6G2K0_ALCXX DnaA regulatory inactivator Hda OS=Alcaligenes xylosoxydans xylosoxydans OX=85698 GN=hda PE=4 SV=1	DnaA regulatory inactivator Hda OS=Alcaligenes xylosoxydans xylosoxydans OX=85698 GN=hda PE=4 SV=1	25	5	5	0	233	254	822	5	0.000427968	0.000401109	0	0.000398479	0.000424213	0	0.000371713	0.000413938	0	0	0	0
A0A7U0EDJ4_ALCXX	>tr|A0A7U0EDJ4|A0A7U0EDJ4_ALCXX DnaJ domain-containing protein OS=Alcaligenes xylosoxydans xylosoxydans OX=85698 GN=I6G72_11925 PE=4 SV=1	DnaJ domain-containing protein OS=Alcaligenes xylosoxydans xylosoxydans OX=85698 GN=I6G72_11925 PE=4 SV=1	61	14	14	0	316	348	657	14	0.000491671	0.000483348	0.000583555	0.000486536	0.00048361	0.000579265	0.000478168	0.000466005	0	0.000494223	0	0.000554328
A0A0D6GMC1_ALCXX	>tr|A0A0D6GMC1|A0A0D6GMC1_ALCXX Domain of uncharacterized function (DUF336) OS=Alcaligenes xylosoxydans xylosoxydans OX=85698 GN=BIZ92_16075 PE=4 SV=1	Domain of uncharacterized function (DUF336) OS=Alcaligenes xylosoxydans xylosoxydans OX=85698 GN=BIZ92_16075 PE=4 SV=1	55	9	9	0	135	139	63	9	0.000545228	0.000503872	0.000654017	0.000553749	0.000524263	0.000664649	0.000544565	0.000554748	0.000703773	0.000715698	0.00060524	0.000739319
A0A0D6HNF1_ALCXX	>tr|A0A0D6HNF1|A0A0D6HNF1_ALCXX Domain of uncharacterized function (DUF336) OS=Alcaligenes xylosoxydans xylosoxydans OX=85698 GN=ERS451415_02997 PE=4 SV=1	Domain of uncharacterized function (DUF336) OS=Alcaligenes xylosoxydans xylosoxydans OX=85698 GN=ERS451415_02997 PE=4 SV=1	22	2	2	0	162	16	799	2	0.000373802	0.000363637	0.000499672	0.000382791	0.00039129	0.000499932	0.000406534	0.000413099	0.000531774	0	0	0
A0A0D6HVN6_ALCXX	>tr|A0A0D6HVN6|A0A0D6HVN6_ALCXX DotU family type IV/VI secretion system protein OS=Alcaligenes xylosoxydans xylosoxydans OX=85698 GN=BIZ92_30045 PE=4 SV=1	DotU family type IV/VI secretion system protein OS=Alcaligenes xylosoxydans xylosoxydans OX=85698 GN=BIZ92_30045 PE=4 SV=1	13	3	3	0	259	285	703	3	0	0	0	0	0	0	0.000508924	0.000512095	0	0	0	0.000526085
A0A7T2VLF3_ALCXX	>tr|A0A7T2VLF3|A0A7T2VLF3_ALCXX DsbA family oxidoreductase OS=Alcaligenes xylosoxydans xylosoxydans OX=85698 GN=I6G72_01950 PE=4 SV=1	DsbA family oxidoreductase OS=Alcaligenes xylosoxydans xylosoxydans OX=85698 GN=I6G72_01950 PE=4 SV=1	17	3	3	0	216	239	59	3	0.000440413	0.000443002	0.00049725	0.000426447	0.000426298	0.000508068	0.000371922	0	0	0	0	0
A0A0D6H066_ALCXX	>tr|A0A0D6H066|A0A0D6H066_ALCXX dTTP/UTP pyrophosphatase OS=Alcaligenes xylosoxydans xylosoxydans OX=85698 GN=yhdE PE=3 SV=1	dTTP/UTP pyrophosphatase OS=Alcaligenes xylosoxydans xylosoxydans OX=85698 GN=yhdE PE=3 SV=1	41	5	5	0	203	22	621	5	0.000456804	0.000452246	0	0.000433223	0.00045182	0.000390594	0.000464771	0.000461749	0	0.000500261	0.000466998	0.000587043
A0A0D6IVE2_ALCXX	>tr|A0A0D6IVE2|A0A0D6IVE2_ALCXX DUF1090 domain-containing protein OS=Alcaligenes xylosoxydans xylosoxydans OX=85698 GN=yqjC PE=4 SV=1	DUF1090 domain-containing protein OS=Alcaligenes xylosoxydans xylosoxydans OX=85698 GN=yqjC PE=4 SV=1	29	4	4	0	136	148	87	4	0.000382498	0.000434838	0.000738089	0.000429453	0.000420946	0.000681971	0.00058491	0.000586242	0.00085352	0.000713396	0.000610396	0.000871607
A0A0D6I3A4_ALCXX	>tr|A0A0D6I3A4|A0A0D6I3A4_ALCXX DUF1177 domain-containing protein OS=Alcaligenes xylosoxydans xylosoxydans OX=85698 GN=ERS451415_03885 PE=4 SV=1	DUF1177 domain-containing protein OS=Alcaligenes xylosoxydans xylosoxydans OX=85698 GN=ERS451415_03885 PE=4 SV=1	25	5	5	0	309	326	581	5	0.000424938	0.00042899	0.000433614	0.000412204	0.000427997	0	0.000359384	0.000370682	0.00056837	0	0.000455365	0.000550188
A0A0D6IAP0_ALCXX	>tr|A0A0D6IAP0|A0A0D6IAP0_ALCXX DUF1178 family protein OS=Alcaligenes xylosoxydans xylosoxydans OX=85698 GN=ERS369984_00106 PE=4 SV=1	DUF1178 family protein OS=Alcaligenes xylosoxydans xylosoxydans OX=85698 GN=ERS369984_00106 PE=4 SV=1	20	2	2	0	152	166	538	2	0.000373405	0.000381248	0.000482547	0.000375438	0.000371331	0.000469157	0.000428218	0.000437723	0	0	0.000394351	0
A0A0D6FKS6_ALCXX	>tr|A0A0D6FKS6|A0A0D6FKS6_ALCXX DUF1254 domain-containing protein OS=Alcaligenes xylosoxydans xylosoxydans OX=85698 GN=ERS451415_00344 PE=4 SV=1	DUF1254 domain-containing protein OS=Alcaligenes xylosoxydans xylosoxydans OX=85698 GN=ERS451415_00344 PE=4 SV=1	40	10	10	0	515	544	657	10	0.000445661	0.000462539	0.00053391	0.000439033	0.000463313	0.000531752	0.00048198	0.00050603	0.000649928	0.000516762	0.00047572	0.000665603
A0A0D6FM64_ALCXX	>tr|A0A0D6FM64|A0A0D6FM64_ALCXX DUF1254 domain-containing protein OS=Alcaligenes xylosoxydans xylosoxydans OX=85698 GN=ERS451415_00398 PE=4 SV=1	DUF1254 domain-containing protein OS=Alcaligenes xylosoxydans xylosoxydans OX=85698 GN=ERS451415_00398 PE=4 SV=1	60	24	24	0	517	557	762	24	0.000550237	0.000556671	0.000670115	0.000546987	0.000556578	0.000639505	0.000498419	0.000490813	0.000579019	0.000607927	0.000552782	0.000584002
A0A0D6HAN3_ALCXX	>tr|A0A0D6HAN3|A0A0D6HAN3_ALCXX DUF1311 domain-containing protein OS=Alcaligenes xylosoxydans xylosoxydans OX=85698 GN=ERS451415_02331 PE=4 SV=1	DUF1311 domain-containing protein OS=Alcaligenes xylosoxydans xylosoxydans OX=85698 GN=ERS451415_02331 PE=4 SV=1	12	3	3	0	274	30	526	3	0.000368186	0.000397159	0.000399454	0.000354394	0.000392232	0	0.000436341	0.0004265	0.000505803	0.00046364	0.000442818	0
A0A0D6I1P9_ALCXX	>tr|A0A0D6I1P9|A0A0D6I1P9_ALCXX DUF1311 domain-containing protein OS=Alcaligenes xylosoxydans xylosoxydans OX=85698 GN=ERS451415_03776 PE=4 SV=1	DUF1311 domain-containing protein OS=Alcaligenes xylosoxydans xylosoxydans OX=85698 GN=ERS451415_03776 PE=4 SV=1	19	3	3	0	129	139	629	3	0.000390993	0.000422049	0.000628337	0.000440369	0.000443465	0.000597616	0.000525489	0.000539194	0.000734116	0.000686224	0.000591594	0.000758734
A0A0D6ITX8_ALCXX	>tr|A0A0D6ITX8|A0A0D6ITX8_ALCXX DUF1311 domain-containing protein OS=Alcaligenes xylosoxydans xylosoxydans OX=85698 GN=ERS451415_05954 PE=4 SV=1	DUF1311 domain-containing protein OS=Alcaligenes xylosoxydans xylosoxydans OX=85698 GN=ERS451415_05954 PE=4 SV=1	57	12	12	0	282	308	638	12	0.000432949	0.000466782	0.000565165	0.000464042	0.000479244	0.000580104	0.000583205	0.000600701	0.00068486	0.000679908	0.000638085	0.000733129
A0A7T2VQW3_ALCXX	>tr|A0A7T2VQW3|A0A7T2VQW3_ALCXX DUF1311 domain-containing protein OS=Alcaligenes xylosoxydans xylosoxydans OX=85698 GN=I6G72_10155 PE=4 SV=1	DUF1311 domain-containing protein OS=Alcaligenes xylosoxydans xylosoxydans OX=85698 GN=I6G72_10155 PE=4 SV=1	52	12	12	0	227	245	686	12	0.000418066	0.000446183	0.000707501	0.000472289	0.000463016	0.000695352	0.000624573	0.000648596	0.000888913	0.000811623	0.000702071	0.000917758
A0A7T2RJA5_ALCXX	>tr|A0A7T2RJA5|A0A7T2RJA5_ALCXX DUF1311 domain-containing protein OS=Alcaligenes xylosoxydans xylosoxydans OX=85698 GN=I6G72_23000 PE=4 SV=1	DUF1311 domain-containing protein OS=Alcaligenes xylosoxydans xylosoxydans OX=85698 GN=I6G72_23000 PE=4 SV=1	29	5	5	0	136	149	881	5	0.000423846	0.000424703	0.000668759	0.000359847	0.00035539	0.00060809	0.000565665	0.0005768	0.000836228	0.000728283	0.000637833	0.000839335
A0A7T2RJE3_ALCXX	>tr|A0A7T2RJE3|A0A7T2RJE3_ALCXX DUF1311 domain-containing protein OS=Alcaligenes xylosoxydans xylosoxydans OX=85698 GN=I6G72_25120 PE=4 SV=1	DUF1311 domain-containing protein OS=Alcaligenes xylosoxydans xylosoxydans OX=85698 GN=I6G72_25120 PE=4 SV=1	11	5	5	0	436	473	553	5	0.00040019	0.000438351	0.000554301	0.00039748	0.000424715	0.000504555	0.000432516	0.000449542	0	0.000488728	0	0.000562901
A0A0D6GNC4_ALCXX	>tr|A0A0D6GNC4|A0A0D6GNC4_ALCXX DUF1330 domain-containing protein OS=Alcaligenes xylosoxydans xylosoxydans OX=85698 GN=AL504_11745 PE=4 SV=1	DUF1330 domain-containing protein OS=Alcaligenes xylosoxydans xylosoxydans OX=85698 GN=AL504_11745 PE=4 SV=1	46	3	3	0	94	107	945	3	0.000446643	0.000469145	0.000570419	0.0004464	0.000436661	0.000523559	0.000443426	0.000450185	0.000567892	0.000503245	0	0.000567066
A0A0D6HZV4_ALCXX	>tr|A0A0D6HZV4|A0A0D6HZV4_ALCXX DUF1415 domain-containing protein OS=Alcaligenes xylosoxydans xylosoxydans OX=85698 GN=ERS451415_03611 PE=4 SV=1	DUF1415 domain-containing protein OS=Alcaligenes xylosoxydans xylosoxydans OX=85698 GN=ERS451415_03611 PE=4 SV=1	61	7	7	0	186	211	453	7	0.00042965	0.000433931	0	0.000431671	0.000430946	0.000453508	0.000457118	0.000369777	0	0	0.000429085	0
A0A0D6IBD6_ALCXX	>tr|A0A0D6IBD6|A0A0D6IBD6_ALCXX DUF1513 domain-containing protein OS=Alcaligenes xylosoxydans xylosoxydans OX=85698 GN=ERS451415_04454 PE=4 SV=1	DUF1513 domain-containing protein OS=Alcaligenes xylosoxydans xylosoxydans OX=85698 GN=ERS451415_04454 PE=4 SV=1	16	4	4	0	394	41	791	4	0.000344946	0.000336547	0.000498628	0	0.000329297	0	0.000479577	0.000477182	0	0	0.000435576	0
A0A0D6IEB5_ALCXX	>tr|A0A0D6IEB5|A0A0D6IEB5_ALCXX DUF1653 domain-containing protein OS=Alcaligenes xylosoxydans xylosoxydans OX=85698 GN=ERS369984_02695 PE=4 SV=1	DUF1653 domain-containing protein OS=Alcaligenes xylosoxydans xylosoxydans OX=85698 GN=ERS369984_02695 PE=4 SV=1	53	3	3	0	74	85	68	3	0.000447238	0.000442582	0.000573945	0.000453673	0.000438476	0.000561889	0.000505157	0.000511177	0.000659603	0.00066369	0.000535141	0.000696483
A0A7T2RK59_ALCXX	>tr|A0A7T2RK59|A0A7T2RK59_ALCXX DUF177 domain-containing protein OS=Alcaligenes xylosoxydans xylosoxydans OX=85698 GN=I6G72_29550 PE=4 SV=1	DUF177 domain-containing protein OS=Alcaligenes xylosoxydans xylosoxydans OX=85698 GN=I6G72_29550 PE=4 SV=1	61	8	8	0	218	234	531	8	0.000496566	0.000482735	0.000607063	0.000507405	0.000489738	0.000591479	0.000470701	0.000428241	0.00055872	0.00050619	0.000470135	0.000592229
A0A0D6IBZ6_ALCXX	>tr|A0A0D6IBZ6|A0A0D6IBZ6_ALCXX DUF1828 domain-containing protein OS=Alcaligenes xylosoxydans xylosoxydans OX=85698 GN=BIZ92_17695 PE=4 SV=1	DUF1828 domain-containing protein OS=Alcaligenes xylosoxydans xylosoxydans OX=85698 GN=BIZ92_17695 PE=4 SV=1	21	3	3	0	255	275	803	3	0.000394979	0.000400199	0	0.000399104	0.000409782	0	0.000387566	0.000371109	0	0	0.000511063	0
A0A0D6FG55_ALCXX	>tr|A0A0D6FG55|A0A0D6FG55_ALCXX DUF1840 domain-containing protein OS=Alcaligenes xylosoxydans xylosoxydans OX=85698 GN=ERS451415_00133 PE=4 SV=1	DUF1840 domain-containing protein OS=Alcaligenes xylosoxydans xylosoxydans OX=85698 GN=ERS451415_00133 PE=4 SV=1	69	6	6	0	114	124	477	6	0.000524828	0.000512282	0.000642746	0.000526109	0.000511329	0.000624626	0.000570916	0.000566323	0.000704041	0.000741841	0.000607372	0.000694083
A0A0D6GCY4_ALCXX	>tr|A0A0D6GCY4|A0A0D6GCY4_ALCXX DUF1841 family protein OS=Alcaligenes xylosoxydans xylosoxydans OX=85698 GN=BIZ92_14745 PE=4 SV=1	DUF1841 family protein OS=Alcaligenes xylosoxydans xylosoxydans OX=85698 GN=BIZ92_14745 PE=4 SV=1	61	5	5	0	141	164	591	5	0.000454844	0.000446411	0.000405241	0.000441669	0.000430781	0.000476241	0.000480546	0.000474893	0.000471862	0.000540514	0.000540724	0
[truncated: 1,319 more rows]
